# Supplementary material for: Rational structure-guided design of a blood stage malaria vaccine immunogen presenting a single epitope from PfRH5
Source: EMBO Mol Med. 2024 Sep 2;16(10):2539–59. doi: 10.1038/s44321-024-00123-0 (PMC11473951; doi:10.1038/s44321-024-00123-0)
Supplement: Supplementary file 6 — Source data Fig. 1 [file 44321_2024_123_MOESM6_ESM.xlsx]

## Sheet: Figure 1E
Volume (ml)	1	2	3	4	5	6	7	8	9	3B	3C		Volume (ml)	3A
-0.007093	0	0	0	0	-0.952959	0	0	0	0	0	0		-0.007315	0
-0.006261	0.011301	1.1971	2.99279	12.1222	-0.894467	-0.624035	-0.466995	1.2198	14.3752	1.66048	10.4895		-0.006069	-0.923027
-0.005429	0.012502	1.1966	2.9929	12.123	-0.895833	-0.62507	-0.467625	1.2184	14.3766	1.66016	10.4914		-0.004824	-0.922881
-0.004596	0.012282	1.19792	2.99211	12.1225	-0.897228	-0.62736	-0.467691	1.21581	14.3781	1.65908	10.4937		-0.003578	-0.922515
-0.003764	0.012524	1.19836	2.9914	12.1225	-0.897056	-0.628856	-0.4676	1.21498	14.379	1.65907	10.496		-0.002332	-0.922029
-0.002932	0.012553	1.19949	2.99123	12.1226	-0.897537	-0.629384	-0.467959	1.21417	14.38	1.6587	10.4977		-0.001087	-0.921015
-0.002099	0.012344	1.19991	2.99083	12.123	-0.898228	-0.630089	-0.467615	1.21375	14.3811	1.65803	10.4996		0.000159	-0.921252
-0.001267	0.01218	1.19995	2.99073	12.1237	-0.899003	-0.631021	-0.467121	1.21269	14.3822	1.6577	10.5013		0.001405	-0.921397
-0.000434	0.012113	1.20018	2.99073	12.1246	-0.900294	-0.631571	-0.467069	1.21193	14.3829	1.65724	10.5021		0.002651	-0.922189
0.000398	0.012173	1.2004	2.99012	12.1245	-0.901911	-0.632098	-0.467388	1.21104	14.3833	1.65653	10.5037		0.003896	-0.922982
0.00123	0.012325	1.20082	2.98995	12.1246	-0.903135	-0.633358	-0.467479	1.21009	14.3841	1.65602	10.5059		0.005142	-0.922875
0.002063	0.012339	1.20091	2.98964	12.125	-0.903974	-0.634674	-0.467505	1.20919	14.3845	1.65569	10.5081		0.006388	-0.923179
0.002895	0.012185	1.20128	2.98933	12.125	-0.904795	-0.635269	-0.466938	1.20869	14.3852	1.65535	10.5108		0.007633	-0.923568
0.003727	0.012095	1.20175	2.9894	12.1252	-0.905751	-0.636003	-0.46677	1.2081	14.3863	1.65524	10.513		0.008879	-0.92379
0.00456	0.012841	1.20276	2.98943	12.126	-0.906693	-0.637305	-0.467241	1.20769	14.387	1.65551	10.5157		0.010125	-0.924454
0.005392	0.013485	1.20319	2.98861	12.1266	-0.907453	-0.638719	-0.467105	1.20726	14.3876	1.65554	10.519		0.011371	-0.924256
0.006225	0.013291	1.20427	2.98795	12.1272	-0.907996	-0.63976	-0.467175	1.20636	14.3887	1.65561	10.5221		0.012616	-0.924134
0.007057	0.013252	1.20444	2.98762	12.1278	-0.908734	-0.640771	-0.467698	1.20571	14.3903	1.65503	10.5251		0.013862	-0.924249
0.007889	0.013556	1.205	2.98692	12.1282	-0.909364	-0.641905	-0.467713	1.20539	14.3915	1.65454	10.5286		0.015108	-0.924155
0.008722	0.014127	1.20616	2.98714	12.1283	-0.909547	-0.642596	-0.468423	1.20439	14.3933	1.65364	10.5329		0.016353	-0.924233
0.009554	0.014981	1.20741	2.98743	12.1285	-0.910095	-0.643181	-0.468571	1.20386	14.3956	1.65315	10.5373		0.017599	-0.924223
0.010386	0.014622	1.2085	2.98726	12.1292	-0.910926	-0.644401	-0.468797	1.20314	14.3977	1.65263	10.5435		0.018845	-0.92458
0.011219	0.015489	1.20991	2.987	12.1301	-0.911406	-0.645562	-0.468987	1.20281	14.4001	1.65192	10.5513		0.020091	-0.924934
0.012051	0.016345	1.21154	2.98726	12.1313	-0.911358	-0.646004	-0.468828	1.20253	14.403	1.65126	10.5593		0.021336	-0.924814
0.012884	0.017282	1.21292	2.98744	12.1327	-0.911423	-0.646478	-0.467968	1.20217	14.406	1.65046	10.5672		0.022582	-0.924751
0.013716	0.017792	1.21429	2.98841	12.1347	-0.911813	-0.647273	-0.46684	1.20148	14.4101	1.65009	10.5741		0.023828	-0.924508
0.014548	0.018601	1.21553	2.98945	12.1376	-0.911567	-0.647555	-0.465554	1.20137	14.4149	1.65027	10.5798		0.025073	-0.924116
0.015381	0.019903	1.21687	2.99077	12.1405	-0.910913	-0.647095	-0.464351	1.20098	14.42	1.64987	10.5837		0.026319	-0.92445
0.016213	0.021967	1.21811	2.99322	12.1441	-0.909264	-0.646444	-0.462964	1.20118	14.4255	1.64942	10.5867		0.027565	-0.925198
0.017046	0.023907	1.2187	2.99589	12.1491	-0.907809	-0.644441	-0.460741	1.20169	14.4309	1.64921	10.5883		0.028811	-0.925917
0.017878	0.025304	1.21942	2.99911	12.1544	-0.906266	-0.64207	-0.458914	1.2025	14.4368	1.64954	10.5882		0.030056	-0.925993
0.01871	0.027389	1.21952	3.00221	12.1597	-0.904485	-0.64089	-0.457411	1.20433	14.4437	1.64942	10.5872		0.031302	-0.926032
0.019543	0.028233	1.21989	3.00494	12.1652	-0.90325	-0.640034	-0.455454	1.20653	14.4513	1.6475	10.585		0.032548	-0.926759
0.020375	0.030696	1.22127	3.00816	12.1709	-0.900526	-0.638473	-0.453498	1.20861	14.4593	1.646	10.582		0.033793	-0.927605
0.021207	0.033126	1.22268	3.01164	12.176	-0.897678	-0.636361	-0.451034	1.21022	14.4679	1.64544	10.5783		0.035039	-0.928355
0.02204	0.035312	1.22225	3.01546	12.1818	-0.89594	-0.633965	-0.448843	1.21199	14.4759	1.6453	10.5747		0.036285	-0.92914
0.022872	0.037232	1.22279	3.019	12.1879	-0.893901	-0.631983	-0.445797	1.21369	14.4836	1.64415	10.5708		0.037531	-0.930364
0.023705	0.039508	1.2234	3.0222	12.1937	-0.892207	-0.629634	-0.442505	1.21527	14.4914	1.64403	10.5664		0.038776	-0.931463
0.024537	0.042586	1.22517	3.02563	12.2	-0.890589	-0.627605	-0.438643	1.21646	14.4998	1.64404	10.562		0.040022	-0.932484
0.025369	0.046061	1.22831	3.0287	12.2053	-0.888958	-0.626214	-0.434978	1.21793	14.5079	1.64448	10.5569		0.041268	-0.934389
0.026202	0.048602	1.23031	3.03217	12.2098	-0.886881	-0.624191	-0.432361	1.21923	14.516	1.6455	10.551		0.042513	-0.935687
0.027034	0.050979	1.23249	3.03559	12.2136	-0.884959	-0.622229	-0.43	1.22056	14.525	1.64526	10.545		0.043759	-0.937967
0.027866	0.053885	1.23398	3.0379	12.2167	-0.883466	-0.620503	-0.428316	1.22239	14.5348	1.64454	10.5403		0.045005	-0.941112
0.028699	0.056479	1.23533	3.04024	12.2183	-0.882049	-0.618901	-0.425092	1.22425	14.5453	1.6455	10.5363		0.046251	-0.944554
0.029531	0.058518	1.23689	3.04162	12.2192	-0.880958	-0.61723	-0.421999	1.22615	14.5567	1.64596	10.5322		0.047496	-0.947571
0.030364	0.061474	1.23865	3.04202	12.2199	-0.880322	-0.615793	-0.420589	1.22818	14.5681	1.64612	10.528		0.048742	-0.949665
0.031196	0.064598	1.23962	3.04332	12.22	-0.879704	-0.613382	-0.417931	1.22955	14.5791	1.64663	10.5238		0.049988	-0.951169
0.032028	0.067071	1.24127	3.04449	12.2193	-0.878441	-0.61143	-0.415261	1.23158	14.5905	1.64735	10.52		0.051233	-0.953098
0.032861	0.070027	1.243	3.04623	12.2181	-0.876584	-0.608852	-0.412442	1.23349	14.6012	1.64841	10.5165		0.052479	-0.954438
0.033693	0.072304	1.24474	3.04729	12.2171	-0.875054	-0.607435	-0.410911	1.23507	14.6114	1.64927	10.5125		0.053725	-0.955037
0.034525	0.074478	1.24689	3.04786	12.2156	-0.873564	-0.606975	-0.408685	1.23664	14.6218	1.64999	10.5091		0.054971	-0.955659
0.035358	0.076362	1.24867	3.0486	12.2139	-0.872311	-0.605918	-0.406538	1.2381	14.6327	1.65041	10.5067		0.056216	-0.955935
0.03619	0.078216	1.25013	3.04924	12.2127	-0.871668	-0.603379	-0.405692	1.24074	14.6429	1.64996	10.5032		0.057462	-0.955362
0.037023	0.080453	1.25187	3.04982	12.2113	-0.870828	-0.601324	-0.405022	1.24345	14.653	1.65027	10.4987		0.058708	-0.956181
0.037855	0.081671	1.25434	3.05079	12.2103	-0.869758	-0.599371	-0.40373	1.24532	14.6632	1.65045	10.4947		0.059953	-0.953765
0.038687	0.083829	1.25643	3.05124	12.2092	-0.868304	-0.598481	-0.402045	1.24784	14.6735	1.65176	10.492		0.061199	-0.951023
0.03952	0.08652	1.25924	3.05268	12.2084	-0.866406	-0.597382	-0.400752	1.25058	14.6831	1.65348	10.4884		0.062445	-0.943514
0.040352	0.088706	1.2627	3.05547	12.2071	-0.863663	-0.595719	-0.395981	1.25303	14.6927	1.65433	10.4837		0.063691	-0.926054
0.041184	0.091143	1.26577	3.05799	12.206	-0.860236	-0.594799	-0.388445	1.25453	14.7032	1.65465	10.4785		0.064936	-0.91346
0.042017	0.093445	1.2679	3.06059	12.2058	-0.856395	-0.593497	-0.382588	1.25589	14.7146	1.65451	10.4726		0.066182	-0.906716
0.042849	0.096179	1.26971	3.06282	12.2055	-0.85272	-0.591947	-0.379597	1.25787	14.7248	1.65423	10.4663		0.067428	-0.904701
0.043682	0.097356	1.27129	3.06398	12.2051	-0.849146	-0.58954	-0.377174	1.26019	14.7343	1.65393	10.4596		0.068673	-0.90165
0.044514	0.099003	1.27285	3.06501	12.205	-0.844784	-0.587802	-0.374484	1.26258	14.7428	1.65367	10.4518		0.069919	-0.894733
0.045346	0.100575	1.27412	3.0653	12.2046	-0.84034	-0.586423	-0.370487	1.26554	14.7497	1.65608	10.4426		0.071165	-0.891341
0.046179	0.102129	1.27517	3.06621	12.2041	-0.836034	-0.585022	-0.366354	1.26827	14.7593	1.65868	10.4324		0.072411	-0.892045
0.047011	0.103794	1.27633	3.06789	12.2059	-0.831654	-0.582635	-0.363752	1.27098	14.7696	1.66012	10.4208		0.073656	-0.895137
0.047844	0.10682	1.27738	3.06912	12.2067	-0.827227	-0.580329	-0.361398	1.2744	14.7789	1.66061	10.4096		0.074902	-0.898704
0.048676	0.109137	1.27864	3.07004	12.2048	-0.822609	-0.578214	-0.359003	1.27696	14.7892	1.66027	10.3981		0.076148	-0.902569
0.049508	0.110749	1.27912	3.07066	12.202	-0.817434	-0.575172	-0.357282	1.2788	14.7978	1.65969	10.3864		0.077393	-0.906773
0.050341	0.111647	1.27947	3.07108	12.1992	-0.812435	-0.572708	-0.35488	1.28246	14.8041	1.66226	10.3764		0.078639	-0.910018
0.051173	0.113082	1.27996	3.07156	12.1969	-0.807123	-0.571507	-0.352252	1.28564	14.8109	1.66594	10.3694		0.079885	-0.912214
0.052005	0.116509	1.27974	3.07272	12.1942	-0.801195	-0.569068	-0.349118	1.28911	14.8158	1.66685	10.3581		0.081131	-0.913792
0.052838	0.118997	1.27948	3.07379	12.1909	-0.795389	-0.565665	-0.346855	1.29197	14.8212	1.66634	10.341		0.082376	-0.917074
0.05367	0.120692	1.27935	3.07454	12.1881	-0.790782	-0.563046	-0.344628	1.29375	14.8256	1.6655	10.3227		0.083622	-0.918829
0.054503	0.121487	1.2784	3.07536	12.1859	-0.786741	-0.560291	-0.34328	1.29485	14.832	1.66448	10.3049		0.084868	-0.91464
0.055335	0.122761	1.27816	3.07565	12.1837	-0.782337	-0.556599	-0.342629	1.29759	14.8377	1.66301	10.2878		0.086113	-0.915255
0.056167	0.124546	1.27768	3.07534	12.18	-0.778196	-0.554312	-0.341703	1.30096	14.8426	1.66048	10.2724		0.087359	-0.915727
0.057	0.129382	1.27696	3.07536	12.1759	-0.775103	-0.552875	-0.341237	1.30546	14.8469	1.65939	10.2594		0.088605	-0.912895
0.057832	0.132756	1.27579	3.07369	12.1722	-0.772409	-0.551585	-0.340479	1.30933	14.8503	1.65714	10.2471		0.089851	-0.907999
0.058664	0.133596	1.27564	3.07224	12.1671	-0.770049	-0.552089	-0.340368	1.31177	14.8544	1.65464	10.2346		0.091096	-0.906952
0.059497	0.134607	1.27571	3.07023	12.1622	-0.768033	-0.55286	-0.341101	1.31392	14.8594	1.65184	10.2226		0.092342	-0.9104
0.060329	0.134332	1.27506	3.07042	12.1591	-0.76644	-0.55264	-0.341224	1.31804	14.8612	1.6491	10.2106		0.093588	-0.913722
0.061162	0.135533	1.27405	3.07141	12.1572	-0.763093	-0.552438	-0.342492	1.31843	14.8628	1.64793	10.1997		0.094833	-0.916167
0.061994	0.135078	1.27378	3.07314	12.156	-0.759887	-0.551838	-0.343131	1.31971	14.8648	1.64676	10.1903		0.096079	-0.919835
0.062826	0.134953	1.27307	3.07389	12.1541	-0.758265	-0.551316	-0.343787	1.32078	14.8663	1.64582	10.1802		0.097325	-0.923893
0.063659	0.134075	1.27262	3.07365	12.1506	-0.757031	-0.551932	-0.344254	1.32112	14.8678	1.64376	10.1704		0.098571	-0.924342
0.064491	0.13247	1.27088	3.07233	12.1461	-0.755468	-0.551416	-0.345472	1.32309	14.8696	1.64248	10.1609		0.099816	-0.92337
0.065323	0.13174	1.27007	3.07091	12.1426	-0.753378	-0.551858	-0.34751	1.32526	14.8731	1.64018	10.1528		0.101062	-0.917362
0.066156	0.129742	1.2677	3.07033	12.1407	-0.752271	-0.552665	-0.346679	1.32781	14.876	1.63807	10.1441		0.102308	-0.915467
0.066988	0.127647	1.26525	3.0707	12.1412	-0.751388	-0.553435	-0.346157	1.33086	14.8788	1.63549	10.1349		0.103553	-0.915006
0.067821	0.126268	1.26296	3.06947	12.1426	-0.749826	-0.555085	-0.348529	1.33337	14.8829	1.63202	10.1266		0.104799	-0.916104
0.068653	0.12418	1.26046	3.0685	12.1433	-0.749311	-0.555476	-0.349906	1.33411	14.8873	1.63042	10.1212		0.106045	-0.915937
0.069485	0.122762	1.25693	3.06757	12.1446	-0.748683	-0.554986	-0.350459	1.33415	14.8909	1.62874	10.1163		0.10729	-0.914514
0.070318	0.122305	1.2537	3.06766	12.147	-0.747974	-0.55555	-0.351798	1.33456	14.8931	1.62504	10.1085		0.108536	-0.913277
0.07115	0.120773	1.25137	3.06981	12.1517	-0.746812	-0.556846	-0.353815	1.33507	14.8952	1.6213	10.0979		0.109782	-0.913977
0.071983	0.119707	1.24938	3.07275	12.1582	-0.745687	-0.556911	-0.354554	1.33579	14.8968	1.6183	10.0856		0.111028	-0.916629
0.072815	0.118405	1.24671	3.07443	12.1653	-0.744427	-0.557412	-0.355738	1.33678	14.9004	1.61477	10.0737		0.112273	-0.918684
0.073647	0.118524	1.24498	3.07653	12.1729	-0.743512	-0.558721	-0.357975	1.33686	14.903	1.61131	10.0616		0.113519	-0.918383
0.07448	0.116659	1.24274	3.07801	12.1805	-0.743395	-0.560955	-0.359249	1.33778	14.9067	1.60672	10.0486		0.114765	-0.918194
0.075312	0.115834	1.24106	3.07944	12.1887	-0.742311	-0.561182	-0.360164	1.34132	14.9109	1.60057	10.037		0.11601	-0.922199
0.076144	0.116433	1.23966	3.08108	12.1975	-0.740598	-0.561359	-0.361257	1.34703	14.9148	1.59571	10.0254		0.117256	-0.926212
0.076977	0.118434	1.23846	3.08363	12.207	-0.738914	-0.56246	-0.363077	1.35263	14.9192	1.59235	10.0121		0.118502	-0.929518
0.077809	0.121343	1.23802	3.08717	12.2174	-0.73582	-0.563186	-0.363044	1.35489	14.9243	1.59058	9.99867		0.119748	-0.931569
0.078642	0.125228	1.23731	3.09175	12.2291	-0.731624	-0.562118	-0.36156	1.35602	14.9299	1.58849	9.98625		0.120993	-0.929418
0.079474	0.130085	1.23686	3.09642	12.2403	-0.727098	-0.561697	-0.360216	1.35756	14.9378	1.5857	9.97402		0.122239	-0.928859
0.080306	0.134626	1.23699	3.10224	12.2513	-0.721824	-0.559784	-0.357875	1.35938	14.9464	1.58327	9.96139		0.123485	-0.926972
0.081139	0.139395	1.23789	3.10834	12.2633	-0.716013	-0.556761	-0.355226	1.361	14.956	1.58186	9.94849		0.12473	-0.927509
0.081971	0.146842	1.24008	3.11424	12.2762	-0.711369	-0.553696	-0.356267	1.36459	14.9658	1.58057	9.93754		0.125976	-0.939337
0.082803	0.15499	1.24407	3.12181	12.2897	-0.706259	-0.549843	-0.359666	1.36925	14.9759	1.58012	9.92933		0.127222	-0.944255
0.083636	0.163493	1.24951	3.13226	12.3034	-0.700104	-0.545565	-0.359812	1.37472	14.9855	1.58109	9.92249		0.128468	-0.943192
0.084468	0.171851	1.256	3.14557	12.3185	-0.692473	-0.540175	-0.354601	1.38035	14.9977	1.58358	9.91521		0.129713	-0.934701
0.085301	0.182241	1.26359	3.15826	12.3351	-0.683669	-0.534347	-0.348551	1.38585	15.0105	1.58603	9.90807		0.130959	-0.923658
0.086133	0.191927	1.27102	3.16976	12.354	-0.67564	-0.528558	-0.34372	1.39157	15.0252	1.58847	9.90236		0.132205	-0.914543
0.086965	0.202277	1.27799	3.18172	12.3748	-0.66793	-0.521255	-0.339798	1.39619	15.0421	1.58746	9.89934		0.13345	-0.899609
0.087798	0.212505	1.2848	3.19338	12.3936	-0.659966	-0.512591	-0.335658	1.40178	15.0596	1.58589	9.89752		0.134696	-0.875253
0.08863	0.222561	1.29142	3.20458	12.4097	-0.650123	-0.503959	-0.329105	1.40745	15.0761	1.5861	9.89518		0.135942	-0.847528
0.089462	0.232241	1.29798	3.21604	12.4259	-0.63976	-0.495749	-0.323073	1.41278	15.0943	1.58706	9.89168		0.137188	-0.820812
0.090295	0.242513	1.30501	3.22817	12.4452	-0.631038	-0.488341	-0.316302	1.4217	15.1115	1.58921	9.88842		0.138433	-0.794281
0.091127	0.253375	1.31266	3.24122	12.4666	-0.623584	-0.481846	-0.309805	1.42949	15.1301	1.59127	9.88491		0.139679	-0.768192
0.09196	0.264008	1.32003	3.25313	12.4891	-0.615959	-0.474568	-0.302646	1.43706	15.1511	1.59081	9.87929		0.140925	-0.74363
0.092792	0.274602	1.3285	3.26505	12.5118	-0.608309	-0.466555	-0.296156	1.44514	15.1722	1.58859	9.86975		0.14217	-0.719017
0.093624	0.28532	1.33839	3.27703	12.5351	-0.599717	-0.459196	-0.290457	1.45289	15.194	1.58917	9.86285		0.143416	-0.69654
0.094457	0.295905	1.34907	3.29021	12.5598	-0.591204	-0.451942	-0.283516	1.46025	15.2171	1.5916	9.86025		0.144662	-0.67265
0.095289	0.308981	1.36001	3.30419	12.5836	-0.581389	-0.444357	-0.276602	1.47022	15.2398	1.59495	9.85849		0.145908	-0.648595
0.096121	0.323666	1.37274	3.31804	12.6062	-0.569181	-0.436727	-0.269251	1.48179	15.2626	1.59907	9.85697		0.147153	-0.631165
0.096954	0.338292	1.38579	3.33172	12.6294	-0.556749	-0.428654	-0.260671	1.49149	15.2851	1.603	9.85584		0.148399	-0.607789
0.097786	0.35301	1.39779	3.34598	12.6543	-0.544562	-0.419247	-0.250894	1.4987	15.307	1.6078	9.85421		0.149645	-0.584227
0.098619	0.364716	1.4115	3.36166	12.6795	-0.53202	-0.409175	-0.240024	1.50692	15.3303	1.61245	9.85126		0.15089	-0.561654
0.099451	0.378035	1.42564	3.37832	12.7044	-0.518026	-0.398646	-0.229703	1.5149	15.3552	1.61951	9.84917		0.152136	-0.542445
0.100283	0.394941	1.4393	3.39677	12.7303	-0.5029	-0.38589	-0.219034	1.52468	15.3799	1.62773	9.85006		0.153382	-0.518312
0.101116	0.412826	1.45365	3.41565	12.7567	-0.487428	-0.371725	-0.208251	1.53534	15.4037	1.6367	9.85107		0.154628	-0.487701
0.101948	0.431783	1.46873	3.43294	12.7822	-0.471049	-0.357657	-0.196274	1.54262	15.4295	1.64562	9.85274		0.155873	-0.458042
0.102781	0.452181	1.4848	3.44966	12.8071	-0.45538	-0.344021	-0.183467	1.55324	15.4565	1.65478	9.85554		0.157119	-0.425079
0.103613	0.475116	1.50158	3.4654	12.8317	-0.439136	-0.330316	-0.171203	1.56412	15.4826	1.66367	9.85862		0.158365	-0.391474
0.104445	0.497249	1.52006	3.48124	12.8586	-0.422116	-0.316884	-0.158837	1.57626	15.5096	1.67245	9.86282		0.15961	-0.356016
0.105278	0.519808	1.53881	3.49814	12.8889	-0.403606	-0.302386	-0.146657	1.59013	15.5381	1.6815	9.86758		0.160856	-0.324746
0.10611	0.542727	1.55822	3.51744	12.9207	-0.38328	-0.288198	-0.135164	1.60163	15.5673	1.69054	9.87252		0.162102	-0.293555
0.106942	0.565303	1.57692	3.53904	12.951	-0.362576	-0.272728	-0.120624	1.61363	15.5961	1.70013	9.87755		0.163348	-0.268609
0.107775	0.589569	1.59766	3.55935	12.9799	-0.341152	-0.255749	-0.108453	1.62575	15.6257	1.71114	9.88356		0.164593	-0.23736
0.108607	0.614475	1.61972	3.58009	13.008	-0.318904	-0.237604	-0.09616	1.63743	15.6562	1.72208	9.89053		0.165839	-0.204231
0.10944	0.640134	1.64171	3.60256	13.0357	-0.296343	-0.218234	-0.079673	1.65063	15.6863	1.73338	9.89711		0.167085	-0.168535
0.110272	0.666052	1.66429	3.62487	13.0653	-0.272533	-0.198646	-0.062746	1.66633	15.716	1.74316	9.90151		0.16833	-0.133444
0.111104	0.692187	1.68829	3.6492	13.0963	-0.247927	-0.179343	-0.045085	1.68295	15.7466	1.75338	9.90536		0.169576	-0.100463
0.111937	0.718178	1.71377	3.67379	13.1288	-0.222453	-0.158883	-0.028413	1.69956	15.7794	1.7662	9.91211		0.170822	-0.067021
0.112769	0.743465	1.73826	3.69712	13.1605	-0.196824	-0.137817	-0.009805	1.71643	15.8125	1.78188	9.92086		0.172068	-0.031078
0.113601	0.768114	1.7619	3.72194	13.1914	-0.170149	-0.117393	0.00913	1.73446	15.8471	1.79652	9.93138		0.173313	0.005865
0.114434	0.795672	1.78861	3.74749	13.2223	-0.143006	-0.096627	0.028907	1.7521	15.8815	1.81101	9.94287		0.174559	0.041623
0.115266	0.822894	1.81504	3.77343	13.2537	-0.114807	-0.074458	0.049063	1.77202	15.916	1.82618	9.95363		0.175805	0.074561
0.116099	0.852398	1.84269	3.79964	13.2873	-0.085778	-0.051359	0.069795	1.79127	15.9524	1.84229	9.96542		0.17705	0.106404
0.116931	0.881361	1.87011	3.82752	13.3213	-0.057162	-0.027633	0.091164	1.80853	15.9885	1.85972	9.97604		0.178296	0.14076
0.117763	0.909212	1.89713	3.85472	13.3551	-0.029397	-0.003233	0.111857	1.82389	16.0259	1.8784	9.98662		0.179542	0.17447
0.118596	0.935391	1.92459	3.88288	13.3905	-0.000504	0.020926	0.133976	1.84091	16.0633	1.8945	9.99875		0.180788	0.203874
0.119428	0.963065	1.95086	3.91068	13.4256	0.028229	0.04358	0.156774	1.8621	16.1002	1.91054	10.0111		0.182033	0.231932
0.12026	0.989702	1.97771	3.9371	13.4593	0.05581	0.065266	0.17907	1.88508	16.137	1.92713	10.0234		0.183279	0.259078
0.121093	1.01621	2.00471	3.96396	13.4934	0.082866	0.089177	0.200455	1.90706	16.1725	1.9441	10.0368		0.184525	0.284146
0.121925	1.04369	2.03046	3.99016	13.5276	0.110393	0.117411	0.220818	1.92714	16.2074	1.96086	10.0502		0.18577	0.306317
0.122758	1.07023	2.05641	4.01751	13.5613	0.137821	0.145046	0.241406	1.9475	16.2418	1.97796	10.0635		0.187016	0.326326
0.12359	1.09641	2.08163	4.04269	13.5949	0.165124	0.16965	0.26239	1.96768	16.2764	1.99507	10.0772		0.188262	0.34701
0.124422	1.12105	2.10487	4.06567	13.6286	0.192002	0.192971	0.283774	1.98747	16.3117	2.01209	10.0901		0.189508	0.364835
0.125255	1.14622	2.12871	4.08796	13.6621	0.21821	0.215585	0.306133	2.00647	16.3468	2.02966	10.1017		0.190753	0.380046
0.126087	1.17167	2.1514	4.10633	13.6947	0.243165	0.237683	0.323609	2.02588	16.3805	2.04507	10.1135		0.191999	0.393045
0.126919	1.19621	2.17486	4.12847	13.7265	0.266777	0.259866	0.341365	2.04539	16.4141	2.06043	10.1261		0.193245	0.401961
0.127752	1.2224	2.19898	4.15181	13.7562	0.290549	0.281413	0.359265	2.06491	16.4476	2.07563	10.1377		0.19449	0.407939
0.128584	1.24929	2.22383	4.17686	13.7839	0.31526	0.304069	0.378506	2.08406	16.48	2.093	10.1484		0.195736	0.409355
0.129417	1.27601	2.24901	4.20218	13.8135	0.340159	0.32584	0.399266	2.1033	16.5125	2.10951	10.1596		0.196982	0.407088
0.130249	1.30304	2.27576	4.22776	13.8444	0.363875	0.346845	0.417342	2.12352	16.5458	2.12603	10.1727		0.198228	0.403057
0.131081	1.33018	2.30239	4.25444	13.8773	0.388266	0.36736	0.437773	2.14332	16.5788	2.14427	10.1871		0.199473	0.398106
0.131914	1.35837	2.33036	4.28005	13.9108	0.414449	0.389509	0.457074	2.16224	16.6118	2.16273	10.2012		0.200719	0.39457
0.132746	1.38712	2.35804	4.30602	13.9448	0.441567	0.412446	0.477232	2.18062	16.6461	2.18214	10.2154		0.201965	0.39047
0.133579	1.41686	2.3861	4.33293	13.9781	0.468864	0.435688	0.498007	2.19969	16.6805	2.20203	10.2304		0.20321	0.387123
0.134411	1.44578	2.41266	4.35935	14.0115	0.495015	0.459326	0.517416	2.21712	16.7142	2.22158	10.246		0.204456	0.382337
0.135243	1.47364	2.43865	4.3868	14.0441	0.51903	0.481956	0.538109	2.23574	16.7481	2.24125	10.2615		0.205702	0.377044
0.136076	1.50202	2.46414	4.41506	14.0762	0.541965	0.504514	0.558729	2.25508	16.7827	2.26112	10.2766		0.206948	0.372197
0.136908	1.52972	2.48897	4.44302	14.1091	0.566319	0.526892	0.579312	2.27309	16.8174	2.28144	10.2917		0.208193	0.366169
0.13774	1.55608	2.51391	4.47064	14.142	0.589278	0.549589	0.600298	2.29024	16.8511	2.30128	10.3059		0.209439	0.357589
0.138573	1.58328	2.53786	4.49704	14.1747	0.613619	0.571139	0.620002	2.30851	16.8839	2.32258	10.3209		0.210685	0.348863
0.139405	1.60828	2.5633	4.52396	14.2078	0.63816	0.592532	0.63838	2.32782	16.9172	2.34186	10.3358		0.21193	0.340348
0.140238	1.63246	2.5866	4.54949	14.241	0.662387	0.613374	0.655822	2.34591	16.9501	2.361	10.3506		0.213176	0.329199
0.14107	1.65624	2.60983	4.57311	14.2731	0.684332	0.63399	0.674284	2.36313	16.9825	2.37895	10.365		0.214422	0.318387
0.141902	1.67849	2.6328	4.59491	14.3051	0.70632	0.654873	0.692811	2.38071	17.0154	2.39535	10.3786		0.215668	0.305235
0.142735	1.69983	2.65454	4.61617	14.3363	0.728594	0.673472	0.7108	2.39953	17.0483	2.41106	10.3922		0.216913	0.289975
0.143567	1.72062	2.67535	4.63764	14.367	0.749366	0.691543	0.728602	2.41769	17.0802	2.42773	10.4046		0.218159	0.274528
0.144399	1.73971	2.69564	4.65889	14.3973	0.769949	0.709946	0.74609	2.43464	17.1114	2.44318	10.4155		0.219405	0.256175
0.145232	1.75611	2.7141	4.67975	14.4262	0.78883	0.727147	0.762956	2.45064	17.1424	2.45827	10.4254		0.22065	0.23678
0.146064	1.77312	2.73241	4.69864	14.453	0.807315	0.744327	0.778033	2.46685	17.1733	2.47361	10.4357		0.221896	0.216732
0.146897	1.79023	2.74949	4.7173	14.478	0.824998	0.761348	0.793475	2.4818	17.2032	2.48684	10.4448		0.223142	0.197185
0.147729	1.80703	2.76655	4.73551	14.5025	0.841433	0.777799	0.807955	2.49678	17.233	2.50119	10.4525		0.224388	0.176047
0.148561	1.8226	2.78225	4.75215	14.5271	0.856583	0.794232	0.821446	2.51143	17.2628	2.51481	10.4593		0.225633	0.154886
0.149394	1.83697	2.79672	4.76922	14.5501	0.871693	0.808778	0.83383	2.52565	17.2906	2.52692	10.4653		0.226879	0.131827
0.150226	1.84984	2.80991	4.78544	14.5717	0.886281	0.821378	0.844451	2.53929	17.317	2.53879	10.4701		0.228125	0.109269
0.151058	1.86195	2.82271	4.80105	14.596	0.89882	0.832873	0.856431	2.55127	17.3419	2.54918	10.4754		0.22937	0.08506
0.151891	1.87354	2.83462	4.8161	14.6196	0.910574	0.84252	0.867319	2.56215	17.3649	2.55896	10.4793		0.230616	0.060326
0.152723	1.88452	2.84631	4.8292	14.6424	0.922325	0.852302	0.876991	2.57144	17.3887	2.56848	10.4818		0.231862	0.035659
0.153556	1.89325	2.85532	4.84198	14.6629	0.932745	0.862512	0.887103	2.5795	17.4132	2.57674	10.4833		0.233108	0.011668
0.154388	1.90189	2.86345	4.85423	14.6836	0.942081	0.872251	0.896625	2.58724	17.4367	2.58227	10.485		0.234353	-0.010549
0.15522	1.90993	2.87104	4.86557	14.7029	0.950863	0.880778	0.90499	2.59538	17.4603	2.58896	10.4875		0.235599	-0.03482
0.156053	1.9166	2.87724	4.8759	14.7225	0.958274	0.888522	0.910966	2.60313	17.4812	2.59574	10.4888		0.236845	-0.059752
0.156885	1.92249	2.88228	4.88437	14.7433	0.963861	0.896333	0.917919	2.6093	17.5032	2.60094	10.4899		0.23809	-0.0842
0.157717	1.92857	2.88583	4.89089	14.7617	0.96909	0.90318	0.922998	2.61575	17.5236	2.60627	10.4887		0.239336	-0.108561
0.15855	1.93324	2.88859	4.89735	14.7782	0.973706	0.908141	0.928013	2.62193	17.5432	2.61086	10.4875		0.240582	-0.132373
0.159382	1.93694	2.89105	4.90419	14.7941	0.978381	0.912969	0.934987	2.62634	17.5622	2.61243	10.4852		0.241828	-0.15613
0.160215	1.94062	2.89478	4.90786	14.8088	0.981795	0.91701	0.941363	2.62991	17.5806	2.61618	10.4825		0.243073	-0.179141
0.161047	1.94307	2.8978	4.91204	14.8228	0.984168	0.920183	0.944706	2.63216	17.6008	2.61867	10.4798		0.244319	-0.201926
0.161879	1.94563	2.89932	4.91687	14.8364	0.986357	0.922218	0.946544	2.63224	17.6195	2.62016	10.4757		0.245565	-0.224055
0.162712	1.94728	2.90004	4.91994	14.8504	0.987884	0.922365	0.948314	2.63327	17.6379	2.6215	10.4707		0.24681	-0.245386
0.163544	1.94786	2.90073	4.92368	14.8643	0.987926	0.919095	0.949617	2.63532	17.6558	2.6216	10.4645		0.248056	-0.266653
0.164377	1.94816	2.89973	4.92435	14.8778	0.987295	0.915618	0.950343	2.63688	17.6739	2.61953	10.4573		0.249302	-0.287158
0.165209	1.94591	2.89687	4.9253	14.8894	0.986488	0.914723	0.950047	2.63643	17.6915	2.61757	10.4497		0.250548	-0.30784
0.166041	1.94378	2.89362	4.92704	14.9003	0.984778	0.914563	0.950074	2.63697	17.708	2.61486	10.4419		0.251793	-0.327993
0.166874	1.94096	2.88975	4.92637	14.9116	0.982708	0.913286	0.948115	2.63782	17.7244	2.61138	10.4335		0.253039	-0.34564
0.167706	1.93742	2.88629	4.92709	14.9216	0.979352	0.912159	0.946271	2.63883	17.7414	2.60707	10.4235		0.254285	-0.363021
0.168538	1.93344	2.88055	4.92465	14.9314	0.976801	0.910585	0.943832	2.6392	17.757	2.60282	10.4133		0.25553	-0.379793
0.169371	1.92813	2.87442	4.92193	14.9414	0.97432	0.907933	0.94225	2.63679	17.7719	2.59834	10.4024		0.256776	-0.395434
0.170203	1.92099	2.86859	4.9172	14.9521	0.970893	0.903396	0.939124	2.63519	17.7872	2.59234	10.3918		0.258022	-0.411056
0.171036	1.91411	2.86161	4.91255	14.9613	0.965605	0.898742	0.935221	2.63154	17.8021	2.58769	10.3793		0.259268	-0.426945
0.171868	1.90531	2.85336	4.90872	14.9709	0.959045	0.894026	0.931014	2.62731	17.8153	2.58238	10.3658		0.260513	-0.441871
0.1727	1.89651	2.84504	4.90244	14.9795	0.951371	0.888872	0.925011	2.62393	17.8279	2.57501	10.3519		0.261759	-0.455969
0.173533	1.88661	2.83601	4.89752	14.9871	0.943676	0.883751	0.91959	2.61772	17.8401	2.5675	10.3379		0.263005	-0.470493
0.174365	1.87527	2.82585	4.8907	14.9932	0.935252	0.877526	0.913284	2.61478	17.8505	2.55943	10.3246		0.26425	-0.485096
0.175197	1.86319	2.81448	4.88354	14.9994	0.925459	0.87005	0.906812	2.60869	17.8606	2.55074	10.3102		0.265496	-0.49908
0.17603	1.85203	2.80348	4.87697	15.0049	0.915646	0.862373	0.900698	2.60459	17.8723	2.54258	10.2941		0.266742	-0.512328
0.176862	1.83966	2.79314	4.86949	15.0095	0.906282	0.856795	0.893774	2.59878	17.8837	2.53433	10.278		0.267988	-0.523964
0.177695	1.82731	2.78107	4.85968	15.014	0.896683	0.848628	0.886758	2.59263	17.8936	2.52428	10.2615		0.269233	-0.535496
0.178527	1.81452	2.76914	4.84811	15.0175	0.885599	0.840635	0.879504	2.58579	17.9036	2.5138	10.245		0.270479	-0.546744
0.179359	1.80167	2.75572	4.83786	15.0213	0.874884	0.830959	0.871585	2.57947	17.9152	2.50275	10.2288		0.271725	-0.556757
0.180192	1.78725	2.74135	4.82858	15.0248	0.862809	0.821931	0.863708	2.57125	17.9263	2.4906	10.2109		0.27297	-0.567262
0.181024	1.77435	2.72833	4.81895	15.0278	0.849733	0.812939	0.854976	2.56354	17.9362	2.47979	10.1932		0.274216	-0.578381
0.181856	1.76186	2.71609	4.80807	15.0301	0.837013	0.804088	0.847016	2.55443	17.9475	2.46853	10.1752		0.275462	-0.588652
0.182689	1.74871	2.70331	4.79756	15.0334	0.825	0.794797	0.837447	2.54719	17.9586	2.45697	10.1574		0.276708	-0.598934
0.183521	1.73571	2.69037	4.78777	15.036	0.81262	0.784936	0.828088	2.53826	17.9684	2.44568	10.1395		0.277953	-0.607924
0.184354	1.72253	2.67764	4.77657	15.0392	0.800116	0.775455	0.819861	2.52824	17.9788	2.43431	10.1217		0.279199	-0.616285
0.185186	1.70905	2.66516	4.76539	15.0418	0.787751	0.764815	0.811413	2.51888	17.9902	2.42259	10.105		0.280445	-0.624177
0.186018	1.69546	2.65122	4.75408	15.0432	0.775486	0.754602	0.802089	2.50915	18.0012	2.40922	10.0877		0.28169	-0.632199
0.186851	1.68181	2.63756	4.74282	15.0447	0.763664	0.744761	0.792141	2.50039	18.0119	2.39748	10.0705		0.282936	-0.639933
0.187683	1.66962	2.62364	4.73264	15.0478	0.751623	0.735258	0.783093	2.4909	18.0221	2.38524	10.0526		0.284182	-0.647485
0.188515	1.65755	2.61112	4.72235	15.0512	0.74033	0.724981	0.773774	2.4824	18.0325	2.37477	10.035		0.285428	-0.65555
0.189348	1.64457	2.59775	4.71269	15.0549	0.729189	0.714942	0.764524	2.47303	18.042	2.36227	10.0177		0.286673	-0.662633
0.19018	1.63225	2.5852	4.70191	15.058	0.717626	0.704339	0.756074	2.46352	18.0512	2.3505	10.0008		0.287919	-0.669062
0.191013	1.62035	2.57252	4.69076	15.061	0.705684	0.694614	0.747505	2.45367	18.0607	2.3395	9.98486		0.289165	-0.674934
0.191845	1.6091	2.55851	4.6804	15.0645	0.692916	0.684348	0.739742	2.44452	18.0711	2.32835	9.96835		0.29041	-0.681233
0.192677	1.5983	2.54532	4.66918	15.0678	0.680341	0.674513	0.730335	2.43455	18.0823	2.31743	9.95174		0.291656	-0.687379
0.19351	1.58638	2.53374	4.65803	15.0727	0.667745	0.664737	0.720828	2.42679	18.0938	2.30638	9.93598		0.292902	-0.693459
0.194342	1.57501	2.52117	4.64842	15.0776	0.655387	0.655513	0.711945	2.41942	18.1053	2.29413	9.92026		0.294147	-0.699169
0.195175	1.56396	2.50973	4.63878	15.0824	0.642824	0.644323	0.702556	2.4114	18.1178	2.28343	9.90439		0.295393	-0.70418
0.196007	1.55294	2.49908	4.62931	15.0868	0.631651	0.63297	0.693125	2.403	18.1319	2.27419	9.88832		0.296639	-0.709215
0.196839	1.54128	2.48794	4.61803	15.0916	0.619856	0.622962	0.68366	2.39342	18.1455	2.26296	9.87104		0.297885	-0.713823
0.197672	1.53001	2.47684	4.6071	15.0963	0.609163	0.613545	0.675219	2.38568	18.1576	2.25169	9.85424		0.29913	-0.718757
0.198504	1.51986	2.46614	4.59754	15.1003	0.599699	0.60419	0.667096	2.3776	18.1698	2.24086	9.83779		0.300376	-0.723187
0.199336	1.50911	2.45693	4.58809	15.1041	0.589696	0.594722	0.659791	2.36899	18.1822	2.22944	9.82276		0.301622	-0.726901
0.200169	1.49955	2.44721	4.57894	15.1084	0.57944	0.585313	0.651818	2.36034	18.1946	2.21831	9.80856		0.302868	-0.731149
0.201001	1.4906	2.43734	4.57013	15.1132	0.568532	0.576148	0.640842	2.35282	18.2073	2.20936	9.79512		0.304113	-0.735849
0.201834	1.48108	2.42593	4.56319	15.1178	0.55757	0.567915	0.631427	2.34476	18.219	2.19914	9.78185		0.305359	-0.740261
0.202666	1.47175	2.41573	4.55567	15.1233	0.546991	0.559322	0.623821	2.33762	18.2306	2.18966	9.76654		0.306605	-0.744785
0.203498	1.46184	2.4059	4.54735	15.1293	0.536063	0.550161	0.616398	2.33109	18.2435	2.18085	9.75121		0.30785	-0.749458
0.204331	1.45191	2.39629	4.53999	15.1348	0.524184	0.54202	0.609221	2.32369	18.2558	2.17156	9.7349		0.309096	-0.754992
0.205163	1.44145	2.38689	4.53176	15.1405	0.513882	0.533867	0.602745	2.31604	18.2672	2.16155	9.71947		0.310342	-0.760302
0.205995	1.43081	2.37775	4.52473	15.1467	0.502675	0.525039	0.595491	2.30821	18.279	2.15333	9.70549		0.311587	-0.764756
0.206828	1.42205	2.3693	4.51708	15.1535	0.492578	0.516629	0.58843	2.30207	18.292	2.14461	9.69106		0.312833	-0.768979
0.20766	1.41342	2.36131	4.50941	15.1607	0.48206	0.507288	0.579849	2.29482	18.3058	2.13653	9.67553		0.314079	-0.773109
0.208493	1.40419	2.35303	4.50176	15.1683	0.47136	0.499142	0.573325	2.28693	18.3195	2.12781	9.66026		0.315325	-0.777317
0.209325	1.39484	2.34505	4.49301	15.177	0.461932	0.490533	0.568138	2.27773	18.3336	2.12008	9.64612		0.31657	-0.781912
0.210157	1.38622	2.3382	4.48697	15.1854	0.451924	0.481825	0.563808	2.26877	18.349	2.11096	9.63119		0.317816	-0.786681
0.21099	1.37794	2.33109	4.48097	15.1925	0.441468	0.474176	0.558114	2.261	18.3637	2.10394	9.61664		0.319062	-0.791951
0.211822	1.36963	2.3223	4.47529	15.1998	0.430768	0.465908	0.552332	2.25351	18.3784	2.09609	9.60171		0.320307	-0.796515
0.212654	1.36146	2.31454	4.46926	15.2091	0.420987	0.458752	0.545409	2.24641	18.3932	2.08765	9.58781		0.321553	-0.800688
0.213487	1.35377	2.30637	4.46211	15.2157	0.411713	0.450761	0.540017	2.23869	18.4081	2.07943	9.57287		0.322799	-0.801852
0.214319	1.34674	2.29806	4.45538	15.223	0.402571	0.443907	0.535032	2.23089	18.4231	2.07118	9.5582		0.324045	-0.801508
0.215152	1.3397	2.28923	4.44769	15.2321	0.393071	0.436204	0.529715	2.22442	18.4387	2.06371	9.54353		0.32529	-0.803247
0.215984	1.33235	2.28133	4.44057	15.2401	0.383653	0.429676	0.525186	2.21643	18.4551	2.05493	9.52754		0.326536	-0.806212
0.216816	1.32574	2.27328	4.43303	15.2485	0.374824	0.4222	0.519738	2.20883	18.4721	2.04784	9.51156		0.327782	-0.809287
0.217649	1.31786	2.26601	4.4252	15.2561	0.36548	0.414753	0.515262	2.20065	18.488	2.03983	9.49756		0.329027	-0.813089
0.218481	1.31088	2.25748	4.41722	15.2656	0.354651	0.406828	0.510086	2.19391	18.5045	2.03142	9.48334		0.330273	-0.817843
0.219314	1.30405	2.25027	4.40954	15.2748	0.345051	0.39938	0.504846	2.18767	18.5217	2.02401	9.46921		0.331519	-0.822126
0.220146	1.29715	2.24305	4.40207	15.2843	0.337096	0.392257	0.499015	2.18106	18.5384	2.01612	9.45491		0.332765	-0.826261
0.220978	1.29006	2.23505	4.39449	15.2932	0.328918	0.38543	0.492416	2.17362	18.5549	2.00818	9.44056		0.33401	-0.830177
0.221811	1.28227	2.22839	4.38707	15.303	0.320468	0.378551	0.486571	2.16754	18.5724	2.00043	9.42659		0.335256	-0.834128
0.222643	1.27421	2.22012	4.37892	15.312	0.313042	0.371358	0.481284	2.16078	18.5899	1.99298	9.41272		0.336502	-0.83785
0.223475	1.2669	2.21123	4.37154	15.3208	0.305316	0.364143	0.475156	2.15408	18.6065	1.98498	9.39842		0.337747	-0.841069
0.224308	1.25949	2.20313	4.36505	15.3308	0.297619	0.357466	0.469819	2.14686	18.6236	1.97707	9.38446		0.338993	-0.84411
0.22514	1.25167	2.19457	4.35897	15.3408	0.289373	0.349803	0.464051	2.14046	18.6409	1.97016	9.36983		0.340239	-0.847347
0.225973	1.24491	2.18662	4.35234	15.3499	0.281692	0.34354	0.457869	2.13442	18.657	1.96276	9.35559		0.341485	-0.850898
0.226805	1.23822	2.17948	4.34537	15.359	0.273489	0.337513	0.451406	2.12751	18.6728	1.95516	9.34065		0.34273	-0.854951
0.227637	1.23138	2.17225	4.33861	15.3689	0.265667	0.331212	0.445346	2.12085	18.69	1.94874	9.3262		0.343976	-0.859177
0.22847	1.22589	2.16542	4.33316	15.3798	0.258279	0.32492	0.439678	2.11465	18.7084	1.94037	9.31216		0.345222	-0.862866
0.229302	1.21741	2.15883	4.32707	15.3902	0.250946	0.319133	0.434405	2.10821	18.7263	1.93339	9.29858		0.346467	-0.866469
0.230134	1.2093	2.15157	4.32033	15.4004	0.243866	0.31277	0.428442	2.10139	18.7444	1.92514	9.28394		0.347713	-0.869942
0.230967	1.20209	2.14524	4.31286	15.4104	0.23616	0.306011	0.423012	2.09516	18.7637	1.91843	9.26964		0.348959	-0.873529
0.231799	1.19478	2.13839	4.30628	15.42	0.228615	0.29888	0.417838	2.08876	18.7831	1.91121	9.25419		0.350205	-0.877507
0.232632	1.18746	2.1318	4.3011	15.4303	0.220898	0.291911	0.412092	2.08312	18.8033	1.90385	9.23912		0.35145	-0.881541
0.233464	1.18043	2.12619	4.29375	15.4398	0.21403	0.286331	0.407304	2.07748	18.8229	1.89613	9.22602		0.352696	-0.885715
0.234296	1.17199	2.11973	4.28741	15.4493	0.208336	0.280833	0.401345	2.07125	18.8425	1.88855	9.21252		0.353942	-0.889671
0.235129	1.16632	2.11322	4.28092	15.4588	0.202083	0.27535	0.396227	2.06417	18.8625	1.8822	9.19826		0.355187	-0.893695
0.235961	1.15918	2.10654	4.27389	15.4698	0.195738	0.268607	0.391208	2.05682	18.8815	1.87596	9.18337		0.356433	-0.897791
0.236793	1.15306	2.09936	4.26545	15.4816	0.188705	0.263046	0.386274	2.05075	18.8986	1.86891	9.1684		0.357679	-0.902231
0.237626	1.14658	2.09216	4.2569	15.4938	0.181274	0.258285	0.380505	2.04457	18.9161	1.86131	9.15395		0.358925	-0.906656
0.238458	1.14018	2.08563	4.25089	15.5052	0.174575	0.252276	0.375344	2.03839	18.9348	1.85552	9.14014		0.36017	-0.911107
0.239291	1.13389	2.07903	4.24483	15.5158	0.167225	0.246825	0.370179	2.03318	18.9558	1.8497	9.12575		0.361416	-0.915046
0.240123	1.12697	2.07324	4.23861	15.5273	0.159313	0.241562	0.364954	2.02699	18.9766	1.84342	9.11163		0.362662	-0.91949
0.240955	1.1198	2.06499	4.23172	15.5388	0.151995	0.23513	0.35936	2.02057	18.9969	1.83767	9.09655		0.363907	-0.924706
0.241788	1.11318	2.05822	4.22546	15.5516	0.145385	0.230654	0.353692	2.01411	19.0174	1.83105	9.0809		0.365153	-0.929456
0.24262	1.10607	2.05136	4.21834	15.5642	0.140054	0.224943	0.348094	2.00746	19.0379	1.8254	9.06612		0.366399	-0.933721
0.243452	1.09942	2.0461	4.2119	15.5759	0.133439	0.219553	0.341898	2.00103	19.0585	1.81902	9.05169		0.367645	-0.938034
0.244285	1.09265	2.03938	4.20427	15.5872	0.126662	0.214746	0.335513	1.99368	19.0798	1.81218	9.03675		0.36889	-0.942227
0.245117	1.08568	2.03245	4.19715	15.5986	0.120034	0.209575	0.329943	1.98597	19.1008	1.80541	9.02221		0.370136	-0.945998
0.24595	1.07931	2.02472	4.1898	15.6104	0.114677	0.204137	0.324628	1.97923	19.1229	1.79846	9.00777		0.371382	-0.949467
0.246782	1.07317	2.01775	4.18258	15.6221	0.108067	0.198455	0.318566	1.97359	19.1448	1.79293	8.99336		0.372627	-0.951939
0.247614	1.06702	2.01135	4.17629	15.6341	0.101615	0.194344	0.314286	1.96808	19.1672	1.78611	8.97787		0.373873	-0.955361
0.248447	1.06126	2.00516	4.16885	15.6468	0.094561	0.189045	0.309036	1.96107	19.1897	1.78009	8.96302		0.375119	-0.959885
0.249279	1.05556	1.99785	4.1611	15.6592	0.088434	0.184766	0.304944	1.95435	19.2113	1.77309	8.94872		0.376365	-0.964617
0.250112	1.05018	1.98976	4.15549	15.671	0.081549	0.180285	0.299107	1.94918	19.234	1.76687	8.93376		0.37761	-0.969757
0.250944	1.04533	1.98216	4.14937	15.6827	0.075497	0.175149	0.293231	1.94342	19.2561	1.76095	8.91898		0.378856	-0.974667
0.251776	1.03942	1.9758	4.14243	15.6943	0.068784	0.170211	0.286475	1.93651	19.2784	1.75671	8.90395		0.380102	-0.978584
0.252609	1.03341	1.96819	4.13509	15.7065	0.062008	0.164963	0.28	1.93071	19.3014	1.75092	8.88886		0.381347	-0.982173
0.253441	1.02762	1.96168	4.12893	15.7182	0.05646	0.161	0.273818	1.92441	19.324	1.74454	8.87415		0.382593	-0.98633
0.254273	1.02119	1.95536	4.12134	15.7301	0.051195	0.155121	0.269397	1.91966	19.3467	1.73907	8.86004		0.383839	-0.990414
0.255106	1.01514	1.9485	4.11312	15.7433	0.046076	0.150067	0.263971	1.91408	19.3716	1.7329	8.84763		0.385085	-0.997005
0.255938	1.00867	1.94261	4.10722	15.7539	0.041003	0.145938	0.258049	1.90781	19.3961	1.72765	8.8335		0.38633	-1.00615
0.256771	1.00205	1.93563	4.09969	15.7639	0.034647	0.141502	0.252845	1.90078	19.4206	1.72118	8.81816		0.387576	-1.01263
0.257603	0.996083	1.92857	4.09269	15.7756	0.028877	0.136362	0.247232	1.89415	19.4433	1.71583	8.80535		0.388822	-1.01635
0.258435	0.990353	1.92235	4.08627	15.7883	0.021804	0.132469	0.24191	1.8896	19.4667	1.70884	8.79114		0.390067	-1.02021
0.259268	0.985658	1.91536	4.07946	15.8014	0.017378	0.127567	0.23606	1.88412	19.488	1.70289	8.77596		0.391313	-1.02469
0.2601	0.979714	1.90867	4.07305	15.8143	0.013494	0.122465	0.231153	1.87858	19.511	1.69777	8.76062		0.392559	-1.02862
0.260932	0.973649	1.90099	4.06664	15.8278	0.007865	0.118313	0.226523	1.87274	19.5343	1.69072	8.74643		0.393805	-1.03196
0.261765	0.968321	1.89339	4.06094	15.841	0.001118	0.113863	0.222655	1.86732	19.5581	1.68529	8.73148		0.39505	-1.03524
0.262597	0.963252	1.88743	4.05461	15.8531	-0.005791	0.109852	0.217924	1.86148	19.5823	1.67944	8.71586		0.396296	-1.03946
0.26343	0.958715	1.88132	4.04801	15.8651	-0.012399	0.105484	0.213213	1.85572	19.6082	1.6738	8.7007		0.397542	-1.04376
0.264262	0.953516	1.87563	4.04302	15.8787	-0.018456	0.100387	0.209146	1.85023	19.6334	1.66745	8.68545		0.398787	-1.04755
0.265094	0.947176	1.86986	4.03678	15.8925	-0.023614	0.095619	0.204966	1.84412	19.6594	1.6617	8.6705		0.400033	-1.05131
0.265927	0.941021	1.86356	4.03074	15.9064	-0.028641	0.09109	0.2014	1.83863	19.6858	1.6563	8.65564		0.401279	-1.05536
0.266759	0.935469	1.85833	4.02368	15.9201	-0.033852	0.087207	0.197285	1.83279	19.7119	1.65044	8.64037		0.402525	-1.05979
0.267591	0.929461	1.85275	4.01778	15.9339	-0.039925	0.082449	0.192677	1.82692	19.7383	1.64444	8.62554		0.40377	-1.06448
0.268424	0.92465	1.84594	4.01235	15.9479	-0.04597	0.078119	0.188483	1.82199	19.7643	1.63822	8.61045		0.405016	-1.06809
0.269256	0.919459	1.83975	4.0068	15.9624	-0.05192	0.074374	0.183748	1.81744	19.7903	1.63265	8.59539		0.406262	-1.07162
0.270089	0.913621	1.83401	3.99947	15.9763	-0.057881	0.069751	0.179327	1.81183	19.8175	1.62837	8.58068		0.407507	-1.07609
0.270921	0.909009	1.82761	3.99221	15.99	-0.063512	0.063864	0.174945	1.80581	19.8454	1.62261	8.56457		0.408753	-1.08048
0.271753	0.903464	1.82148	3.98551	16.0046	-0.069687	0.060041	0.170775	1.80014	19.8729	1.61853	8.55006		0.409999	-1.08444
0.272586	0.898617	1.81523	3.97965	16.0179	-0.07519	0.055724	0.166437	1.79405	19.8994	1.61377	8.53468		0.411245	-1.08878
0.273418	0.894317	1.80823	3.97383	16.0329	-0.080598	0.053006	0.16195	1.78936	19.9266	1.60843	8.52045		0.41249	-1.09231
0.274251	0.890291	1.80221	3.96693	16.0477	-0.08609	0.049308	0.157722	1.78392	19.9536	1.60302	8.50707		0.413736	-1.09681
0.275083	0.885397	1.79637	3.96063	16.0639	-0.091544	0.045162	0.153657	1.77762	19.9804	1.59795	8.49048		0.414982	-1.1007
0.275915	0.880784	1.79082	3.95479	16.0785	-0.098107	0.040716	0.149883	1.77351	20.0087	1.59368	8.47466		0.416227	-1.10562
0.276748	0.875345	1.78372	3.9481	16.0947	-0.10336	0.036308	0.145924	1.76767	20.0367	1.58873	8.45851		0.417473	-1.10967
0.27758	0.870251	1.77716	3.94237	16.1084	-0.109024	0.032112	0.142899	1.76279	20.0657	1.58435	8.44395		0.418719	-1.11339
0.278412	0.864855	1.77161	3.93698	16.1218	-0.114117	0.028318	0.139203	1.75676	20.0947	1.58	8.42889		0.419965	-1.11664
0.279245	0.861041	1.76652	3.93095	16.1358	-0.119128	0.024565	0.135824	1.75096	20.1227	1.57515	8.41433		0.42121	-1.12064
0.280077	0.856897	1.76106	3.92451	16.1511	-0.124604	0.022082	0.132601	1.74578	20.1518	1.56903	8.40059		0.422456	-1.12417
0.28091	0.852332	1.7556	3.91813	16.1671	-0.129754	0.019576	0.129213	1.73885	20.1799	1.5632	8.38587		0.423702	-1.12763
0.281742	0.847984	1.74992	3.9113	16.1823	-0.134806	0.015768	0.12568	1.73278	20.2089	1.55825	8.3703		0.424947	-1.13147
0.282574	0.843581	1.74565	3.90645	16.199	-0.139821	0.012131	0.121927	1.72801	20.2383	1.55382	8.35582		0.426193	-1.13492
0.283407	0.838936	1.74112	3.89962	16.2152	-0.144712	0.007865	0.117161	1.72279	20.2684	1.54969	8.34125		0.427439	-1.13865
0.284239	0.834836	1.73592	3.89389	16.2299	-0.14928	0.003907	0.113986	1.71788	20.2983	1.5443	8.32674		0.428685	-1.14315
0.285071	0.830095	1.73012	3.88838	16.2457	-0.152011	-0.000305	0.111312	1.71271	20.3289	1.53904	8.31146		0.42993	-1.14729
0.285904	0.824917	1.72421	3.88336	16.2617	-0.154389	-0.004755	0.108146	1.70773	20.3596	1.53449	8.29806		0.431176	-1.15141
0.286736	0.821161	1.71829	3.87779	16.2775	-0.158064	-0.008581	0.104117	1.70354	20.3895	1.53039	8.28401		0.432422	-1.15504
0.287569	0.817031	1.71319	3.87246	16.2943	-0.162679	-0.012262	0.101022	1.69819	20.419	1.52654	8.27034		0.433667	-1.15891
0.288401	0.813107	1.70859	3.86675	16.3114	-0.167636	-0.016104	0.097706	1.69338	20.4497	1.52176	8.25612		0.434913	-1.16349
0.289233	0.809308	1.70363	3.86027	16.3277	-0.171751	-0.020899	0.093449	1.68828	20.4799	1.51818	8.2419		0.436159	-1.16782
0.290066	0.804875	1.69783	3.8548	16.3428	-0.176051	-0.02445	0.089263	1.68349	20.5102	1.51423	8.22725		0.437405	-1.17128
0.290898	0.79936	1.6928	3.84932	16.3594	-0.17974	-0.028132	0.085082	1.67926	20.5418	1.51033	8.21255		0.43865	-1.17488
0.29173	0.794516	1.68878	3.84402	16.3748	-0.18322	-0.031765	0.081464	1.67374	20.5736	1.50602	8.19872		0.439896	-1.17853
0.292563	0.790013	1.68437	3.83831	16.3902	-0.187193	-0.035431	0.077771	1.66928	20.6047	1.50164	8.1846		0.441142	-1.18264
0.293395	0.785234	1.67892	3.83146	16.4071	-0.191191	-0.039157	0.073716	1.6642	20.6371	1.49683	8.17077		0.442387	-1.18627
0.294228	0.780459	1.67465	3.82609	16.4235	-0.195128	-0.042189	0.069717	1.65863	20.6699	1.49198	8.15718		0.443633	-1.18959
0.29506	0.776294	1.67001	3.81916	16.4405	-0.200584	-0.046391	0.066229	1.65422	20.7032	1.48823	8.1435		0.444879	-1.1926
0.295892	0.772057	1.66448	3.81334	16.4578	-0.204796	-0.049942	0.062985	1.64861	20.7364	1.48354	8.12987		0.446125	-1.19647
0.296725	0.767419	1.65871	3.80851	16.4756	-0.209099	-0.053929	0.059932	1.6445	20.7686	1.47936	8.11596		0.44737	-1.20025
0.297557	0.764457	1.65314	3.8017	16.4938	-0.214587	-0.058663	0.056672	1.6403	20.8017	1.47568	8.10173		0.448616	-1.20322
0.298389	0.760633	1.64831	3.79597	16.5101	-0.218698	-0.061723	0.052877	1.63494	20.8356	1.4721	8.08854		0.449862	-1.2072
0.299222	0.756278	1.64345	3.79038	16.527	-0.222201	-0.065397	0.049277	1.62992	20.8687	1.46854	8.07403		0.451107	-1.21256
0.300054	0.751505	1.63867	3.78497	16.5441	-0.22496	-0.069359	0.045469	1.62389	20.9018	1.46497	8.06024		0.452353	-1.21765
0.300887	0.746033	1.63307	3.78006	16.5612	-0.229869	-0.073344	0.042431	1.61932	20.936	1.46086	8.0471		0.453599	-1.22222
0.301719	0.742555	1.6279	3.77546	16.5782	-0.233609	-0.076366	0.038815	1.61417	20.9706	1.45603	8.03345		0.454845	-1.22636
0.302551	0.73829	1.6238	3.76992	16.5962	-0.237835	-0.08033	0.035132	1.60947	21.0059	1.45196	8.01925		0.45609	-1.23046
0.303384	0.733915	1.61951	3.76359	16.6148	-0.241588	-0.083829	0.030688	1.60399	21.0405	1.44713	8.00533		0.457336	-1.23456
0.304216	0.729036	1.61475	3.75805	16.6339	-0.244842	-0.087009	0.028291	1.59853	21.0733	1.44347	7.99206		0.458582	-1.23883
0.305048	0.724577	1.61045	3.75191	16.6517	-0.248478	-0.090272	0.024514	1.59348	21.1074	1.43897	7.97875		0.459827	-1.24204
0.305881	0.720366	1.60553	3.74655	16.6688	-0.252814	-0.092906	0.020857	1.58796	21.1421	1.43484	7.96573		0.461073	-1.24555
0.306713	0.715908	1.59978	3.74085	16.6862	-0.257142	-0.095766	0.016405	1.58491	21.1763	1.43047	7.9535		0.462319	-1.24849
0.307546	0.710781	1.59501	3.73411	16.7028	-0.261314	-0.098972	0.012779	1.57991	21.2118	1.42699	7.9414		0.463564	-1.25233
0.308378	0.705929	1.5902	3.72804	16.7202	-0.264576	-0.102135	0.010808	1.57498	21.2478	1.42271	7.93069		0.46481	-1.25608
0.30921	0.70105	1.58425	3.72251	16.7366	-0.269536	-0.105667	0.008579	1.57005	21.2842	1.41884	7.91692		0.466056	-1.25883
0.310043	0.696447	1.5795	3.71672	16.7517	-0.272599	-0.108723	0.005908	1.56488	21.3202	1.41507	7.90291		0.467302	-1.26282
0.310875	0.692623	1.57498	3.7099	16.7683	-0.276001	-0.111585	0.003869	1.56051	21.3552	1.41149	7.88971		0.468547	-1.26721
0.311708	0.687754	1.57065	3.70412	16.7858	-0.280445	-0.115613	0.000235	1.55529	21.3887	1.40789	7.87631		0.469793	-1.27099
0.31254	0.683026	1.56589	3.69825	16.8033	-0.283757	-0.11792	-0.002862	1.55125	21.4197	1.40495	7.86339		0.471039	-1.27462
0.313372	0.679264	1.56126	3.69324	16.821	-0.287147	-0.122016	-0.005605	1.54716	21.4515	1.40104	7.84963		0.472284	-1.27792
0.314205	0.674642	1.55597	3.68772	16.8388	-0.290605	-0.12418	-0.008498	1.54318	21.4856	1.39684	7.8374		0.47353	-1.28173
0.315037	0.671095	1.55206	3.68265	16.8576	-0.294002	-0.12877	-0.011467	1.53879	21.5211	1.39334	7.82497		0.474776	-1.28503
0.315869	0.666278	1.54589	3.67701	16.876	-0.297438	-0.131834	-0.014975	1.53426	21.557	1.39025	7.81123		0.476022	-1.28899
0.316702	0.66201	1.54207	3.67174	16.8931	-0.301084	-0.134996	-0.018669	1.5297	21.5926	1.38602	7.79778		0.477267	-1.29269
0.317534	0.65795	1.53767	3.66566	16.9113	-0.304816	-0.137545	-0.021653	1.52374	21.628	1.3812	7.78445		0.478513	-1.29655
0.318367	0.653573	1.53363	3.66143	16.9294	-0.308822	-0.140514	-0.025169	1.52021	21.6643	1.37629	7.77123		0.479759	-1.30131
0.319199	0.649943	1.52872	3.6561	16.9474	-0.313606	-0.143527	-0.029125	1.51583	21.7011	1.37217	7.75692		0.481004	-1.30596
0.320031	0.646262	1.52331	3.65111	16.9657	-0.317717	-0.147069	-0.031941	1.51223	21.7385	1.36853	7.74328		0.48225	-1.31047
0.320864	0.640396	1.51815	3.64597	16.9837	-0.321321	-0.149988	-0.034361	1.50817	21.7761	1.36442	7.73058		0.483496	-1.31413
0.321696	0.635364	1.51359	3.64006	17.0023	-0.325806	-0.153579	-0.036639	1.50407	21.8137	1.36143	7.71592		0.484742	-1.31771
0.322528	0.630028	1.50879	3.63458	17.0207	-0.329584	-0.157962	-0.03877	1.50008	21.8512	1.35832	7.70288		0.485987	-1.322
0.323361	0.625444	1.50329	3.62972	17.0389	-0.333868	-0.160911	-0.041827	1.49697	21.8889	1.35435	7.69043		0.487233	-1.32577
0.324193	0.621299	1.49741	3.62362	17.0558	-0.338138	-0.164218	-0.044735	1.49205	21.9271	1.35025	7.67751		0.488479	-1.32912
0.325026	0.616421	1.49162	3.61788	17.0733	-0.342066	-0.167999	-0.047045	1.48746	21.9649	1.3466	7.66547		0.489724	-1.33298
0.325858	0.611997	1.48691	3.61134	17.092	-0.346321	-0.170987	-0.049958	1.48207	22.0034	1.34266	7.65218		0.49097	-1.33546
0.32669	0.608989	1.48134	3.60509	17.1105	-0.352125	-0.174558	-0.053407	1.47785	22.0415	1.3389	7.63895		0.492216	-1.33857
0.327523	0.60612	1.47672	3.59883	17.1293	-0.357961	-0.178089	-0.055772	1.47363	22.0803	1.33511	7.62574		0.493462	-1.34162
0.328355	0.602036	1.4729	3.59305	17.1489	-0.362802	-0.18111	-0.057778	1.46905	22.1195	1.33074	7.6139		0.494707	-1.34594
0.329187	0.59716	1.46856	3.58719	17.1668	-0.367045	-0.184524	-0.060664	1.46489	22.1582	1.32664	7.60096		0.495953	-1.34995
0.33002	0.592765	1.46378	3.58065	17.1848	-0.370967	-0.188341	-0.063287	1.45986	22.1979	1.32239	7.58721		0.497199	-1.35328
0.330852	0.588863	1.45914	3.57453	17.2027	-0.374817	-0.19098	-0.065944	1.45543	22.2367	1.31733	7.57508		0.498444	-1.35719
0.331685	0.585266	1.45451	3.56896	17.2225	-0.379171	-0.194969	-0.06808	1.45449	22.2767	1.3121	7.56282		0.49969	-1.36073
0.332517	0.581958	1.44904	3.56356	17.2408	-0.383586	-0.198464	-0.069952	1.45247	22.3151	1.30805	7.55119		0.500936	-1.36431
0.333349	0.578194	1.44396	3.55711	17.2594	-0.387813	-0.202046	-0.072116	1.45026	22.3537	1.30435	7.53808		0.502182	-1.36697
0.334182	0.573471	1.43924	3.55034	17.2794	-0.392866	-0.205228	-0.074762	1.44624	22.3931	1.29989	7.52513		0.503427	-1.36979
0.335014	0.569417	1.4345	3.54537	17.2972	-0.397314	-0.208877	-0.076518	1.44254	22.4328	1.2952	7.51345		0.504673	-1.37356
0.335847	0.564896	1.42918	3.53998	17.3159	-0.401319	-0.213723	-0.078325	1.43863	22.4724	1.29074	7.50166		0.505919	-1.37734
0.336679	0.560406	1.42443	3.53449	17.3351	-0.404867	-0.2176	-0.080026	1.43406	22.5105	1.2863	7.49031		0.507164	-1.3821
0.337511	0.555972	1.41945	3.52862	17.3546	-0.408682	-0.220419	-0.082248	1.42987	22.5503	1.28199	7.47762		0.50841	-1.386
0.338344	0.551948	1.4153	3.52167	17.3717	-0.413578	-0.224028	-0.084756	1.42528	22.5907	1.27824	7.466		0.509656	-1.38906
0.339176	0.547215	1.4108	3.5161	17.3904	-0.417294	-0.228085	-0.087674	1.42005	22.6298	1.27415	7.45382		0.510902	-1.39431
0.340008	0.542484	1.40534	3.51098	17.4107	-0.421198	-0.23184	-0.08961	1.416	22.6703	1.26884	7.44145		0.512147	-1.39823
0.340841	0.538664	1.40089	3.50671	17.4297	-0.42663	-0.235592	-0.092746	1.41213	22.7107	1.26455	7.42916		0.513393	-1.40123
0.341673	0.534648	1.39617	3.50124	17.448	-0.431429	-0.238828	-0.095707	1.40765	22.7513	1.26033	7.41735		0.514639	-1.40371
0.342506	0.530687	1.39257	3.49437	17.4684	-0.435051	-0.240763	-0.098899	1.4025	22.7918	1.25681	7.40381		0.515884	-1.40605
0.343338	0.526509	1.38939	3.48708	17.4882	-0.439564	-0.244299	-0.101389	1.39729	22.8335	1.25321	7.39267		0.51713	-1.40936
0.34417	0.523096	1.38553	3.48157	17.5066	-0.44337	-0.246848	-0.103971	1.3924	22.8737	1.25059	7.38057		0.518376	-1.41257
0.345003	0.518942	1.38123	3.47565	17.5245	-0.447043	-0.24975	-0.106128	1.38827	22.9158	1.24762	7.36913		0.519622	-1.4156
0.345835	0.514056	1.37676	3.46908	17.5432	-0.450668	-0.252517	-0.109536	1.38375	22.9592	1.24367	7.35776		0.520867	-1.4186
0.346667	0.509926	1.37264	3.46379	17.5632	-0.454195	-0.25574	-0.111805	1.3788	23.0039	1.23976	7.34587		0.522113	-1.42319
0.3475	0.505489	1.3686	3.45823	17.5831	-0.45856	-0.258593	-0.113557	1.37447	23.0483	1.23586	7.33252		0.523359	-1.42683
0.348332	0.501957	1.36462	3.45253	17.6033	-0.462972	-0.261636	-0.115622	1.36979	23.0911	1.23222	7.3203		0.524604	-1.43205
0.349165	0.499241	1.35975	3.4481	17.6226	-0.46712	-0.264875	-0.118531	1.3654	23.1329	1.22741	7.30801		0.52585	-1.43643
0.349997	0.496738	1.35519	3.44271	17.6411	-0.471469	-0.268788	-0.122229	1.36058	23.1746	1.22378	7.29436		0.527096	-1.43978
0.350829	0.493631	1.35109	3.43615	17.6605	-0.474531	-0.272527	-0.125285	1.35595	23.2162	1.2202	7.28228		0.528342	-1.44402
0.351662	0.489696	1.34756	3.42946	17.6797	-0.478204	-0.276481	-0.128823	1.35143	23.2583	1.21652	7.27123		0.529587	-1.4475
0.352494	0.4855	1.34307	3.4237	17.6987	-0.482366	-0.279584	-0.132151	1.34697	23.3012	1.21281	7.26024		0.530833	-1.45172
0.353326	0.481261	1.33807	3.41836	17.7177	-0.486397	-0.28285	-0.134094	1.34265	23.3446	1.21	7.24851		0.532079	-1.45509
0.354159	0.478433	1.33379	3.41266	17.7366	-0.49086	-0.286269	-0.136435	1.33841	23.3877	1.20682	7.23701		0.533324	-1.45771
0.354991	0.47474	1.32915	3.40691	17.7556	-0.495092	-0.288838	-0.139692	1.33438	23.4313	1.20343	7.22517		0.53457	-1.46198
0.355824	0.470817	1.3249	3.40027	17.7756	-0.498996	-0.292564	-0.14191	1.32988	23.4752	1.19979	7.21271		0.535816	-1.46559
0.356656	0.466572	1.31994	3.39425	17.794	-0.504178	-0.295925	-0.144242	1.32457	23.5187	1.19524	7.20075		0.537062	-1.46989
0.357488	0.463185	1.31735	3.38813	17.8125	-0.508585	-0.299533	-0.146209	1.31983	23.563	1.19071	7.18956		0.538307	-1.4732
0.358321	0.458757	1.31256	3.38205	17.8318	-0.512967	-0.302729	-0.148734	1.31582	23.6068	1.18667	7.17704		0.539553	-1.47683
0.359153	0.455213	1.30952	3.37652	17.8507	-0.515759	-0.305647	-0.151039	1.31153	23.6507	1.18275	7.16566		0.540799	-1.47847
0.359986	0.452281	1.30468	3.37025	17.8695	-0.519364	-0.308958	-0.15236	1.30681	23.6949	1.17926	7.15459		0.542044	-1.48066
0.360818	0.448677	1.30137	3.36426	17.89	-0.522218	-0.312331	-0.154563	1.30175	23.7398	1.17555	7.14412		0.54329	-1.48337
0.36165	0.445101	1.2978	3.35806	17.9104	-0.525229	-0.314086	-0.157175	1.29696	23.7843	1.17161	7.13476		0.544536	-1.48701
0.362483	0.442151	1.29351	3.35356	17.9293	-0.529464	-0.316898	-0.159675	1.29273	23.8282	1.16723	7.1244		0.545782	-1.49016
0.363315	0.439697	1.28855	3.34883	17.9459	-0.532865	-0.320011	-0.161934	1.28899	23.8732	1.16323	7.11361		0.547027	-1.49413
0.364147	0.437669	1.28434	3.34308	17.9627	-0.537071	-0.32295	-0.16467	1.28406	23.9188	1.1592	7.10145		0.548273	-1.49796
0.36498	0.434286	1.2803	3.33643	17.9815	-0.540551	-0.3263	-0.166367	1.27873	23.9633	1.1556	7.0902		0.549519	-1.50139
0.365812	0.43155	1.27691	3.33142	18.0022	-0.543876	-0.329998	-0.168143	1.27456	24.0051	1.15182	7.07877		0.550764	-1.50615
0.366645	0.428728	1.27343	3.32681	18.0226	-0.548	-0.332616	-0.170249	1.27099	24.0455	1.1475	7.06679		0.55201	-1.50961
0.367477	0.425482	1.27008	3.32182	18.0421	-0.551696	-0.335232	-0.171627	1.26775	24.0875	1.14369	7.05568		0.553256	-1.51318
0.368309	0.421376	1.26696	3.31655	18.0626	-0.554309	-0.33713	-0.173734	1.26431	24.1326	1.13986	7.0448		0.554502	-1.51673
0.369142	0.417976	1.26376	3.31146	18.083	-0.558156	-0.339156	-0.176234	1.26096	24.1788	1.13571	7.03345		0.555747	-1.52092
0.369974	0.414864	1.26004	3.30538	18.1017	-0.561486	-0.341215	-0.178488	1.25699	24.2249	1.1317	7.02143		0.556993	-1.52396
0.370806	0.412816	1.2569	3.29976	18.121	-0.565748	-0.344148	-0.180724	1.25222	24.2706	1.12735	7.01043		0.558239	-1.52764
0.371639	0.409193	1.25382	3.29554	18.141	-0.5692	-0.346128	-0.182732	1.24789	24.3171	1.1241	6.99984		0.559484	-1.5318
0.372471	0.405836	1.25033	3.29037	18.1621	-0.572396	-0.348934	-0.184678	1.24215	24.3643	1.12091	6.98862		0.56073	-1.53578
0.373304	0.402235	1.24725	3.28515	18.1814	-0.576399	-0.35091	-0.186659	1.23469	24.4113	1.11816	6.97734		0.561976	-1.53958
0.374136	0.398906	1.24488	3.27971	18.2008	-0.579307	-0.352675	-0.189111	1.22658	24.4591	1.11501	6.96593		0.563222	-1.5416
0.374968	0.396038	1.24236	3.27378	18.2208	-0.581883	-0.354324	-0.191771	1.21957	24.5067	1.11165	6.95466		0.564467	-1.54589
0.375801	0.393175	1.23867	3.26842	18.2406	-0.58468	-0.356204	-0.194094	1.21413	24.5537	1.10841	6.94368		0.565713	-1.54943
0.376633	0.39051	1.23459	3.26243	18.261	-0.586284	-0.358271	-0.196991	1.20939	24.6006	1.10518	6.93188		0.566959	-1.55243
0.377465	0.388117	1.23105	3.25667	18.2809	-0.588908	-0.359481	-0.199608	1.20532	24.6484	1.10218	6.9213		0.568204	-1.55572
0.378298	0.386161	1.22728	3.2514	18.3002	-0.591344	-0.361331	-0.202224	1.20123	24.6959	1.09887	6.90942		0.56945	-1.55972
0.37913	0.384035	1.22447	3.24626	18.3191	-0.594441	-0.364338	-0.20535	1.19678	24.743	1.09554	6.89921		0.570696	-1.5628
0.379963	0.381535	1.22156	3.24187	18.3391	-0.59671	-0.365569	-0.207977	1.19288	24.7908	1.09206	6.88746		0.571942	-1.56626
0.380795	0.379197	1.21822	3.23705	18.3585	-0.599281	-0.365991	-0.20972	1.18946	24.8391	1.0884	6.87622		0.573187	-1.56878
0.381627	0.375949	1.21564	3.23161	18.3781	-0.602536	-0.368451	-0.211303	1.18532	24.8869	1.08556	6.86447		0.574433	-1.57223
0.38246	0.372855	1.21247	3.22483	18.3975	-0.604577	-0.369545	-0.212488	1.18118	24.9347	1.08274	6.85349		0.575679	-1.57515
0.383292	0.370547	1.20893	3.21851	18.4189	-0.606836	-0.371778	-0.21367	1.17735	24.9827	1.07972	6.84276		0.576924	-1.57952
0.384124	0.368639	1.20565	3.21347	18.4383	-0.610149	-0.374399	-0.215598	1.17324	25.0305	1.07628	6.83359		0.57817	-1.58383
0.384957	0.365787	1.20197	3.20807	18.4579	-0.613271	-0.377167	-0.217804	1.16938	25.0782	1.07289	6.82263		0.579416	-1.58642
0.385789	0.36294	1.19874	3.2021	18.478	-0.616908	-0.378744	-0.220309	1.16551	25.1266	1.0695	6.81213		0.580662	-1.58938
0.386622	0.36025	1.1952	3.19714	18.4979	-0.619539	-0.37999	-0.223099	1.16206	25.1755	1.06627	6.80113		0.581907	-1.59351
0.387454	0.358367	1.19255	3.19195	18.5174	-0.62315	-0.382052	-0.225026	1.15905	25.2223	1.06301	6.7896		0.583153	-1.59646
0.388286	0.355733	1.18914	3.18582	18.5358	-0.625126	-0.383989	-0.226622	1.15583	25.2689	1.05993	6.77902		0.584399	-1.59954
0.389119	0.353764	1.18613	3.18015	18.5556	-0.62689	-0.386893	-0.229423	1.15158	25.3163	1.05657	6.76928		0.585644	-1.60323
0.389951	0.351645	1.1831	3.17485	18.5746	-0.628301	-0.389923	-0.231325	1.14743	25.3642	1.05366	6.75927		0.58689	-1.60634
0.390783	0.349812	1.18048	3.16896	18.5956	-0.629901	-0.392586	-0.232276	1.1436	25.4128	1.05116	6.74762		0.588136	-1.60972
0.391616	0.347533	1.17731	3.16403	18.6158	-0.633063	-0.394395	-0.232952	1.13993	25.4624	1.04779	6.73703		0.589382	-1.6133
0.392448	0.345775	1.17419	3.15918	18.6367	-0.635565	-0.395305	-0.234148	1.13653	25.5114	1.04431	6.72758		0.590627	-1.61606
0.393281	0.344366	1.1713	3.15408	18.6581	-0.638044	-0.396195	-0.235713	1.13217	25.5618	1.04102	6.71664		0.591873	-1.62002
0.394113	0.342297	1.16841	3.14914	18.6783	-0.640444	-0.397803	-0.237318	1.12816	25.6113	1.03756	6.70573		0.593119	-1.62249
0.394945	0.340721	1.16578	3.14378	18.6991	-0.642409	-0.399147	-0.239024	1.1237	25.6617	1.03361	6.69634		0.594364	-1.62553
0.395778	0.337662	1.16309	3.13846	18.719	-0.644906	-0.400969	-0.240325	1.11839	25.7127	1.02919	6.68546		0.59561	-1.62906
0.39661	0.335496	1.16094	3.13286	18.7392	-0.647868	-0.403402	-0.240423	1.1137	25.7626	1.02434	6.67557		0.596856	-1.63283
0.397443	0.334367	1.15862	3.12779	18.7587	-0.650065	-0.405495	-0.241615	1.11	25.8137	1.02048	6.66547		0.598101	-1.63589
0.398275	0.332988	1.15656	3.12218	18.7798	-0.651029	-0.406827	-0.243345	1.10598	25.8644	1.01794	6.65516		0.599347	-1.6395
0.399107	0.330648	1.15383	3.1171	18.8004	-0.652594	-0.408224	-0.2455	1.10288	25.9154	1.01551	6.64353		0.600593	-1.64253
0.39994	0.329435	1.15131	3.11176	18.8206	-0.65422	-0.40938	-0.246913	1.09919	25.9672	1.01377	6.63547		0.601839	-1.64682
0.400772	0.327959	1.14813	3.10662	18.8424	-0.657692	-0.411548	-0.248666	1.09522	26.0181	1.01227	6.62578		0.603084	-1.65115
0.401604	0.325863	1.14564	3.1026	18.8623	-0.659538	-0.413322	-0.251523	1.09055	26.069	1.01059	6.61576		0.60433	-1.65473
0.402437	0.324219	1.14335	3.09856	18.8813	-0.66109	-0.41486	-0.253549	1.08761	26.1197	1.00901	6.60669		0.605576	-1.65748
0.403269	0.322234	1.14043	3.09342	18.9012	-0.663008	-0.417735	-0.254681	1.0833	26.171	1.00617	6.59723		0.606822	-1.66051
0.404102	0.320286	1.13803	3.08711	18.9217	-0.665156	-0.41984	-0.255907	1.0797	26.2226	1.00433	6.58549		0.608067	-1.66311
0.404934	0.317962	1.1359	3.0806	18.9424	-0.666161	-0.421531	-0.258332	1.07534	26.2729	1.0024	6.57469		0.609313	-1.6658
0.405766	0.31566	1.13405	3.07568	18.9627	-0.667502	-0.422548	-0.260637	1.07327	26.3245	0.999913	6.56493		0.610559	-1.66865
0.406599	0.314369	1.13155	3.07078	18.9842	-0.668754	-0.423748	-0.262378	1.07042	26.3759	0.997465	6.55471		0.611804	-1.67159
0.407431	0.312734	1.12927	3.06564	19.0039	-0.670413	-0.424136	-0.263815	1.06773	26.4285	0.99499	6.54472		0.61305	-1.67486
0.408263	0.310745	1.12658	3.05961	19.0237	-0.672007	-0.42532	-0.265165	1.06417	26.48	0.993017	6.53517		0.614296	-1.67809
0.409096	0.308753	1.12331	3.05485	19.044	-0.674165	-0.426771	-0.267472	1.05987	26.5318	0.991199	6.52474		0.615542	-1.68111
0.409928	0.307487	1.12049	3.04968	19.0641	-0.677236	-0.429058	-0.269129	1.05502	26.5835	0.988438	6.51471		0.616787	-1.6837
0.410761	0.305356	1.11759	3.0442	19.0839	-0.678855	-0.43136	-0.271032	1.04993	26.6355	0.985829	6.50483		0.618033	-1.6861
0.411593	0.303573	1.11514	3.03955	19.1045	-0.680634	-0.433759	-0.273203	1.04708	26.6878	0.983547	6.49573		0.619279	-1.68847
0.412425	0.301385	1.11285	3.03486	19.1248	-0.681617	-0.435749	-0.274783	1.04222	26.74	0.980932	6.48551		0.620524	-1.69091
0.413258	0.300313	1.10976	3.02977	19.1453	-0.682501	-0.437243	-0.277144	1.03823	26.7919	0.977584	6.4761		0.62177	-1.69357
0.41409	0.298098	1.10642	3.0249	19.1647	-0.684317	-0.438124	-0.279058	1.03389	26.8432	0.975108	6.46716		0.623016	-1.69633
0.414922	0.296035	1.10313	3.0185	19.1848	-0.685087	-0.440194	-0.281041	1.03165	26.8951	0.972504	6.4577		0.624261	-1.69888
0.415755	0.295089	1.10083	3.01326	19.2056	-0.686582	-0.442313	-0.282024	1.02837	26.9471	0.969601	6.44857		0.625507	-1.70287
0.416587	0.29388	1.09765	3.00821	19.2238	-0.688857	-0.443991	-0.2834	1.02535	26.9992	0.96737	6.44009		0.626753	-1.70538
0.41742	0.292872	1.09572	3.00293	19.2417	-0.690443	-0.444522	-0.285013	1.0214	27.0521	0.965855	6.43094		0.627999	-1.70778
0.418252	0.290751	1.09436	2.99829	19.2602	-0.692782	-0.445141	-0.286113	1.01707	27.1051	0.964625	6.42217		0.629244	-1.71058
0.419084	0.290452	1.09259	2.99357	19.2804	-0.694325	-0.446473	-0.28747	1.01284	27.1554	0.962352	6.41189		0.63049	-1.71376
0.419917	0.288341	1.09019	2.98842	19.3004	-0.696261	-0.44736	-0.288502	1.00937	27.2026	0.960021	6.40195		0.631736	-1.71667
0.420749	0.287179	1.08756	2.98333	19.3209	-0.697821	-0.448177	-0.288941	1.00542	27.2495	0.957571	6.39221		0.632981	-1.71941
0.421582	0.28614	1.08535	2.97816	19.3407	-0.699668	-0.450127	-0.290313	1.00174	27.2989	0.954884	6.38291		0.634227	-1.7223
0.422414	0.283838	1.08308	2.97311	19.3611	-0.702247	-0.452141	-0.291562	0.99797	27.3511	0.952967	6.37389		0.635473	-1.72571
0.423246	0.283464	1.08024	2.96798	19.3806	-0.703922	-0.453332	-0.293637	0.995113	27.4037	0.95105	6.36509		0.636719	-1.72825
0.424079	0.281901	1.07805	2.96353	19.4011	-0.705612	-0.455554	-0.294901	0.991219	27.4563	0.948628	6.35542		0.637964	-1.73122
0.424911	0.280234	1.07613	2.95921	19.4206	-0.706701	-0.457361	-0.29654	0.987725	27.5104	0.946141	6.34606		0.63921	-1.73327
0.425743	0.279051	1.07356	2.95391	19.4401	-0.707491	-0.45944	-0.297677	0.985083	27.5644	0.943985	6.33557		0.640456	-1.73488
0.426576	0.277843	1.07094	2.94876	19.4603	-0.708414	-0.46008	-0.298684	0.980919	27.6179	0.941774	6.32492		0.641701	-1.73784
0.427408	0.275888	1.06842	2.94464	19.48	-0.70884	-0.461795	-0.2995	0.977104	27.6707	0.939168	6.31499		0.642947	-1.74133
0.428241	0.273463	1.06611	2.94008	19.5002	-0.71058	-0.463946	-0.300834	0.973192	27.7223	0.936542	6.30611		0.644193	-1.74381
0.429073	0.271985	1.06386	2.93562	19.5203	-0.711306	-0.465062	-0.301774	0.97015	27.7744	0.935118	6.29687		0.645439	-1.74597
0.429905	0.270911	1.06233	2.93184	19.5406	-0.713254	-0.466643	-0.30275	0.966196	27.8273	0.933481	6.28702		0.646684	-1.74855
0.430738	0.269456	1.06058	2.92722	19.559	-0.715016	-0.467406	-0.303388	0.963144	27.8817	0.931982	6.27751		0.64793	-1.75062
0.43157	0.268049	1.05891	2.92217	19.5781	-0.71712	-0.468635	-0.304448	0.958051	27.9362	0.929813	6.26737		0.649176	-1.75326
0.432402	0.266437	1.05693	2.91765	19.5968	-0.718948	-0.469244	-0.305493	0.955152	27.9894	0.927585	6.259		0.650422	-1.75532
0.433235	0.264922	1.05516	2.91267	19.616	-0.720016	-0.470047	-0.306501	0.951076	28.0427	0.925746	6.25047		0.651667	-1.75776
0.434067	0.262918	1.05418	2.90744	19.6349	-0.721085	-0.472277	-0.30809	0.946558	28.0965	0.923742	6.24105		0.652913	-1.76126
0.4349	0.260698	1.05243	2.90273	19.653	-0.722333	-0.473824	-0.30957	0.943123	28.1495	0.921674	6.23189		0.654159	-1.76357
0.435732	0.259611	1.05061	2.89809	19.673	-0.723371	-0.475847	-0.310728	0.940349	28.2029	0.920092	6.2225		0.655404	-1.76604
0.436564	0.258391	1.04874	2.89331	19.6924	-0.724419	-0.47783	-0.311965	0.938152	28.256	0.918479	6.2123		0.65665	-1.76868
0.437397	0.257006	1.0466	2.88841	19.7125	-0.72572	-0.479157	-0.312919	0.935453	28.3091	0.916493	6.20316		0.657896	-1.77127
0.438229	0.255937	1.04409	2.88381	19.732	-0.726501	-0.479154	-0.314916	0.932533	28.3621	0.915286	6.19399		0.659141	-1.77291
0.439061	0.254165	1.04156	2.87944	19.752	-0.728437	-0.480407	-0.316264	0.928226	28.4148	0.914186	6.18489		0.660387	-1.77417
0.439894	0.252397	1.03971	2.87501	19.7713	-0.729741	-0.4823	-0.317781	0.925469	28.4687	0.912345	6.17595		0.661633	-1.77594
0.440726	0.251247	1.03764	2.87023	19.7905	-0.730311	-0.483092	-0.318485	0.921133	28.5224	0.910038	6.16766		0.662879	-1.77828
0.441559	0.250292	1.03533	2.86516	19.8091	-0.732068	-0.484551	-0.319238	0.917652	28.5761	0.907346	6.15829		0.664124	-1.78024
0.442391	0.248725	1.03278	2.85991	19.8287	-0.734021	-0.486542	-0.320004	0.914311	28.6294	0.904358	6.14962		0.66537	-1.78248
0.443223	0.247351	1.03009	2.85453	19.8484	-0.736341	-0.487822	-0.320304	0.911786	28.6835	0.900955	6.14101		0.666616	-1.7848
0.444056	0.245753	1.02783	2.84883	19.8678	-0.737805	-0.488521	-0.320524	0.907755	28.7382	0.897491	6.13152		0.667861	-1.78722
0.444888	0.244767	1.02593	2.84419	19.8875	-0.738993	-0.489238	-0.321947	0.904751	28.7926	0.895427	6.12199		0.669107	-1.78937
0.44572	0.243933	1.02431	2.83965	19.9063	-0.739658	-0.490413	-0.323204	0.90105	28.8467	0.893251	6.11402		0.670353	-1.79184
0.446553	0.242817	1.02307	2.83527	19.9247	-0.741115	-0.491395	-0.323723	0.897046	28.9008	0.890812	6.10592		0.671599	-1.79488
0.447385	0.241322	1.02152	2.82948	19.9433	-0.742201	-0.4927	-0.324327	0.892179	28.9552	0.888862	6.09747		0.672844	-1.79686
0.448218	0.239501	1.02015	2.82376	19.9613	-0.744053	-0.494008	-0.325905	0.887723	29.0082	0.887119	6.08865		0.67409	-1.79827
0.44905	0.237908	1.0185	2.81896	19.9805	-0.745118	-0.49565	-0.32834	0.883615	29.0616	0.885386	6.07912		0.675336	-1.79964
0.449882	0.236762	1.01691	2.81452	19.9995	-0.745583	-0.496942	-0.330079	0.880029	29.1158	0.882911	6.06998		0.676581	-1.80161
0.450715	0.236142	1.01539	2.80981	20.0187	-0.746585	-0.498143	-0.33047	0.87598	29.1702	0.880048	6.061		0.677827	-1.80391
0.451547	0.235629	1.01362	2.80484	20.0366	-0.746386	-0.499073	-0.331536	0.872826	29.2243	0.878318	6.05202		0.679073	-1.80661
0.45238	0.235269	1.01185	2.79977	20.0548	-0.748518	-0.499115	-0.332615	0.869577	29.2791	0.876967	6.04286		0.680319	-1.809
0.453212	0.233554	1.01043	2.79482	20.0738	-0.749199	-0.49921	-0.332859	0.866027	29.3342	0.875045	6.03302		0.681564	-1.81109
0.454044	0.231925	1.00815	2.79007	20.0939	-0.7502	-0.499328	-0.333674	0.862563	29.3886	0.87343	6.0245		0.68281	-1.81271
0.454877	0.230145	1.00659	2.78593	20.1125	-0.751877	-0.500287	-0.334401	0.85909	29.4435	0.87251	6.01559		0.684056	-1.81472
0.455709	0.229183	1.00563	2.78122	20.131	-0.752842	-0.50182	-0.335889	0.855662	29.4983	0.871084	6.0062		0.685301	-1.8169
0.456541	0.227844	1.00486	2.77638	20.1492	-0.754072	-0.503052	-0.336742	0.852409	29.5528	0.869558	5.99817		0.686547	-1.81913
0.457374	0.225993	1.00329	2.77161	20.1669	-0.755468	-0.504041	-0.337871	0.849493	29.6076	0.86811	5.98883		0.687793	-1.82067
0.458206	0.224435	1.00185	2.76731	20.1856	-0.756587	-0.505388	-0.338396	0.846454	29.6623	0.866394	5.97926		0.689039	-1.82215
0.459039	0.222762	1.0002	2.76324	20.2038	-0.757382	-0.507154	-0.338531	0.843768	29.716	0.864506	5.97014		0.690284	-1.82462
0.459871	0.221578	0.998148	2.75838	20.223	-0.758614	-0.509244	-0.339375	0.840638	29.7704	0.861972	5.96091		0.69153	-1.82736
0.460703	0.219895	0.996658	2.75418	20.2405	-0.760401	-0.510643	-0.340312	0.836986	29.8252	0.860225	5.95221		0.692776	-1.82987
0.461536	0.218859	0.994641	2.74987	20.2593	-0.761248	-0.511937	-0.341343	0.833476	29.8795	0.859473	5.94359		0.694021	-1.83137
0.462368	0.217151	0.992628	2.74545	20.2773	-0.762362	-0.513316	-0.342779	0.830289	29.9344	0.858488	5.93411		0.695267	-1.83305
0.4632	0.2152	0.991091	2.74095	20.297	-0.762652	-0.513454	-0.343075	0.827399	29.9888	0.857242	5.92538		0.696513	-1.8346
0.464033	0.214442	0.989773	2.73632	20.3152	-0.76315	-0.514419	-0.343467	0.82394	30.0424	0.855192	5.91658		0.697759	-1.83609
0.464865	0.212605	0.98871	2.73216	20.3345	-0.764826	-0.515341	-0.343805	0.820279	30.0961	0.853181	5.90751		0.699004	-1.8387
0.465698	0.212223	0.987289	2.72818	20.3523	-0.766486	-0.515508	-0.344628	0.816871	30.1488	0.850816	5.89927		0.70025	-1.84084
0.46653	0.2111	0.986198	2.72358	20.3699	-0.767923	-0.516087	-0.34562	0.813083	30.2029	0.848457	5.88953		0.701496	-1.84326
0.467362	0.208413	0.984986	2.7201	20.3883	-0.769732	-0.516841	-0.346309	0.810243	30.2577	0.846743	5.88203		0.702741	-1.84615
0.468195	0.207207	0.98401	2.71626	20.4058	-0.771308	-0.517427	-0.347523	0.807494	30.3123	0.844903	5.87479		0.703987	-1.84835
0.469027	0.206769	0.982291	2.71064	20.4237	-0.77352	-0.51818	-0.349001	0.803995	30.3677	0.843601	5.86648		0.705233	-1.84963
0.469859	0.206696	0.980751	2.70598	20.4389	-0.77447	-0.518403	-0.348279	0.799582	30.4226	0.842802	5.85816		0.706479	-1.8517
0.470692	0.205787	0.979266	2.70077	20.4548	-0.775459	-0.519043	-0.349649	0.795911	30.4771	0.841206	5.84968		0.707724	-1.85422
0.471524	0.204831	0.977639	2.69534	20.4719	-0.775863	-0.519288	-0.351339	0.792478	30.5311	0.839282	5.84156		0.70897	-1.85601
0.472357	0.202859	0.97625	2.68982	20.4905	-0.776702	-0.519825	-0.352502	0.789591	30.585	0.837693	5.83364		0.710216	-1.85766
0.473189	0.201871	0.974557	2.68578	20.5095	-0.777267	-0.520414	-0.353193	0.786736	30.6363	0.837012	5.82505		0.711461	-1.85948
0.474021	0.200163	0.972742	2.68117	20.5276	-0.777883	-0.521703	-0.354379	0.783473	30.6851	0.835909	5.81621		0.712707	-1.86138
0.474854	0.198468	0.970307	2.67659	20.5462	-0.778606	-0.522191	-0.355924	0.780876	30.7356	0.834817	5.80804		0.713953	-1.86318
0.475686	0.19713	0.967854	2.67208	20.5639	-0.780161	-0.522357	-0.357107	0.778116	30.7897	0.833937	5.79958		0.715199	-1.86446
0.476518	0.196641	0.966022	2.6678	20.5813	-0.781636	-0.522997	-0.358082	0.774671	30.8445	0.832844	5.79168		0.716444	-1.86559
0.477351	0.195034	0.964658	2.66342	20.5977	-0.782528	-0.523786	-0.358457	0.770747	30.8989	0.831084	5.78359		0.71769	-1.86721
0.478183	0.194552	0.963504	2.65917	20.614	-0.783733	-0.524339	-0.35886	0.766762	30.9533	0.829167	5.77538		0.718936	-1.86872
0.479016	0.194246	0.962338	2.65501	20.6307	-0.785291	-0.525242	-0.360757	0.763014	31.0077	0.827634	5.76736		0.720181	-1.87047
0.479848	0.193061	0.960809	2.65086	20.6479	-0.787408	-0.526092	-0.360939	0.759999	31.0623	0.826006	5.75872		0.721427	-1.87278
0.48068	0.192585	0.959664	2.64618	20.6649	-0.788571	-0.526747	-0.361617	0.75707	31.1173	0.824318	5.75005		0.722673	-1.87515
0.481513	0.191544	0.958115	2.64146	20.6812	-0.79013	-0.526723	-0.36175	0.754269	31.1722	0.823208	5.74134		0.723919	-1.87707
0.482345	0.190475	0.955886	2.63704	20.6979	-0.792961	-0.528111	-0.362315	0.751291	31.2272	0.822238	5.73242		0.725164	-1.87788
0.483178	0.189423	0.954442	2.63248	20.7148	-0.794294	-0.528385	-0.362447	0.748396	31.282	0.821608	5.72278		0.72641	-1.87882
0.48401	0.187347	0.953279	2.62819	20.731	-0.794253	-0.528367	-0.363074	0.745278	31.336	0.820463	5.71338		0.727656	-1.88024
0.484842	0.185909	0.951924	2.62339	20.7478	-0.794776	-0.528698	-0.364111	0.742642	31.3901	0.819723	5.70485		0.728901	-1.88182
0.485675	0.184231	0.950559	2.61865	20.7649	-0.796952	-0.529393	-0.365258	0.739762	31.444	0.819042	5.69621		0.730147	-1.88365
0.486507	0.182909	0.949669	2.6141	20.7811	-0.798071	-0.53014	-0.365983	0.735841	31.4977	0.816992	5.68722		0.731393	-1.88482
0.487339	0.181587	0.948111	2.60931	20.7982	-0.798909	-0.531435	-0.367091	0.732369	31.552	0.815109	5.67798		0.732639	-1.88597
0.488172	0.180405	0.945775	2.60439	20.8149	-0.799999	-0.532264	-0.368349	0.7292	31.6063	0.813487	5.66955		0.733884	-1.88697
0.489004	0.180043	0.94356	2.60013	20.8321	-0.801163	-0.53323	-0.369507	0.726359	31.6603	0.811782	5.66167		0.73513	-1.8883
0.489837	0.179431	0.941903	2.59649	20.8488	-0.802148	-0.53415	-0.370536	0.723594	31.7151	0.81057	5.65318		0.736376	-1.89049
0.490669	0.178495	0.94035	2.59144	20.865	-0.803692	-0.534403	-0.370738	0.720297	31.769	0.809021	5.64548		0.737621	-1.89193
0.491501	0.177701	0.938213	2.58619	20.8814	-0.804684	-0.534751	-0.370809	0.717748	31.8229	0.807981	5.63739		0.738867	-1.89281
0.492334	0.176703	0.936321	2.58138	20.8971	-0.805052	-0.535854	-0.371747	0.715086	31.8761	0.807313	5.63001		0.740113	-1.89358
0.493166	0.174999	0.934957	2.57609	20.9144	-0.805781	-0.536693	-0.371948	0.712068	31.9288	0.806573	5.62255		0.741359	-1.89396
0.493998	0.172383	0.933953	2.5712	20.9311	-0.805344	-0.537918	-0.371568	0.709173	31.9816	0.80581	5.61472		0.742604	-1.89449
0.494831	0.170793	0.933312	2.56683	20.947	-0.807098	-0.539714	-0.372252	0.706344	32.0344	0.805008	5.6067		0.74385	-1.89573
0.495663	0.170111	0.932547	2.56205	20.9622	-0.808487	-0.541114	-0.373139	0.704097	32.0882	0.803546	5.59857		0.745096	-1.89763
0.496496	0.16952	0.931357	2.55649	20.9773	-0.809494	-0.541285	-0.373704	0.700864	32.1412	0.801464	5.59116		0.746341	-1.89939
0.497328	0.168727	0.929517	2.55189	20.992	-0.811046	-0.541318	-0.373607	0.698161	32.1955	0.799538	5.58364		0.747587	-1.90011
0.49816	0.168163	0.927679	2.54797	21.0077	-0.811638	-0.541816	-0.374225	0.694913	32.2505	0.798054	5.5766		0.748833	-1.90071
0.498993	0.167476	0.926191	2.54376	21.0238	-0.812201	-0.542282	-0.374941	0.691264	32.3044	0.796859	5.56958		0.750079	-1.90162
0.499825	0.166535	0.924841	2.53948	21.0393	-0.81302	-0.542488	-0.375579	0.688085	32.359	0.795438	5.56325		0.751324	-1.90259
0.500657	0.165487	0.923391	2.53494	21.0551	-0.814798	-0.543655	-0.37642	0.684504	32.4138	0.794095	5.55596		0.75257	-1.90319
0.50149	0.165267	0.922045	2.53099	21.0708	-0.815257	-0.544975	-0.37705	0.682062	32.4683	0.793457	5.54769		0.753816	-1.90348
0.502322	0.164572	0.920529	2.52654	21.0869	-0.815795	-0.545778	-0.377412	0.679777	32.5231	0.792188	5.54035		0.755061	-1.90377
0.503155	0.163558	0.920137	2.52115	21.1016	-0.816887	-0.546667	-0.378714	0.67668	32.5781	0.790362	5.53249		0.756307	-1.90411
0.503987	0.162546	0.919378	2.51614	21.1167	-0.817965	-0.547651	-0.379218	0.672274	32.6326	0.788622	5.52524		0.757553	-1.90519
0.504819	0.161811	0.918076	2.51157	21.1307	-0.819525	-0.548955	-0.380466	0.669342	32.6881	0.786888	5.51809		0.758799	-1.90691
0.505652	0.160979	0.916833	2.50692	21.1449	-0.820052	-0.549555	-0.381353	0.665956	32.7433	0.78507	5.51131		0.760044	-1.90823
0.506484	0.161017	0.915748	2.50216	21.1594	-0.819618	-0.549732	-0.382523	0.663499	32.798	0.783163	5.50413		0.76129	-1.90842
0.507316	0.160681	0.914111	2.49746	21.1744	-0.820036	-0.550298	-0.38315	0.660451	32.8511	0.782438	5.49632		0.762536	-1.90869
0.508149	0.160163	0.912579	2.49292	21.1898	-0.821458	-0.551006	-0.382828	0.657708	32.905	0.782097	5.48975		0.763781	-1.90957
0.508981	0.159881	0.911	2.48764	21.2035	-0.820805	-0.551596	-0.383102	0.654821	32.9589	0.780883	5.48231		0.765027	-1.90976
0.509814	0.159119	0.908866	2.48227	21.2181	-0.821063	-0.552186	-0.383522	0.65189	33.0129	0.779814	5.47633		0.766273	-1.90986
0.510646	0.158383	0.907479	2.4777	21.2321	-0.82155	-0.553083	-0.383625	0.649342	33.0668	0.778876	5.46975		0.767519	-1.91065
0.511478	0.157774	0.906499	2.47293	21.2467	-0.822445	-0.554334	-0.384537	0.646517	33.1204	0.777377	5.46169		0.768764	-1.91138
0.512311	0.156602	0.905009	2.46857	21.2607	-0.823805	-0.556117	-0.384529	0.644164	33.1749	0.775986	5.45485		0.77001	-1.91147
0.513143	0.155866	0.903273	2.4644	21.2747	-0.825288	-0.557896	-0.383715	0.640784	33.2286	0.774875	5.44809		0.771256	-1.91212
0.513976	0.155949	0.901499	2.46008	21.2895	-0.825987	-0.558559	-0.384363	0.638248	33.2823	0.774069	5.44013		0.772501	-1.91334
0.514808	0.155541	0.900176	2.45485	21.3034	-0.827207	-0.558897	-0.384848	0.635111	33.3358	0.773645	5.43312		0.773747	-1.91398
0.51564	0.155465	0.899589	2.44952	21.3175	-0.828232	-0.559401	-0.385813	0.632298	33.3893	0.772957	5.42643		0.774993	-1.91429
0.516473	0.155675	0.899539	2.44443	21.3313	-0.828266	-0.56031	-0.385875	0.629055	33.4426	0.771522	5.41882		0.776239	-1.91485
0.517305	0.155464	0.899	2.4391	21.3459	-0.827942	-0.561436	-0.386191	0.626573	33.4962	0.769849	5.41222		0.777484	-1.91521
0.518137	0.154884	0.897772	2.4334	21.3609	-0.828215	-0.5625	-0.385708	0.624224	33.5495	0.768134	5.40475		0.77873	-1.91608
0.51897	0.154473	0.896517	2.4277	21.3755	-0.82903	-0.56306	-0.386891	0.622069	33.6028	0.766297	5.39785		0.779976	-1.91676
0.519802	0.153556	0.895224	2.42202	21.3897	-0.8302	-0.563213	-0.387671	0.618777	33.6563	0.76525	5.39102		0.781221	-1.91685
0.520635	0.152255	0.893681	2.4167	21.4039	-0.830495	-0.563658	-0.387548	0.616192	33.7097	0.764536	5.38406		0.782467	-1.9177
0.521467	0.151213	0.892799	2.41173	21.4175	-0.829889	-0.564574	-0.38922	0.612468	33.7623	0.763038	5.37796		0.783713	-1.91806
0.522299	0.150733	0.892264	2.40727	21.4312	-0.829604	-0.565453	-0.390586	0.608103	33.8144	0.761122	5.3721		0.784958	-1.91747
0.523132	0.150033	0.891878	2.40273	21.4444	-0.829709	-0.566476	-0.39047	0.602858	33.8666	0.758842	5.3661		0.786204	-1.91723
0.523964	0.150118	0.891189	2.39821	21.457	-0.829784	-0.566932	-0.390722	0.599694	33.9187	0.756638	5.36015		0.78745	-1.91747
0.524796	0.149335	0.889864	2.39381	21.4702	-0.829583	-0.568055	-0.391838	0.596946	33.9709	0.754767	5.35432		0.788696	-1.91824
0.525629	0.149247	0.88848	2.39005	21.4838	-0.830127	-0.56909	-0.39238	0.594163	34.0226	0.753383	5.34782		0.789941	-1.91868
0.526461	0.148848	0.887797	2.38671	21.4964	-0.830928	-0.569229	-0.39303	0.590064	34.0727	0.751712	5.34069		0.791187	-1.91813
0.527294	0.148651	0.886469	2.3819	21.509	-0.83111	-0.569761	-0.393604	0.58791	34.1191	0.749509	5.33382		0.792433	-1.91774
0.528126	0.147616	0.884424	2.3772	21.5213	-0.831549	-0.570166	-0.39408	0.585614	34.165	0.74841	5.32769		0.793679	-1.91746
0.528958	0.146947	0.883608	2.37226	21.533	-0.832008	-0.570489	-0.394768	0.582839	34.2138	0.747998	5.32112		0.794924	-1.91725
0.529791	0.145806	0.882988	2.36733	21.545	-0.832619	-0.571155	-0.39454	0.580034	34.2651	0.74786	5.31398		0.79617	-1.91675
0.530623	0.145515	0.882202	2.36295	21.5575	-0.833245	-0.571534	-0.395424	0.577306	34.3158	0.747158	5.3065		0.797416	-1.91664
0.531455	0.145101	0.881398	2.35906	21.5705	-0.833993	-0.572254	-0.395229	0.574144	34.3662	0.746222	5.29974		0.798661	-1.91663
0.532288	0.14409	0.88066	2.3553	21.5835	-0.833908	-0.573077	-0.394915	0.571563	34.4171	0.745195	5.29291		0.799907	-1.91668
0.53312	0.142937	0.880726	2.3511	21.5962	-0.834606	-0.57409	-0.394764	0.569397	34.4689	0.743414	5.28667		0.801153	-1.91614
0.533953	0.142266	0.881006	2.34638	21.6089	-0.835992	-0.575102	-0.394881	0.566237	34.5209	0.741837	5.28028		0.802399	-1.91581
0.534785	0.142188	0.8804	2.34164	21.621	-0.837668	-0.575974	-0.395671	0.562893	34.5725	0.74006	5.27337		0.803644	-1.91649
0.535617	0.142647	0.8792	2.33691	21.6328	-0.839012	-0.576378	-0.396604	0.559916	34.6242	0.738086	5.2666		0.80489	-1.9163
0.53645	0.142748	0.877762	2.33209	21.6445	-0.840024	-0.576828	-0.396134	0.557505	34.6753	0.737106	5.26036		0.806136	-1.91576
0.537282	0.142543	0.876007	2.32721	21.6568	-0.840835	-0.577691	-0.396193	0.55411	34.7268	0.73629	5.25444		0.807381	-1.91518
0.538114	0.141497	0.873907	2.32302	21.669	-0.841475	-0.5791	-0.397412	0.551436	34.7772	0.73529	5.2471		0.808627	-1.9137
0.538947	0.140747	0.873298	2.31801	21.6815	-0.841743	-0.580321	-0.39765	0.548128	34.827	0.734764	5.23965		0.809873	-1.91348
0.539779	0.13983	0.873143	2.31276	21.6934	-0.842137	-0.580669	-0.397043	0.545675	34.8771	0.733692	5.23233		0.811118	-1.91356
0.540612	0.139327	0.872024	2.30804	21.7047	-0.843347	-0.581806	-0.397098	0.543158	34.9269	0.73183	5.22572		0.812364	-1.91335
0.541444	0.138444	0.871154	2.30256	21.7157	-0.844187	-0.58338	-0.397713	0.540471	34.9764	0.729707	5.21856		0.81361	-1.91355
0.542276	0.137601	0.870407	2.29742	21.7269	-0.843868	-0.583326	-0.397115	0.537471	35.0262	0.728217	5.21234		0.814856	-1.91337
0.543109	0.137099	0.869727	2.29258	21.7375	-0.843987	-0.58306	-0.397549	0.534289	35.0757	0.726236	5.20631		0.816101	-1.91328
0.543941	0.136361	0.868805	2.28744	21.7482	-0.845299	-0.583023	-0.397845	0.531918	35.1253	0.725253	5.19981		0.817347	-1.91312
0.544774	0.13566	0.867438	2.28299	21.7598	-0.845976	-0.583781	-0.397817	0.53	35.1745	0.725014	5.1937		0.818593	-1.9127
0.545606	0.135073	0.866032	2.27863	21.7712	-0.846106	-0.584401	-0.398566	0.527682	35.2225	0.724273	5.18769		0.819838	-1.91155
0.546438	0.134574	0.864243	2.27323	21.7822	-0.84651	-0.584193	-0.398718	0.525494	35.2714	0.723782	5.1814		0.821084	-1.91006
0.547271	0.134068	0.862828	2.26783	21.7936	-0.847303	-0.584212	-0.399492	0.522631	35.3212	0.723008	5.17502		0.82233	-1.90817
0.548103	0.133258	0.861687	2.26231	21.8046	-0.848547	-0.58465	-0.400094	0.519363	35.3719	0.722711	5.16885		0.823576	-1.90677
0.548935	0.132462	0.86146	2.25699	21.815	-0.849674	-0.585385	-0.40095	0.516814	35.4215	0.721476	5.16222		0.824821	-1.90549
0.549768	0.131476	0.861468	2.25249	21.8252	-0.850102	-0.585854	-0.402107	0.513645	35.4709	0.719952	5.15538		0.826067	-1.90435
0.5506	0.130637	0.861061	2.24851	21.8362	-0.8518	-0.586254	-0.402947	0.510497	35.52	0.718899	5.14891		0.827313	-1.90376
0.551433	0.130076	0.860652	2.24431	21.8471	-0.852861	-0.587127	-0.403772	0.507508	35.5688	0.717295	5.14148		0.828558	-1.90352
0.552265	0.12922	0.86001	2.24	21.8574	-0.852698	-0.587923	-0.404862	0.505008	35.6189	0.715543	5.13467		0.829804	-1.90348
0.553097	0.128541	0.859262	2.23536	21.8674	-0.853289	-0.588749	-0.405652	0.502311	35.6679	0.713995	5.12841		0.83105	-1.90187
0.55393	0.128675	0.858862	2.23074	21.8778	-0.853715	-0.589335	-0.406715	0.499882	35.717	0.71183	5.12195		0.832296	-1.90121
0.554762	0.128253	0.858309	2.22669	21.8882	-0.85458	-0.58952	-0.407897	0.497849	35.7658	0.709802	5.11505		0.833541	-1.89979
0.555594	0.126952	0.857993	2.2223	21.8975	-0.855279	-0.590327	-0.408515	0.494716	35.8148	0.708094	5.10841		0.834787	-1.89795
0.556427	0.126568	0.857773	2.21802	21.9077	-0.855147	-0.591357	-0.408925	0.491726	35.8625	0.705473	5.10186		0.836033	-1.89599
0.557259	0.126138	0.856675	2.21421	21.9177	-0.856017	-0.591929	-0.409785	0.489325	35.9105	0.70306	5.09536		0.837278	-1.89416
0.558092	0.124831	0.855566	2.21024	21.927	-0.857233	-0.592417	-0.410474	0.486761	35.9584	0.702025	5.08925		0.838524	-1.89292
0.558924	0.123949	0.854865	2.20612	21.9366	-0.857311	-0.592785	-0.410183	0.482975	36.0059	0.701161	5.08275		0.83977	-1.8923
0.559756	0.122374	0.854255	2.20238	21.9455	-0.858015	-0.59341	-0.411099	0.479031	36.0542	0.699924	5.07643		0.841016	-1.89055
0.560589	0.120861	0.853245	2.19923	21.9552	-0.859151	-0.594344	-0.410696	0.475044	36.1024	0.699454	5.07042		0.842261	-1.88948
0.561421	0.120441	0.852569	2.19651	21.9646	-0.859419	-0.595023	-0.410442	0.471114	36.1498	0.698296	5.06454		0.843507	-1.88784
0.562253	0.120167	0.851807	2.19355	21.973	-0.859328	-0.595329	-0.411118	0.468274	36.1968	0.697079	5.05875		0.844753	-1.8861
0.563086	0.119826	0.851327	2.18932	21.9819	-0.860091	-0.596125	-0.410615	0.465972	36.2441	0.696939	5.05224		0.845998	-1.88382
0.563918	0.119272	0.850298	2.18457	21.9908	-0.861478	-0.596504	-0.410408	0.464278	36.2912	0.697085	5.04556		0.847244	-1.88293
0.564751	0.118085	0.849211	2.17955	21.9999	-0.862764	-0.5962	-0.411743	0.462844	36.338	0.697106	5.03954		0.84849	-1.88191
0.565583	0.115773	0.848932	2.17409	22.008	-0.863191	-0.596505	-0.41202	0.460288	36.3846	0.697096	5.03374		0.849736	-1.88003
0.566415	0.114111	0.848402	2.16916	22.0164	-0.863873	-0.596817	-0.412198	0.457509	36.431	0.695956	5.02791		0.850981	-1.87787
0.567248	0.113766	0.847576	2.16429	22.0242	-0.864493	-0.597215	-0.413681	0.454851	36.4771	0.694424	5.02224		0.852227	-1.87535
0.56808	0.113288	0.847264	2.15879	22.0326	-0.865405	-0.598753	-0.414052	0.451648	36.5235	0.693422	5.01635		0.853473	-1.8733
0.568913	0.112269	0.846963	2.15389	22.0415	-0.865863	-0.600128	-0.415009	0.44909	36.5699	0.693188	5.01008		0.854718	-1.87046
0.569745	0.111637	0.846849	2.14972	22.0509	-0.866416	-0.601015	-0.414799	0.446847	36.6158	0.693007	5.00459		0.855964	-1.86772
0.570577	0.110866	0.846609	2.14617	22.0592	-0.867652	-0.601429	-0.416178	0.444464	36.6618	0.691435	4.99884		0.85721	-1.86559
0.57141	0.110665	0.846197	2.1427	22.0674	-0.86846	-0.601408	-0.417441	0.442003	36.7081	0.689262	4.99314		0.858456	-1.86371
0.572242	0.109892	0.84573	2.13802	22.0755	-0.868617	-0.60159	-0.416848	0.438834	36.7549	0.687471	4.98773		0.859701	-1.86131
0.573074	0.109591	0.845317	2.13308	22.0826	-0.868771	-0.601675	-0.4167	0.43576	36.8012	0.686107	4.98201		0.860947	-1.8586
0.573907	0.109309	0.844807	2.1287	22.09	-0.870408	-0.601906	-0.417636	0.432561	36.8466	0.685276	4.9769		0.862193	-1.85601
0.574739	0.108839	0.84317	2.12476	22.0971	-0.871947	-0.602158	-0.418754	0.429997	36.8918	0.684997	4.97174		0.863438	-1.85386
0.575572	0.108118	0.841993	2.12047	22.1045	-0.87215	-0.602139	-0.419073	0.428266	36.9373	0.6848	4.96646		0.864684	-1.85187
0.576404	0.107849	0.842026	2.11647	22.1108	-0.871785	-0.602025	-0.419119	0.425861	36.9825	0.683829	4.96172		0.86593	-1.84873
0.577236	0.107292	0.841758	2.11251	22.1173	-0.871901	-0.602469	-0.419733	0.422264	37.0271	0.682535	4.95686		0.867176	-1.84611
0.578069	0.106628	0.840357	2.10821	22.1242	-0.872115	-0.602653	-0.421028	0.420308	37.0721	0.680873	4.95095		0.868421	-1.84411
0.578901	0.105988	0.840669	2.10356	22.1304	-0.872149	-0.603026	-0.421386	0.417979	37.1178	0.679696	4.94475		0.869667	-1.84195
0.579733	0.105417	0.840927	2.09883	22.1367	-0.872158	-0.60317	-0.420283	0.415762	37.1621	0.679261	4.93943		0.870913	-1.83984
0.580566	0.104977	0.839976	2.09475	22.1433	-0.871962	-0.60316	-0.420281	0.412334	37.2038	0.67838	4.93428		0.872158	-1.83668
0.581398	0.104813	0.839253	2.09056	22.1501	-0.872267	-0.603253	-0.420663	0.409631	37.2433	0.677569	4.92867		0.873404	-1.83321
0.582231	0.10482	0.838669	2.08605	22.1569	-0.872492	-0.602891	-0.421702	0.406703	37.2837	0.67701	4.92285		0.87465	-1.831
0.583063	0.105338	0.838095	2.08174	22.1634	-0.872653	-0.602432	-0.422411	0.403934	37.3265	0.676751	4.91704		0.875896	-1.82787
0.583895	0.105459	0.837435	2.07789	22.1698	-0.874076	-0.602564	-0.423762	0.401318	37.3706	0.675929	4.91099		0.877141	-1.82508
0.584728	0.104897	0.836746	2.07392	22.1766	-0.875523	-0.602981	-0.423998	0.397935	37.4141	0.67492	4.90559		0.878387	-1.82171
0.58556	0.104689	0.836009	2.06974	22.1838	-0.876018	-0.603684	-0.424483	0.39425	37.4575	0.674027	4.90032		0.879633	-1.81784
0.586392	0.103958	0.834551	2.06565	22.1903	-0.876351	-0.603985	-0.424294	0.391813	37.5016	0.672724	4.89443		0.880878	-1.81388
0.587225	0.104015	0.833601	2.06129	22.1963	-0.877104	-0.60395	-0.423898	0.389398	37.5457	0.671545	4.88913		0.882124	-1.81169
0.588057	0.104051	0.834824	2.05716	22.2024	-0.877899	-0.604482	-0.424346	0.385973	37.5888	0.670798	4.88315		0.88337	-1.80891
0.58889	0.103146	0.835442	2.0533	22.2084	-0.878202	-0.605676	-0.424497	0.383598	37.6311	0.669988	4.87695		0.884616	-1.80646
0.589722	0.102228	0.835169	2.04961	22.2136	-0.878656	-0.6068	-0.424299	0.380876	37.6734	0.669218	4.87135		0.885861	-1.80344
0.590554	0.101107	0.83468	2.04551	22.2194	-0.878642	-0.606968	-0.424088	0.378447	37.7156	0.668651	4.86663		0.887107	-1.80039
0.591387	0.10111	0.833545	2.04063	22.2255	-0.878752	-0.608087	-0.42421	0.375698	37.7575	0.668165	4.86207		0.888353	-1.79699
0.592219	0.100941	0.832792	2.03621	22.2316	-0.879104	-0.609646	-0.424948	0.373676	37.7993	0.66742	4.85729		0.889598	-1.79255
0.593051	0.100913	0.832071	2.03251	22.2368	-0.879469	-0.610074	-0.424109	0.371474	37.8409	0.66761	4.85219		0.890844	-1.7889
0.593884	0.10019	0.831309	2.02833	22.2416	-0.87989	-0.610288	-0.422924	0.369572	37.8805	0.667625	4.84703		0.89209	-1.78469
0.594716	0.099387	0.830494	2.0244	22.2465	-0.879937	-0.610939	-0.422399	0.367397	37.9209	0.66632	4.84205		0.893336	-1.7819
0.595549	0.098935	0.830046	2.01969	22.2512	-0.879919	-0.610692	-0.422759	0.364228	37.9614	0.666466	4.8363		0.894581	-1.77758
0.596381	0.098511	0.829786	2.01459	22.2554	-0.879496	-0.610285	-0.422178	0.360655	38.0011	0.666126	4.83089		0.895827	-1.774
0.597213	0.098891	0.82924	2.01004	22.2597	-0.880224	-0.61086	-0.421477	0.35824	38.0406	0.665038	4.82615		0.897073	-1.77006
0.598046	0.098659	0.828556	2.0057	22.2639	-0.881169	-0.611904	-0.42165	0.35624	38.0812	0.66472	4.82121		0.898318	-1.76644
0.598878	0.097664	0.828898	2.00099	22.2679	-0.881498	-0.612669	-0.421618	0.35321	38.1205	0.664784	4.81653		0.899564	-1.76271
0.59971	0.097506	0.828207	1.99684	22.2722	-0.881527	-0.613496	-0.421552	0.351194	38.1599	0.663374	4.81145		0.90081	-1.75888
0.600543	0.096915	0.826661	1.99273	22.2762	-0.882702	-0.614073	-0.422504	0.349377	38.1991	0.661979	4.8056		0.902056	-1.75396
0.601375	0.096499	0.825579	1.98841	22.28	-0.883257	-0.613928	-0.42317	0.348337	38.2375	0.661439	4.80018		0.903301	-1.74973
0.602208	0.09625	0.825105	1.98376	22.2833	-0.882625	-0.613777	-0.423075	0.347944	38.277	0.661182	4.7945		0.904547	-1.74357
0.60304	0.095157	0.824647	1.9788	22.2871	-0.882177	-0.614529	-0.425095	0.346103	38.316	0.660455	4.78882		0.905793	-1.7394
0.603872	0.094835	0.824471	1.97344	22.2914	-0.88367	-0.615603	-0.425622	0.342967	38.3563	0.659198	4.78342		0.907038	-1.73429
0.604705	0.09486	0.824708	1.96868	22.2945	-0.884047	-0.616406	-0.425474	0.341196	38.395	0.657081	4.77839		0.908284	-1.72921
0.605537	0.094259	0.824413	1.96419	22.298	-0.883585	-0.616787	-0.425602	0.339331	38.4338	0.655537	4.77368		0.90953	-1.72499
0.606369	0.094135	0.823899	1.9599	22.3015	-0.883236	-0.617809	-0.425229	0.336779	38.4722	0.655444	4.76779		0.910776	-1.71992
0.607202	0.094819	0.822714	1.95649	22.3048	-0.883333	-0.618795	-0.426408	0.333973	38.511	0.65453	4.76168		0.912021	-1.71536
0.608034	0.095107	0.821879	1.95253	22.3083	-0.883755	-0.618975	-0.426159	0.33058	38.549	0.653449	4.75646		0.913267	-1.71162
0.608867	0.094429	0.821854	1.94828	22.3123	-0.884549	-0.618884	-0.424899	0.32869	38.5859	0.653235	4.75103		0.914513	-1.70664
0.609699	0.093717	0.821296	1.94402	22.316	-0.884333	-0.618505	-0.424533	0.32552	38.6236	0.652828	4.74608		0.915758	-1.70305
0.610531	0.09332	0.820321	1.93989	22.3185	-0.884708	-0.618646	-0.424022	0.32261	38.6612	0.652237	4.74138		0.917004	-1.69922
0.611364	0.092928	0.819743	1.93565	22.3209	-0.885119	-0.619367	-0.424949	0.319364	38.6977	0.65105	4.73609		0.91825	-1.69498
0.612196	0.093135	0.819097	1.93098	22.3242	-0.885526	-0.619888	-0.42352	0.317644	38.7352	0.650352	4.73159		0.919496	-1.6901
0.613029	0.093003	0.818452	1.92667	22.3273	-0.885748	-0.620403	-0.423539	0.314586	38.7722	0.650344	4.72764		0.920741	-1.68415
0.613861	0.091791	0.817516	1.92264	22.3293	-0.887216	-0.621357	-0.423965	0.311681	38.8083	0.64986	4.72278		0.921987	-1.67888
0.614693	0.090909	0.81601	1.91834	22.3313	-0.888159	-0.622105	-0.424404	0.308804	38.8439	0.648307	4.71757		0.923233	-1.67323
0.615526	0.090777	0.81509	1.91338	22.3336	-0.888087	-0.622456	-0.424199	0.305357	38.8803	0.647175	4.71234		0.924478	-1.66764
0.616358	0.090675	0.815403	1.90848	22.3357	-0.888234	-0.62238	-0.424277	0.30335	38.916	0.645978	4.70637		0.925724	-1.66184
0.61719	0.089924	0.815863	1.9048	22.3372	-0.889	-0.622564	-0.42535	0.300741	38.9507	0.644139	4.70097		0.92697	-1.65647
0.618023	0.088698	0.815443	1.9008	22.3389	-0.8899	-0.623252	-0.425204	0.298284	38.9858	0.642814	4.69563		0.928216	-1.65151
0.618855	0.088676	0.814568	1.89602	22.3403	-0.890381	-0.623819	-0.424765	0.296289	39.0217	0.642459	4.69071		0.929461	-1.64612
0.619688	0.088637	0.813955	1.89252	22.3416	-0.890512	-0.624063	-0.424592	0.293611	39.057	0.642107	4.6856		0.930707	-1.64022
0.62052	0.087753	0.812989	1.88918	22.344	-0.890535	-0.623775	-0.424536	0.290985	39.0922	0.641051	4.68028		0.931953	-1.63382
0.621352	0.088084	0.811753	1.88544	22.3452	-0.890945	-0.624145	-0.425263	0.288705	39.1272	0.639325	4.67525		0.933198	-1.62778
0.622185	0.08892	0.810763	1.88154	22.3467	-0.891869	-0.625009	-0.426632	0.286484	39.1621	0.637642	4.67051		0.934444	-1.62194
0.623017	0.089137	0.809783	1.87783	22.3476	-0.892378	-0.625383	-0.426952	0.284032	39.1974	0.636065	4.66591		0.93569	-1.61623
0.623849	0.0878	0.808931	1.87414	22.3478	-0.892406	-0.625939	-0.426133	0.282338	39.2323	0.635346	4.66071		0.936936	-1.60997
0.624682	0.086094	0.808727	1.87061	22.3481	-0.892789	-0.6264	-0.426314	0.280611	39.2662	0.634536	4.65619		0.938181	-1.60313
0.625514	0.084987	0.80911	1.86673	22.3486	-0.8933	-0.626642	-0.426836	0.278309	39.2999	0.633371	4.65158		0.939427	-1.5971
0.626347	0.083993	0.80887	1.86221	22.3491	-0.893769	-0.626911	-0.42658	0.276024	39.3337	0.632653	4.64627		0.940673	-1.59136
0.627179	0.083746	0.808585	1.85762	22.3492	-0.894484	-0.626582	-0.427444	0.273759	39.367	0.6319	4.64138		0.941918	-1.58595
0.628011	0.084093	0.809476	1.85293	22.349	-0.895454	-0.626283	-0.427916	0.271742	39.3996	0.630786	4.63733		0.943164	-1.58047
0.628844	0.083643	0.80953	1.84905	22.349	-0.89631	-0.626279	-0.428209	0.269331	39.4313	0.629588	4.63299		0.94441	-1.57465
0.629676	0.08309	0.808049	1.84498	22.3485	-0.896699	-0.626117	-0.428836	0.267873	39.4646	0.62852	4.62835		0.945656	-1.56754
0.630508	0.082659	0.806771	1.84068	22.3486	-0.897198	-0.625874	-0.429022	0.265449	39.4972	0.627522	4.62394		0.946901	-1.55985
0.631341	0.082583	0.806577	1.83672	22.3491	-0.897752	-0.625588	-0.428622	0.263221	39.5296	0.626725	4.61961		0.948147	-1.55264
0.632173	0.082701	0.806893	1.83309	22.349	-0.898282	-0.626089	-0.428403	0.260905	39.5612	0.625979	4.61512		0.949393	-1.54686
0.633006	0.082415	0.806662	1.82965	22.3476	-0.898826	-0.626216	-0.428134	0.258484	39.5931	0.625025	4.61034		0.950638	-1.54028
0.633838	0.082024	0.806301	1.8258	22.3459	-0.899486	-0.625445	-0.427647	0.255406	39.6231	0.624481	4.60587		0.951884	-1.53326
0.63467	0.080727	0.806469	1.82185	22.3451	-0.900194	-0.625722	-0.428128	0.25219	39.651	0.623954	4.60114		0.95313	-1.52652
0.635503	0.080564	0.806205	1.81782	22.3446	-0.900888	-0.62635	-0.428687	0.248805	39.6792	0.623224	4.5964		0.954376	-1.5187
0.636335	0.080602	0.805846	1.81341	22.3447	-0.901113	-0.626009	-0.428746	0.245768	39.708	0.623353	4.59183		0.955621	-1.51159
0.637168	0.080316	0.805219	1.80912	22.3448	-0.901584	-0.626341	-0.428603	0.243438	39.7379	0.623155	4.588		0.956867	-1.50442
0.638	0.079901	0.804742	1.80525	22.344	-0.903038	-0.627183	-0.429112	0.242013	39.7686	0.622296	4.58416		0.958113	-1.49768
0.638832	0.079249	0.805075	1.80157	22.3429	-0.903751	-0.627357	-0.429269	0.239329	39.7986	0.621486	4.57983		0.959358	-1.48989
0.639665	0.078469	0.804624	1.79761	22.3411	-0.903689	-0.627249	-0.428572	0.238323	39.8283	0.621059	4.57556		0.960604	-1.482
0.640497	0.078031	0.803509	1.79433	22.3391	-0.903335	-0.626534	-0.428481	0.236561	39.8582	0.61975	4.57084		0.96185	-1.47458
0.641329	0.078287	0.803462	1.78977	22.3372	-0.903498	-0.625689	-0.429235	0.234175	39.8883	0.618658	4.56661		0.963095	-1.46551
0.642162	0.078946	0.804099	1.78576	22.3352	-0.903868	-0.625332	-0.429413	0.23123	39.9176	0.617593	4.56335		0.964341	-1.45658
0.642994	0.079755	0.804191	1.78174	22.3335	-0.904166	-0.62524	-0.429522	0.227544	39.9466	0.616436	4.55955		0.965587	-1.44866
0.643827	0.080572	0.804138	1.7774	22.3324	-0.904826	-0.62523	-0.429988	0.225101	39.9749	0.615547	4.55543		0.966833	-1.44189
0.644659	0.080606	0.803792	1.77325	22.3309	-0.905684	-0.624999	-0.428753	0.223152	40.0023	0.615211	4.55117		0.968078	-1.43465
0.645491	0.080089	0.803067	1.76971	22.3284	-0.905498	-0.624297	-0.428393	0.22169	40.0296	0.615175	4.54644		0.969324	-1.42725
0.646324	0.079396	0.802397	1.76585	22.3263	-0.905721	-0.62371	-0.428709	0.219175	40.0576	0.614982	4.54214		0.97057	-1.41912
0.647156	0.078936	0.801838	1.76216	22.3237	-0.906463	-0.62407	-0.428611	0.216104	40.0857	0.614313	4.53762		0.971815	-1.41044
0.647988	0.078976	0.801691	1.75823	22.3206	-0.90799	-0.624397	-0.428806	0.213834	40.1121	0.613265	4.5334		0.973061	-1.4025
0.648821	0.078824	0.802063	1.75365	22.3174	-0.909041	-0.624631	-0.428312	0.211609	40.1397	0.612365	4.52927		0.974307	-1.39364
0.649653	0.078281	0.802118	1.75048	22.3145	-0.909362	-0.625515	-0.42851	0.209689	40.1676	0.612105	4.52465		0.975553	-1.38473
0.650486	0.07838	0.801826	1.74668	22.3108	-0.909793	-0.626303	-0.428925	0.208224	40.1949	0.611692	4.5207		0.976798	-1.37688
0.651318	0.078121	0.802126	1.7431	22.307	-0.910206	-0.626543	-0.430413	0.206837	40.2219	0.611254	4.51661		0.978044	-1.36738
0.65215	0.07858	0.802674	1.73987	22.3043	-0.910735	-0.626675	-0.430691	0.204811	40.2494	0.610575	4.51271		0.97929	-1.35777
0.652983	0.079478	0.802774	1.73552	22.3005	-0.910858	-0.626393	-0.430175	0.203258	40.2752	0.610101	4.50922		0.980535	-1.34971
0.653815	0.079508	0.802668	1.73179	22.2962	-0.91083	-0.626371	-0.430202	0.201791	40.3002	0.60994	4.50485		0.981781	-1.34163
0.654647	0.079322	0.802312	1.72754	22.2925	-0.911494	-0.626439	-0.430116	0.200299	40.3266	0.609184	4.50007		0.983027	-1.33349
0.65548	0.079435	0.80257	1.72355	22.2893	-0.911473	-0.626173	-0.429861	0.198818	40.3526	0.608806	4.49601		0.984273	-1.32625
0.656312	0.078687	0.802854	1.72026	22.2856	-0.911401	-0.62637	-0.42997	0.197145	40.3778	0.608781	4.49248		0.985518	-1.31802
0.657145	0.078093	0.802784	1.7173	22.2816	-0.911086	-0.626512	-0.430288	0.195264	40.4024	0.608262	4.48874		0.986764	-1.30919
0.657977	0.077488	0.802399	1.71494	22.2777	-0.911778	-0.627226	-0.429964	0.192748	40.4277	0.607547	4.48541		0.98801	-1.30044
0.658809	0.077223	0.801947	1.71097	22.2739	-0.911711	-0.628012	-0.429326	0.190672	40.4533	0.60739	4.48166		0.989255	-1.29077
0.659642	0.077434	0.801464	1.70669	22.2698	-0.911552	-0.628022	-0.429873	0.189264	40.4775	0.607645	4.47735		0.990501	-1.28174
0.660474	0.076947	0.801464	1.7035	22.266	-0.911655	-0.628137	-0.429656	0.1873	40.5022	0.607409	4.47299		0.991747	-1.27287
0.661307	0.076754	0.801729	1.69873	22.2617	-0.911444	-0.627609	-0.429083	0.184894	40.5244	0.60606	4.46931		0.992993	-1.26424
0.662139	0.07669	0.801695	1.69359	22.2562	-0.911283	-0.628068	-0.429326	0.182681	40.5474	0.605121	4.46594		0.994238	-1.25514
0.662971	0.07598	0.801985	1.68914	22.2519	-0.911609	-0.628358	-0.429375	0.180806	40.5706	0.605394	4.46213		0.995484	-1.24602
0.663804	0.074772	0.802499	1.68496	22.2476	-0.911932	-0.627934	-0.428731	0.178838	40.593	0.605687	4.45859		0.99673	-1.23676
0.664636	0.073233	0.802507	1.68097	22.2423	-0.912328	-0.627615	-0.429016	0.1764	40.6157	0.605352	4.455		0.997975	-1.22736
0.665468	0.073113	0.802967	1.67728	22.2378	-0.912877	-0.627879	-0.429641	0.173502	40.6378	0.605073	4.45138		0.999221	-1.2177
0.666301	0.073665	0.803104	1.67382	22.2337	-0.912744	-0.62921	-0.42856	0.170465	40.6597	0.605335	4.44752		1.00047	-1.20867
0.667133	0.073904	0.802703	1.67041	22.2292	-0.912086	-0.629963	-0.427555	0.168247	40.6819	0.605169	4.44404		1.00171	-1.19872
0.667966	0.074038	0.802706	1.66747	22.2238	-0.912103	-0.630681	-0.427965	0.16645	40.7042	0.604852	4.44104		1.00296	-1.18867
0.668798	0.073704	0.8022	1.66478	22.2179	-0.911746	-0.63206	-0.427267	0.163962	40.7255	0.603738	4.43803		1.0042	-1.17827
0.66963	0.073387	0.80136	1.66216	22.2119	-0.911392	-0.633024	-0.426551	0.161564	40.7469	0.603078	4.43453		1.00545	-1.1682
0.670463	0.073073	0.8009	1.65843	22.2065	-0.910731	-0.633592	-0.426459	0.159204	40.7684	0.603044	4.43096		1.00669	-1.15747
0.671295	0.072574	0.800847	1.65362	22.2011	-0.910164	-0.634665	-0.425679	0.156907	40.7886	0.602427	4.42782		1.00794	-1.1472
0.672127	0.072837	0.800948	1.64958	22.195	-0.910531	-0.635432	-0.426046	0.155386	40.8091	0.602149	4.42414		1.00919	-1.1379
0.67296	0.072805	0.800625	1.64611	22.1884	-0.910841	-0.635637	-0.427282	0.152964	40.8295	0.600806	4.41998		1.01043	-1.1278
0.673792	0.072136	0.800087	1.64255	22.1819	-0.911038	-0.635591	-0.427856	0.150532	40.8493	0.599538	4.4164		1.01168	-1.11695
0.674625	0.071449	0.799644	1.639	22.176	-0.911566	-0.635489	-0.428521	0.1492	40.8692	0.598416	4.41267		1.01292	-1.10655
0.675457	0.070507	0.79939	1.63505	22.17	-0.911712	-0.634719	-0.429278	0.147515	40.8892	0.597894	4.40858		1.01417	-1.09641
0.676289	0.070362	0.799709	1.63064	22.1638	-0.911732	-0.634227	-0.429817	0.146013	40.9089	0.597096	4.4054		1.01541	-1.08543
0.677122	0.070082	0.800214	1.62647	22.1565	-0.912103	-0.634017	-0.430828	0.14476	40.9286	0.596212	4.40232		1.01666	-1.07487
0.677954	0.068894	0.800528	1.6231	22.1482	-0.91322	-0.634651	-0.43194	0.143192	40.9481	0.594063	4.39883		1.01791	-1.06343
0.678786	0.068039	0.800692	1.62018	22.1403	-0.914205	-0.635324	-0.432394	0.141414	40.9671	0.592473	4.39501		1.01915	-1.05282
0.679619	0.067953	0.800608	1.61691	22.1332	-0.913948	-0.635262	-0.432544	0.139785	40.9857	0.59247	4.39107		1.0204	-1.04159
0.680451	0.067734	0.799674	1.61326	22.1262	-0.913975	-0.635158	-0.432865	0.136203	41.0046	0.592442	4.38814		1.02164	-1.03103
0.681284	0.067387	0.799443	1.60976	22.1192	-0.91455	-0.634622	-0.433565	0.133264	41.0228	0.591289	4.3858		1.02289	-1.02094
0.682116	0.067	0.799034	1.60542	22.1122	-0.915947	-0.634789	-0.433725	0.130947	41.04	0.590508	4.3831		1.02414	-1.01028
0.682948	0.066437	0.798396	1.60189	22.1047	-0.916396	-0.635538	-0.434036	0.129131	41.057	0.59073	4.37995		1.02538	-1.00019
0.683781	0.066041	0.798203	1.59917	22.0972	-0.914799	-0.63571	-0.433725	0.127006	41.0742	0.590938	4.37677		1.02663	-0.990071
0.684613	0.06482	0.798364	1.59668	22.0896	-0.913543	-0.635689	-0.433355	0.125122	41.0912	0.590047	4.37366		1.02787	-0.979364
0.685445	0.063748	0.798376	1.59398	22.0813	-0.913449	-0.635666	-0.433495	0.122677	41.1085	0.589242	4.37019		1.02912	-0.967338
0.686278	0.06366	0.798244	1.59054	22.0721	-0.914022	-0.635981	-0.434026	0.121681	41.125	0.58827	4.36684		1.03036	-0.955999
0.68711	0.063543	0.79791	1.58685	22.0637	-0.914693	-0.636552	-0.43389	0.120296	41.1411	0.587205	4.36431		1.03161	-0.945234
0.687943	0.063357	0.797223	1.5833	22.0552	-0.914824	-0.637581	-0.433692	0.119603	41.1555	0.5868	4.3622		1.03286	-0.934244
0.688775	0.063273	0.796698	1.58025	22.0469	-0.9143	-0.638185	-0.433812	0.117741	41.17	0.585932	4.35999		1.0341	-0.924838
0.689607	0.062758	0.796304	1.57742	22.0386	-0.913348	-0.638188	-0.432921	0.115998	41.1845	0.584593	4.35778		1.03535	-0.913936
0.69044	0.062666	0.795862	1.57384	22.0304	-0.912892	-0.637915	-0.432477	0.11399	41.1988	0.583916	4.35519		1.03659	-0.902992
0.691272	0.06242	0.795624	1.57027	22.0215	-0.913451	-0.637665	-0.432546	0.112064	41.2134	0.583736	4.35297		1.03784	-0.892031
0.692105	0.061977	0.795776	1.56693	22.0128	-0.913679	-0.637646	-0.431485	0.110178	41.2283	0.582713	4.3505		1.03908	-0.880366
0.692937	0.06142	0.795484	1.56332	22.0043	-0.913871	-0.637749	-0.430377	0.107988	41.2425	0.581985	4.34784		1.04033	-0.8691
0.693769	0.060119	0.795176	1.55964	21.9953	-0.914502	-0.637592	-0.429945	0.105991	41.2573	0.581056	4.34499		1.04157	-0.858578
0.694602	0.058965	0.794994	1.55649	21.9867	-0.915456	-0.637405	-0.429843	0.103225	41.2711	0.579626	4.34174		1.04282	-0.847981
0.695434	0.058277	0.794434	1.55289	21.9776	-0.916576	-0.63798	-0.4301	0.101013	41.2835	0.578566	4.33893		1.04407	-0.836983
0.696266	0.057694	0.793926	1.54892	21.9684	-0.917199	-0.638589	-0.430486	0.098586	41.2962	0.577464	4.33604		1.04531	-0.825931
0.697099	0.057298	0.794018	1.54467	21.9584	-0.917508	-0.638611	-0.4309	0.096691	41.3097	0.576475	4.33303		1.04656	-0.813812
0.697931	0.057158	0.794241	1.54082	21.9489	-0.917918	-0.638184	-0.430604	0.094888	41.3225	0.575886	4.32987		1.0478	-0.801656
0.698764	0.057102	0.794183	1.53761	21.9394	-0.918299	-0.63815	-0.430543	0.092455	41.3347	0.573706	4.32654		1.04905	-0.790062
0.699596	0.057666	0.794316	1.533	21.9296	-0.917978	-0.638109	-0.431035	0.090412	41.3464	0.573165	4.3236		1.05029	-0.778287
0.700428	0.058182	0.794411	1.52916	21.9193	-0.918409	-0.638083	-0.4315	0.087694	41.3584	0.572185	4.32064		1.05154	-0.766997
0.701261	0.058073	0.794053	1.52621	21.9093	-0.919367	-0.637874	-0.431674	0.085379	41.3699	0.571539	4.31801		1.05279	-0.755257
0.702093	0.057655	0.793798	1.52284	21.8983	-0.919617	-0.638248	-0.433269	0.083988	41.3813	0.570789	4.31493		1.05403	-0.743135
0.702925	0.057008	0.793425	1.52003	21.8877	-0.919862	-0.639077	-0.434488	0.081947	41.3919	0.57094	4.31211		1.05528	-0.730975
0.703758	0.056989	0.793595	1.51739	21.8778	-0.920623	-0.638956	-0.433983	0.079532	41.4018	0.571376	4.30996		1.05652	-0.718609
0.70459	0.056597	0.792939	1.51492	21.8668	-0.920738	-0.638923	-0.433795	0.077674	41.4122	0.571008	4.30778		1.05777	-0.705977
0.705423	0.055659	0.791584	1.51199	21.8554	-0.920196	-0.639157	-0.434008	0.075613	41.4228	0.570382	4.30427		1.05902	-0.692899
0.706255	0.056076	0.791436	1.50815	21.8448	-0.920756	-0.639618	-0.4334	0.074059	41.4329	0.570504	4.30161		1.06026	-0.679799
0.707087	0.056053	0.790437	1.50433	21.8337	-0.921456	-0.639883	-0.433174	0.07228	41.4438	0.570218	4.29992		1.06151	-0.667403
0.70792	0.056427	0.78968	1.50034	21.8225	-0.922134	-0.639404	-0.43422	0.071248	41.4537	0.568199	4.2976		1.06275	-0.654977
0.708752	0.055688	0.789334	1.49648	21.8111	-0.923194	-0.639269	-0.434418	0.06982	41.4632	0.567891	4.29482		1.064	-0.642512
0.709584	0.054665	0.789177	1.49296	21.7997	-0.923162	-0.639387	-0.43426	0.067766	41.4722	0.56769	4.29225		1.06524	-0.629685
0.710417	0.05411	0.78959	1.48863	21.788	-0.923422	-0.639122	-0.434913	0.065888	41.4816	0.567116	4.28913		1.06649	-0.616947
0.711249	0.053903	0.789841	1.48451	21.7769	-0.924189	-0.639983	-0.435457	0.064562	41.4897	0.566552	4.28606		1.06774	-0.603758
0.712082	0.053285	0.790316	1.48066	21.7658	-0.924798	-0.640293	-0.435465	0.064215	41.4972	0.566045	4.28354		1.06898	-0.590647
0.712914	0.053282	0.790359	1.47776	21.754	-0.925165	-0.640604	-0.435945	0.06279	41.505	0.56436	4.28133		1.07023	-0.578126
0.713746	0.052468	0.79001	1.47523	21.7423	-0.924769	-0.640747	-0.436148	0.060706	41.5121	0.563809	4.27936		1.07147	-0.565643
0.714579	0.051818	0.789886	1.47159	21.7298	-0.924042	-0.64061	-0.435639	0.059288	41.5199	0.563621	4.27663		1.07272	-0.55337
0.715411	0.051401	0.789347	1.46793	21.7176	-0.923732	-0.640837	-0.435536	0.058132	41.5268	0.563101	4.27377		1.07396	-0.540434
0.716244	0.051266	0.789632	1.46477	21.7053	-0.923296	-0.641073	-0.435026	0.055226	41.5342	0.563472	4.27108		1.07521	-0.526866
0.717076	0.051589	0.789968	1.46122	21.6925	-0.923267	-0.643304	-0.435067	0.053218	41.5418	0.563166	4.26847		1.07645	-0.512821
0.717908	0.051973	0.789791	1.45815	21.6797	-0.92297	-0.644682	-0.435044	0.051807	41.5479	0.562176	4.26582		1.0777	-0.499828
0.718741	0.051612	0.78997	1.45473	21.6679	-0.922717	-0.64455	-0.434416	0.049712	41.5552	0.561915	4.26342		1.07895	-0.486883
0.719573	0.052296	0.789935	1.45101	21.6561	-0.922348	-0.644453	-0.433641	0.049262	41.5601	0.56283	4.26144		1.08019	-0.474015
0.720405	0.05254	0.789721	1.44745	21.6434	-0.921889	-0.644127	-0.433333	0.04764	41.5657	0.56186	4.25901		1.08144	-0.460724
0.721238	0.051441	0.788831	1.44378	21.6306	-0.922341	-0.64402	-0.433207	0.046558	41.5703	0.560648	4.25711		1.08268	-0.446682
0.72207	0.050821	0.788987	1.44054	21.6172	-0.922372	-0.644357	-0.433199	0.045244	41.5756	0.559932	4.25471		1.08393	-0.433012
0.722903	0.050403	0.789721	1.43784	21.604	-0.922143	-0.644889	-0.433683	0.044462	41.5803	0.560003	4.25135		1.08518	-0.419397
0.723735	0.05028	0.790438	1.43487	21.5901	-0.921546	-0.645882	-0.433564	0.042285	41.585	0.559458	4.24837		1.08642	-0.4062
0.724567	0.050229	0.791175	1.43165	21.5769	-0.921487	-0.646333	-0.432302	0.041261	41.5893	0.558755	4.24586		1.08767	-0.393612
0.7254	0.05029	0.791364	1.42756	21.5648	-0.923406	-0.647123	-0.43159	0.040084	41.5927	0.557344	4.24331		1.08891	-0.380881
0.726232	0.051082	0.791618	1.42313	21.5519	-0.925014	-0.648264	-0.431423	0.038497	41.596	0.557646	4.24073		1.09016	-0.367619
0.727064	0.051287	0.792135	1.41958	21.5382	-0.926201	-0.649234	-0.431176	0.036555	41.5988	0.556569	4.23895		1.0914	-0.354442
0.727897	0.05062	0.792071	1.41673	21.5241	-0.926551	-0.649736	-0.430475	0.034242	41.602	0.555891	4.23743		1.09265	-0.341179
0.728729	0.049518	0.792488	1.41409	21.5107	-0.926653	-0.650445	-0.430705	0.032093	41.6045	0.55576	4.23484		1.0939	-0.326918
0.729562	0.049242	0.792636	1.41117	21.4975	-0.927119	-0.650613	-0.430924	0.029801	41.6067	0.555111	4.23241		1.09514	-0.313165
0.730394	0.049699	0.79282	1.40748	21.484	-0.927679	-0.650628	-0.430414	0.028825	41.6089	0.554621	4.23015		1.09639	-0.299217
0.731226	0.049482	0.793142	1.40343	21.4695	-0.927912	-0.650807	-0.430343	0.027523	41.6119	0.553905	4.22785		1.09763	-0.284682
0.732059	0.049208	0.793421	1.40004	21.4552	-0.928467	-0.651065	-0.42988	0.025244	41.6144	0.552979	4.22597		1.09888	-0.271053
0.732891	0.048672	0.793896	1.39714	21.4407	-0.928552	-0.651996	-0.429505	0.022466	41.6157	0.551141	4.22377		1.10012	-0.256644
0.733723	0.048281	0.794213	1.39393	21.426	-0.928443	-0.652241	-0.429362	0.020586	41.6165	0.549598	4.22168		1.10137	-0.242289
0.734556	0.048395	0.793965	1.39039	21.4109	-0.928771	-0.653075	-0.429245	0.019772	41.6168	0.548159	4.21941		1.10261	-0.227859
0.735388	0.048708	0.793238	1.38664	21.3955	-0.9287	-0.653691	-0.429238	0.019074	41.6172	0.547751	4.21688		1.10386	-0.212728
0.736221	0.048386	0.793225	1.38346	21.3812	-0.927934	-0.654938	-0.429411	0.016789	41.6178	0.547908	4.21481		1.10511	-0.197781
0.737053	0.048211	0.793982	1.38018	21.3678	-0.927401	-0.65517	-0.42905	0.014646	41.6185	0.547084	4.21304		1.10635	-0.18338
0.737885	0.048343	0.794458	1.37757	21.3541	-0.927179	-0.655239	-0.428296	0.013539	41.6184	0.547282	4.21073		1.1076	-0.168403
0.738718	0.048859	0.794707	1.37483	21.3394	-0.928097	-0.655614	-0.428012	0.011926	41.6184	0.547103	4.20898		1.10884	-0.15368
0.73955	0.048896	0.795098	1.37117	21.3235	-0.928786	-0.656447	-0.427915	0.010337	41.6188	0.546705	4.20695		1.11009	-0.139437
0.740382	0.048247	0.794761	1.36797	21.3079	-0.929227	-0.657021	-0.428036	0.00873	41.6187	0.546972	4.20583		1.11133	-0.124864
0.741215	0.047926	0.794005	1.36552	21.2925	-0.929494	-0.65724	-0.4274	0.007276	41.6182	0.546428	4.20415		1.11258	-0.110457
0.742047	0.047542	0.793872	1.36275	21.2771	-0.929475	-0.657471	-0.427166	0.005874	41.6171	0.545675	4.20309		1.11383	-0.095834
0.74288	0.04733	0.793799	1.36019	21.2616	-0.929497	-0.65818	-0.426419	0.003873	41.616	0.544971	4.20234		1.11507	-0.080757
0.743712	0.047565	0.793712	1.35679	21.2456	-0.929788	-0.658138	-0.425216	0.001584	41.6157	0.543893	4.20116		1.11632	-0.066124
0.744544	0.047298	0.793611	1.35334	21.2296	-0.930553	-0.657994	-0.425189	0.001394	41.6153	0.542381	4.19945		1.11756	-0.051488
0.745377	0.046812	0.793961	1.34996	21.2136	-0.931417	-0.658229	-0.425362	0.000255	41.6132	0.540494	4.19808		1.11881	-0.037
0.746209	0.047153	0.795017	1.34633	21.1975	-0.931875	-0.658746	-0.424924	-0.001217	41.6102	0.539305	4.19619		1.12006	-0.022932
0.747042	0.047146	0.797209	1.34271	21.1811	-0.932755	-0.659216	-0.424706	-0.002157	41.6071	0.539518	4.19507		1.1213	-0.008397
0.747874	0.046478	0.797534	1.3402	21.165	-0.933498	-0.660397	-0.424895	-0.003997	41.6038	0.538658	4.19388		1.12255	0.006188
0.748706	0.045462	0.798528	1.33693	21.1483	-0.934025	-0.660715	-0.424883	-0.005324	41.6004	0.537849	4.19201		1.12379	0.020921
0.749539	0.044339	0.798874	1.33405	21.1321	-0.934754	-0.660223	-0.425089	-0.007482	41.5969	0.537976	4.19035		1.12504	0.036275
0.750371	0.043702	0.798728	1.33113	21.1154	-0.934744	-0.659746	-0.42568	-0.00951	41.5934	0.537552	4.1889		1.12628	0.051831
0.751203	0.04343	0.798601	1.32728	21.0981	-0.935113	-0.659667	-0.425648	-0.01063	41.5902	0.536483	4.18649		1.12753	0.067201
0.752036	0.04274	0.797965	1.32423	21.0809	-0.935792	-0.659316	-0.42526	-0.012427	41.5866	0.536338	4.18485		1.12878	0.082019
0.752868	0.041915	0.798287	1.32122	21.0644	-0.935581	-0.658422	-0.42492	-0.015122	41.5832	0.535389	4.18345		1.13002	0.096854
0.753701	0.041752	0.797954	1.31809	21.047	-0.935572	-0.658084	-0.425158	-0.017168	41.5799	0.534094	4.18204		1.13127	0.11163
0.754533	0.041709	0.797408	1.31625	21.0299	-0.936256	-0.65749	-0.4247	-0.018514	41.576	0.534281	4.17996		1.13251	0.126349
0.755365	0.041837	0.797136	1.31397	21.0119	-0.93699	-0.657315	-0.424382	-0.020252	41.5712	0.533848	4.17756		1.13376	0.141556
0.756198	0.042168	0.796789	1.31048	20.9941	-0.937923	-0.657373	-0.424392	-0.021771	41.5659	0.533463	4.17624		1.135	0.157388
0.75703	0.042202	0.797478	1.3073	20.9768	-0.93892	-0.657666	-0.424312	-0.023241	41.5602	0.532388	4.1752		1.13625	0.172423
0.757862	0.042781	0.797647	1.30383	20.9593	-0.939699	-0.657773	-0.423993	-0.024723	41.5538	0.531017	4.1737		1.13749	0.187198
0.758695	0.042938	0.797672	1.30098	20.9424	-0.940375	-0.657054	-0.423619	-0.026478	41.5467	0.529948	4.17245		1.13874	0.201474
0.759527	0.042572	0.79708	1.2977	20.9249	-0.940854	-0.657002	-0.423483	-0.028241	41.5404	0.530143	4.17047		1.13999	0.215576
0.76036	0.04322	0.796438	1.29471	20.9067	-0.941245	-0.657601	-0.422894	-0.030755	41.5352	0.529662	4.16866		1.14123	0.229766
0.761192	0.042769	0.7964	1.29266	20.8882	-0.941171	-0.657934	-0.422675	-0.033293	41.5294	0.52879	4.16742		1.14248	0.243667
0.762024	0.042205	0.796475	1.28947	20.8711	-0.941657	-0.657449	-0.422599	-0.034928	41.523	0.528975	4.16738		1.14372	0.258886
0.762857	0.042422	0.797328	1.28599	20.8529	-0.942253	-0.657625	-0.422865	-0.036603	41.5154	0.528888	4.16713		1.14497	0.273828
0.763689	0.04284	0.796968	1.28313	20.8349	-0.942774	-0.657279	-0.423114	-0.038589	41.5082	0.528031	4.16634		1.14621	0.287904
0.764521	0.042974	0.797006	1.27984	20.8171	-0.943456	-0.656973	-0.423116	-0.040005	41.5009	0.526921	4.16556		1.14746	0.302895
0.765354	0.042813	0.796675	1.27643	20.7986	-0.944264	-0.656566	-0.423265	-0.040463	41.4929	0.527545	4.16601		1.14871	0.31741
0.766186	0.043336	0.796365	1.27424	20.78	-0.944994	-0.65709	-0.423394	-0.041832	41.4842	0.527442	4.16591		1.14995	0.332427
0.767019	0.042908	0.796	1.2711	20.7603	-0.94552	-0.65688	-0.423449	-0.043108	41.4758	0.527606	4.16542		1.1512	0.347539
0.767851	0.042389	0.795731	1.269	20.7407	-0.946197	-0.656344	-0.42362	-0.043564	41.4666	0.526357	4.16496		1.15244	0.363532
0.768683	0.042911	0.79494	1.26551	20.7213	-0.946335	-0.656401	-0.423678	-0.043982	41.4575	0.526136	4.16444		1.15369	0.379648
0.769516	0.043287	0.795261	1.26278	20.7026	-0.945979	-0.655714	-0.423834	-0.045118	41.4485	0.526395	4.16297		1.15494	0.395357
0.770348	0.044229	0.795492	1.26009	20.6841	-0.945728	-0.654477	-0.423844	-0.046272	41.439	0.526199	4.16227		1.15618	0.410622
0.77118	0.044513	0.795722	1.2569	20.6643	-0.945749	-0.65377	-0.423209	-0.048014	41.4293	0.52595	4.16183		1.15743	0.42623
0.772013	0.043816	0.795559	1.2537	20.6442	-0.946319	-0.653122	-0.424027	-0.04973	41.419	0.526183	4.16046		1.15867	0.442689
0.772845	0.043245	0.794621	1.25027	20.6247	-0.946955	-0.652048	-0.425011	-0.050954	41.4084	0.525615	4.15982		1.15992	0.457652
0.773678	0.043182	0.794578	1.24842	20.6054	-0.946905	-0.651719	-0.425081	-0.051986	41.3977	0.524779	4.15924		1.16116	0.473433
0.77451	0.043846	0.794814	1.24509	20.5855	-0.946783	-0.651001	-0.425541	-0.053348	41.3878	0.525171	4.15877		1.16241	0.489621
0.775342	0.044614	0.794447	1.24274	20.5658	-0.946405	-0.650815	-0.426014	-0.055056	41.3771	0.525976	4.15808		1.16366	0.505167
0.776175	0.044788	0.794404	1.24042	20.5461	-0.945948	-0.650918	-0.426297	-0.057137	41.3666	0.52582	4.15744		1.1649	0.520731
0.777007	0.044716	0.794962	1.23849	20.5257	-0.946356	-0.64996	-0.426174	-0.058758	41.3563	0.5251	4.15774		1.16615	0.535342
0.777839	0.044583	0.79509	1.23514	20.5048	-0.947382	-0.648301	-0.425025	-0.059985	41.3456	0.524109	4.15805		1.16739	0.550424
0.778672	0.044831	0.79532	1.23193	20.4838	-0.94749	-0.64769	-0.424942	-0.061267	41.3329	0.524182	4.15752		1.16864	0.566878
0.779504	0.04423	0.795092	1.22946	20.4632	-0.947572	-0.648079	-0.424763	-0.062806	41.3206	0.52353	4.15757		1.16988	0.582471
0.780337	0.043336	0.794417	1.22665	20.4434	-0.94726	-0.648259	-0.425092	-0.063367	41.3081	0.522871	4.15754		1.17113	0.597915
0.781169	0.043636	0.794236	1.22367	20.4234	-0.946613	-0.648568	-0.425538	-0.064164	41.2952	0.522532	4.15778		1.17237	0.613534
0.782001	0.043689	0.794399	1.22014	20.4019	-0.946545	-0.648748	-0.424881	-0.065331	41.2823	0.521982	4.15749		1.17362	0.62908
0.782834	0.043594	0.794953	1.21751	20.3798	-0.94686	-0.648666	-0.424677	-0.065964	41.2691	0.521206	4.15732		1.17487	0.645066
0.783666	0.042625	0.79522	1.21396	20.358	-0.947324	-0.648677	-0.424842	-0.066734	41.2563	0.520897	4.15714		1.17611	0.660577
0.784499	0.042809	0.795599	1.2103	20.3372	-0.948325	-0.648501	-0.425449	-0.068196	41.2419	0.520493	4.15655		1.17736	0.676072
0.785331	0.043079	0.795294	1.20768	20.3172	-0.949144	-0.648827	-0.425322	-0.070581	41.2278	0.51988	4.15643		1.1786	0.692473
0.786163	0.042834	0.79572	1.20504	20.2964	-0.949238	-0.649666	-0.424183	-0.072624	41.2146	0.519832	4.15678		1.17985	0.709026
0.786996	0.042538	0.795339	1.20308	20.2749	-0.948972	-0.650421	-0.42355	-0.074196	41.2012	0.520311	4.15587		1.1811	0.725855
0.787828	0.042003	0.79491	1.20057	20.2534	-0.949383	-0.65039	-0.423106	-0.075213	41.1881	0.520605	4.15533		1.18234	0.742322
0.78866	0.041142	0.794734	1.19667	20.2321	-0.949741	-0.650122	-0.423345	-0.076244	41.1739	0.519048	4.15548		1.18359	0.758047
0.789493	0.041786	0.795163	1.19338	20.2108	-0.949365	-0.648916	-0.422104	-0.077656	41.1586	0.518752	4.15509		1.18483	0.773958
0.790325	0.042572	0.795895	1.19052	20.1914	-0.948806	-0.648757	-0.420784	-0.078954	41.142	0.517866	4.1547		1.18608	0.790164
0.791158	0.042916	0.797028	1.18753	20.1726	-0.948646	-0.649276	-0.419297	-0.080076	41.1255	0.516998	4.15488		1.18732	0.805745
0.79199	0.043352	0.797656	1.18455	20.1519	-0.948646	-0.650528	-0.41841	-0.081513	41.1087	0.51595	4.15454		1.18857	0.82203
0.792822	0.044237	0.798366	1.18131	20.1309	-0.947893	-0.650664	-0.417331	-0.082039	41.0913	0.51559	4.15524		1.18982	0.838287
0.793655	0.044712	0.799018	1.17822	20.1095	-0.947429	-0.650584	-0.417335	-0.08298	41.0748	0.515067	4.15532		1.19106	0.855018
0.794487	0.04493	0.799305	1.17577	20.0864	-0.947802	-0.651659	-0.417123	-0.084508	41.0579	0.51486	4.15572		1.19231	0.87074
0.795319	0.045149	0.799715	1.17288	20.064	-0.948259	-0.652541	-0.41707	-0.085861	41.0405	0.514744	4.15601		1.19355	0.886163
0.796152	0.045432	0.800071	1.16969	20.0424	-0.948105	-0.652614	-0.416086	-0.087399	41.0236	0.514576	4.15657		1.1948	0.901231
0.796984	0.045642	0.800951	1.16581	20.0206	-0.948144	-0.65255	-0.415508	-0.088658	41.0062	0.513761	4.15718		1.19604	0.918738
0.797817	0.045602	0.80191	1.163	19.9982	-0.948387	-0.65361	-0.414994	-0.090085	40.9876	0.513508	4.15801		1.19729	0.93418
0.798649	0.045619	0.802031	1.16063	19.9764	-0.948157	-0.654188	-0.414732	-0.091677	40.9693	0.51376	4.15912		1.19853	0.951304
0.799481	0.044739	0.801876	1.15877	19.9548	-0.947791	-0.653629	-0.414312	-0.091823	40.9504	0.512726	4.16051		1.19978	0.967787
0.800314	0.044397	0.802309	1.15595	19.9326	-0.947183	-0.654052	-0.414399	-0.092425	40.9315	0.51226	4.16221		1.20103	0.983876
0.801146	0.044274	0.803202	1.15361	19.9086	-0.947094	-0.65434	-0.414183	-0.093035	40.9114	0.511393	4.1646		1.20227	1.00072
0.801978	0.043796	0.803214	1.15088	19.8845	-0.94746	-0.654793	-0.415097	-0.094024	40.8909	0.509921	4.16674		1.20352	1.0169
0.802811	0.043689	0.803391	1.1469	19.8618	-0.948573	-0.654847	-0.415402	-0.095964	40.871	0.508673	4.16788		1.20476	1.03326
0.803643	0.043731	0.803549	1.1443	19.8383	-0.949004	-0.655052	-0.415732	-0.096798	40.8508	0.507121	4.16843		1.20601	1.04954
0.804476	0.043368	0.803431	1.1418	19.8153	-0.948724	-0.655243	-0.415866	-0.098497	40.8303	0.505733	4.16839		1.20725	1.06685
0.805308	0.042527	0.804381	1.1401	19.7929	-0.948178	-0.656498	-0.415862	-0.099387	40.81	0.505792	4.16799		1.2085	1.08435
0.80614	0.042452	0.804545	1.13746	19.7699	-0.947987	-0.656978	-0.415224	-0.101282	40.7888	0.505313	4.16939		1.20975	1.10128
0.806973	0.042166	0.805472	1.13523	19.7469	-0.948301	-0.65688	-0.414394	-0.103648	40.7678	0.504542	4.16937		1.21099	1.11852
0.807805	0.041671	0.807103	1.13155	19.7237	-0.94793	-0.657196	-0.414474	-0.104221	40.7474	0.503766	4.16989		1.21224	1.13572
0.808637	0.041417	0.807868	1.1286	19.6998	-0.94838	-0.657587	-0.414592	-0.106087	40.7267	0.502468	4.16993		1.21348	1.15268
0.80947	0.041003	0.808328	1.12591	19.6762	-0.948576	-0.658199	-0.413925	-0.108559	40.7054	0.501974	4.17103		1.21473	1.16949
0.810302	0.039677	0.808286	1.1225	19.6531	-0.948111	-0.658744	-0.413777	-0.109852	40.6836	0.501539	4.1719		1.21598	1.18642
0.811135	0.039794	0.808289	1.11814	19.6295	-0.94738	-0.659773	-0.413657	-0.111451	40.6621	0.500334	4.17336		1.21722	1.20281
0.811967	0.039723	0.808235	1.11414	19.6042	-0.948119	-0.660547	-0.413047	-0.112285	40.6406	0.498867	4.17445		1.21847	1.22061
0.812799	0.039542	0.808217	1.1123	19.5802	-0.948622	-0.660737	-0.414028	-0.112845	40.6183	0.498157	4.1747		1.21971	1.23788
0.813632	0.038573	0.808243	1.10969	19.5568	-0.948689	-0.661618	-0.413686	-0.114817	40.5962	0.497451	4.17607		1.22096	1.2547
0.814464	0.038594	0.809467	1.10762	19.5332	-0.948591	-0.662808	-0.413532	-0.116203	40.5743	0.498042	4.17707		1.2222	1.27204
0.815297	0.038186	0.809413	1.10505	19.5091	-0.949146	-0.66309	-0.413879	-0.116736	40.5516	0.498184	4.17788		1.22345	1.28979
0.816129	0.037519	0.809311	1.10249	19.4857	-0.949308	-0.663922	-0.413167	-0.118241	40.5282	0.498076	4.1787		1.2247	1.30639
0.816961	0.03713	0.80924	1.09968	19.4616	-0.949973	-0.66537	-0.412838	-0.118882	40.5041	0.497881	4.18048		1.22594	1.32399
0.817794	0.036386	0.810105	1.09699	19.4374	-0.951572	-0.665678	-0.412605	-0.120724	40.4799	0.498829	4.18208		1.22719	1.34208
0.818626	0.035922	0.810681	1.09332	19.4135	-0.951484	-0.666998	-0.41369	-0.121851	40.4557	0.498654	4.1835		1.22843	1.36061
0.819458	0.035679	0.811241	1.09107	19.3891	-0.950755	-0.66782	-0.414894	-0.123213	40.4313	0.498077	4.18431		1.22968	1.37895
0.820291	0.034836	0.810956	1.08783	19.3656	-0.951167	-0.668236	-0.414646	-0.124804	40.4072	0.497828	4.18578		1.23092	1.39736
0.821123	0.035255	0.811187	1.08485	19.3411	-0.951507	-0.668346	-0.415588	-0.126012	40.3832	0.497286	4.18707		1.23217	1.41507
0.821956	0.035206	0.811439	1.08292	19.3156	-0.951764	-0.66841	-0.415977	-0.127374	40.3583	0.496609	4.18871		1.23341	1.43262
0.822788	0.034082	0.811285	1.08048	19.291	-0.952183	-0.668618	-0.415387	-0.128546	40.3329	0.496178	4.18974		1.23466	1.45126
0.82362	0.03415	0.811831	1.07811	19.2667	-0.952103	-0.668859	-0.415448	-0.130405	40.3073	0.496386	4.19113		1.23591	1.46971
0.824453	0.033253	0.812299	1.07526	19.2426	-0.952599	-0.668498	-0.415828	-0.132025	40.2802	0.497413	4.1928		1.23715	1.48746
0.825285	0.033667	0.813324	1.07315	19.2185	-0.952587	-0.66883	-0.415843	-0.133049	40.2537	0.498075	4.19434		1.2384	1.50708
0.826117	0.03338	0.813126	1.07078	19.1943	-0.951328	-0.668574	-0.415551	-0.133095	40.2274	0.497298	4.19578		1.23964	1.52573
0.82695	0.032678	0.813794	1.06834	19.1686	-0.951216	-0.668722	-0.415711	-0.13371	40.2009	0.497202	4.19777		1.24089	1.54372
0.827782	0.032588	0.813985	1.06636	19.1432	-0.951801	-0.668536	-0.416483	-0.134748	40.1735	0.497115	4.19954		1.24213	1.56204
0.828615	0.033472	0.814842	1.0638	19.1176	-0.952148	-0.668639	-0.41671	-0.135195	40.1461	0.496679	4.20151		1.24338	1.57953
0.829447	0.033709	0.814779	1.06085	19.0936	-0.952203	-0.669316	-0.416667	-0.136341	40.1179	0.495989	4.20362		1.24463	1.59852
0.830279	0.034812	0.815012	1.06039	19.0689	-0.952073	-0.669709	-0.416437	-0.137617	40.0896	0.495842	4.2053		1.24587	1.61733
0.831112	0.035175	0.816118	1.05763	19.0436	-0.952664	-0.671156	-0.417089	-0.138566	40.0622	0.494934	4.20739		1.24712	1.63467
0.831944	0.03512	0.816058	1.0544	19.018	-0.953369	-0.6716	-0.416675	-0.139546	40.0337	0.495412	4.20946		1.24836	1.65097
0.832776	0.035218	0.815449	1.0524	18.9922	-0.952788	-0.671048	-0.417052	-0.140476	40.0052	0.494846	4.21185		1.24961	1.66976
0.833609	0.035515	0.816248	1.04936	18.9661	-0.951985	-0.670352	-0.41703	-0.141159	39.9771	0.494758	4.21469		1.25086	1.68809
0.834441	0.035112	0.816038	1.04767	18.9396	-0.952588	-0.670777	-0.417302	-0.143036	39.9488	0.493367	4.21771		1.2521	1.70708
0.835274	0.03474	0.816633	1.04604	18.9148	-0.953471	-0.671501	-0.417455	-0.143956	39.9186	0.492804	4.2205		1.25335	1.72606
0.836106	0.034668	0.817989	1.04245	18.8898	-0.95415	-0.671005	-0.417013	-0.144859	39.89	0.492507	4.22345		1.25459	1.74628
0.836938	0.03436	0.818564	1.04065	18.8636	-0.954714	-0.670878	-0.415825	-0.145932	39.8611	0.491328	4.22637		1.25584	1.76646
0.837771	0.033721	0.819636	1.03845	18.8369	-0.954985	-0.671015	-0.416188	-0.146303	39.8332	0.490883	4.22973		1.25708	1.78581
0.838603	0.032819	0.820118	1.0361	18.8109	-0.954822	-0.672022	-0.415355	-0.147843	39.8045	0.490764	4.23327		1.25833	1.80437
0.839436	0.032581	0.820449	1.03396	18.7852	-0.954434	-0.672317	-0.414223	-0.14866	39.7736	0.490166	4.23651		1.25957	1.82407
0.840268	0.031945	0.820951	1.03112	18.7588	-0.954539	-0.67318	-0.414464	-0.148918	39.7445	0.489893	4.23916		1.26082	1.84385
0.8411	0.0316	0.821405	1.02807	18.7318	-0.955109	-0.674271	-0.41494	-0.150368	39.7146	0.491538	4.24169		1.26207	1.86463
0.841933	0.030816	0.822075	1.02526	18.7051	-0.956465	-0.673765	-0.414338	-0.152099	39.6839	0.490598	4.24415		1.26331	1.88513
0.842765	0.030385	0.823118	1.02275	18.6801	-0.956416	-0.673119	-0.413404	-0.153038	39.6536	0.489073	4.24635		1.26456	1.90485
0.843597	0.0306	0.824297	1.02092	18.6566	-0.956257	-0.672583	-0.412334	-0.153258	39.6233	0.489741	4.24839		1.2658	1.92665
0.84443	0.030029	0.824859	1.01903	18.6343	-0.955488	-0.672496	-0.412552	-0.154019	39.5926	0.489432	4.2509		1.26705	1.94885
0.845262	0.029631	0.825202	1.01767	18.6108	-0.955307	-0.673228	-0.411679	-0.155203	39.5616	0.491124	4.25369		1.26829	1.97106
0.846095	0.029661	0.826097	1.01598	18.5845	-0.95504	-0.67399	-0.411032	-0.155861	39.5296	0.49145	4.25772		1.26954	1.99134
0.846927	0.029243	0.826579	1.01291	18.5575	-0.955271	-0.673309	-0.409949	-0.15713	39.4984	0.490895	4.2615		1.27079	2.01146
0.847759	0.02982	0.826525	1.0105	18.5306	-0.955413	-0.672981	-0.409192	-0.158188	39.4676	0.490796	4.26402		1.27203	2.03382
0.848592	0.030599	0.827055	1.00817	18.5041	-0.954975	-0.673393	-0.409215	-0.158571	39.437	0.48958	4.26712		1.27328	2.05612
0.849424	0.030354	0.827145	1.00631	18.4778	-0.955475	-0.67329	-0.40867	-0.158991	39.4077	0.489722	4.27114		1.27452	2.07794
0.850256	0.030418	0.827475	1.00394	18.452	-0.955016	-0.674385	-0.409432	-0.159126	39.3798	0.489854	4.27539		1.27577	2.09925
0.851089	0.030456	0.828239	1.00187	18.4261	-0.954379	-0.674392	-0.409357	-0.159222	39.3504	0.490434	4.27887		1.27702	2.12127
0.851921	0.030345	0.829796	1.00057	18.4	-0.954102	-0.673939	-0.408611	-0.16053	39.3194	0.490919	4.28194		1.27826	2.14341
0.852754	0.029842	0.831276	0.998944	18.3741	-0.954892	-0.673669	-0.407813	-0.161546	39.287	0.491415	4.28463		1.27951	2.16769
0.853586	0.029529	0.831279	0.996615	18.3482	-0.954777	-0.673862	-0.407328	-0.163443	39.2542	0.492249	4.28791		1.28075	2.18932
0.854418	0.029383	0.832356	0.993462	18.3215	-0.954174	-0.674153	-0.406503	-0.164775	39.2221	0.491591	4.29183		1.282	2.21238
0.855251	0.029646	0.833609	0.990599	18.2941	-0.954606	-0.674133	-0.406251	-0.164955	39.1875	0.490925	4.29606		1.28324	2.23524
0.856083	0.029323	0.835199	0.987761	18.2669	-0.95517	-0.673862	-0.405955	-0.166037	39.1537	0.490623	4.30017		1.28449	2.25805
0.856915	0.02934	0.835945	0.984818	18.2402	-0.954743	-0.673592	-0.4061	-0.167665	39.1199	0.490788	4.30396		1.28574	2.28109
0.857748	0.028633	0.836637	0.982039	18.2126	-0.955535	-0.673338	-0.406182	-0.168078	39.0861	0.490248	4.30838		1.28698	2.30458
0.85858	0.027577	0.837657	0.979255	18.1862	-0.955821	-0.671686	-0.405906	-0.168798	39.0525	0.489908	4.31176		1.28823	2.32807
0.859413	0.027097	0.837957	0.976843	18.1587	-0.954644	-0.671175	-0.405395	-0.16929	39.0184	0.488384	4.3162		1.28947	2.351
0.860245	0.026796	0.838097	0.974446	18.1316	-0.954472	-0.671412	-0.404054	-0.169508	38.9837	0.487578	4.32101		1.29072	2.37445
0.861077	0.026862	0.838574	0.973207	18.1045	-0.95474	-0.672101	-0.403293	-0.169409	38.9486	0.48789	4.32563		1.29196	2.39899
0.86191	0.027196	0.839042	0.972836	18.0771	-0.954559	-0.67219	-0.402345	-0.17024	38.9131	0.486729	4.32977		1.29321	2.42243
0.862742	0.026381	0.84024	0.970281	18.0503	-0.954943	-0.671684	-0.401895	-0.171754	38.8773	0.486294	4.33498		1.29445	2.44627
0.863575	0.026938	0.841429	0.966896	18.0232	-0.955649	-0.671355	-0.400969	-0.173545	38.8422	0.486662	4.33962		1.2957	2.47141
0.864407	0.027802	0.842334	0.964518	17.9959	-0.955401	-0.670744	-0.401134	-0.174772	38.8063	0.485726	4.3445		1.29695	2.49647
0.865239	0.027458	0.843355	0.962691	17.9681	-0.955057	-0.67116	-0.400946	-0.175686	38.7715	0.484614	4.34903		1.29819	2.52238
0.866072	0.027587	0.843816	0.960062	17.9407	-0.954629	-0.671869	-0.400707	-0.176394	38.7366	0.483616	4.35436		1.29944	2.54771
0.866904	0.028513	0.843566	0.957552	17.914	-0.954442	-0.67217	-0.400311	-0.177232	38.7008	0.482997	4.35949		1.30068	2.57053
0.867736	0.028258	0.845005	0.955063	17.8861	-0.955008	-0.671888	-0.399704	-0.178919	38.6643	0.48287	4.36478		1.30193	2.59404
0.868569	0.027969	0.84591	0.951538	17.8588	-0.95472	-0.67092	-0.399588	-0.179605	38.628	0.482176	4.36965		1.30317	2.61919
0.869401	0.028363	0.846783	0.94986	17.831	-0.954264	-0.671192	-0.399493	-0.180433	38.5909	0.481857	4.37445		1.30442	2.64543
0.870234	0.027422	0.846844	0.947758	17.8044	-0.954173	-0.670994	-0.399077	-0.182168	38.5536	0.482048	4.3803		1.30567	2.67133
0.871066	0.027436	0.848431	0.946087	17.7759	-0.954089	-0.670711	-0.399489	-0.183413	38.517	0.482343	4.386		1.30691	2.697
0.871898	0.027157	0.849809	0.943739	17.7471	-0.95426	-0.670486	-0.40032	-0.184316	38.4805	0.481739	4.39285		1.30816	2.72436
0.872731	0.026269	0.848573	0.941925	17.7193	-0.953293	-0.670445	-0.400118	-0.185364	38.4436	0.481185	4.39849		1.3094	2.75144
0.873563	0.026714	0.849113	0.941627	17.6913	-0.952432	-0.669578	-0.400125	-0.186356	38.407	0.48064	4.40366		1.31065	2.77794
0.874395	0.026491	0.850849	0.939546	17.6639	-0.952757	-0.670085	-0.39964	-0.187802	38.3703	0.480146	4.40936		1.3119	2.80496
0.875228	0.026273	0.850642	0.937355	17.6364	-0.953827	-0.670209	-0.400155	-0.188982	38.3328	0.479534	4.41562		1.31314	2.83217
0.87606	0.02635	0.852109	0.934995	17.6099	-0.954408	-0.669932	-0.399907	-0.189821	38.2953	0.479687	4.42137		1.31439	2.85928
0.876893	0.026453	0.85335	0.933068	17.582	-0.954389	-0.669345	-0.398852	-0.191124	38.2573	0.479817	4.42747		1.31563	2.88591
0.877725	0.02667	0.853105	0.931894	17.5539	-0.95379	-0.670539	-0.398929	-0.191987	38.2188	0.479756	4.43403		1.31688	2.91326
0.878557	0.027332	0.852896	0.929103	17.5253	-0.953686	-0.67118	-0.399608	-0.192785	38.1805	0.479655	4.43982		1.31812	2.94013
0.87939	0.027656	0.852885	0.926469	17.4979	-0.954179	-0.670748	-0.400142	-0.193745	38.1421	0.478556	4.44479		1.31937	2.96891
0.880222	0.028558	0.85284	0.924682	17.4693	-0.954743	-0.671674	-0.400572	-0.194635	38.1039	0.478295	4.45106		1.32062	2.99682
0.881054	0.028095	0.852456	0.922566	17.4417	-0.954784	-0.671142	-0.401045	-0.196096	38.0652	0.478366	4.45593		1.32186	3.02531
0.881887	0.028368	0.852868	0.921277	17.4138	-0.954655	-0.670366	-0.40109	-0.197386	38.026	0.477995	4.46164		1.32311	3.05301
0.882719	0.028186	0.852854	0.919385	17.3858	-0.954348	-0.670048	-0.400971	-0.19779	37.9867	0.47635	4.46789		1.32435	3.08067
0.883552	0.028521	0.852348	0.917765	17.358	-0.953964	-0.670595	-0.400344	-0.198272	37.9473	0.476681	4.47366		1.3256	3.10898
0.884384	0.028004	0.852538	0.915646	17.3288	-0.953977	-0.670635	-0.400444	-0.19952	37.9077	0.477153	4.47972		1.32684	3.13887
0.885216	0.028233	0.852383	0.914505	17.2999	-0.954494	-0.671122	-0.399828	-0.200474	37.8678	0.476809	4.48637		1.32809	3.16707
0.886049	0.028759	0.852312	0.913476	17.2705	-0.954496	-0.670472	-0.399391	-0.201879	37.828	0.476767	4.4931		1.32933	3.19452
0.886881	0.029296	0.853456	0.911094	17.2409	-0.954586	-0.669262	-0.399499	-0.202542	37.7889	0.475905	4.49924		1.33058	3.22318
0.887713	0.030045	0.854033	0.908708	17.212	-0.955277	-0.670068	-0.399405	-0.203422	37.7494	0.475275	4.50526		1.33183	3.25304
0.888546	0.031094	0.854762	0.906683	17.1839	-0.956343	-0.670342	-0.399417	-0.20405	37.709	0.47554	4.51187		1.33307	3.28279
0.889378	0.030823	0.855954	0.9037	17.1553	-0.956237	-0.671588	-0.399343	-0.205177	37.6681	0.475645	4.51945		1.33432	3.31128
0.890211	0.03052	0.855085	0.901824	17.1272	-0.956531	-0.672329	-0.399376	-0.207728	37.6279	0.476548	4.52759		1.33556	3.33991
0.891043	0.030104	0.85451	0.899053	17.0985	-0.95609	-0.672189	-0.398915	-0.209347	37.5877	0.476242	4.53439		1.33681	3.36882
0.891875	0.030115	0.854852	0.896995	17.0694	-0.956821	-0.671777	-0.397158	-0.210113	37.5458	0.476229	4.54166		1.33805	3.39866
0.892708	0.029618	0.854923	0.894326	17.0406	-0.956919	-0.671608	-0.397469	-0.210732	37.504	0.475854	4.54986		1.3393	3.42797
0.89354	0.029446	0.853872	0.892003	17.0108	-0.956588	-0.671489	-0.397768	-0.211803	37.4627	0.475361	4.55751		1.34055	3.45731
0.894373	0.029464	0.853165	0.890209	16.9814	-0.957197	-0.672527	-0.398211	-0.212036	37.4213	0.474182	4.56512		1.34179	3.48596
0.895205	0.029016	0.853916	0.88851	16.9519	-0.958277	-0.672754	-0.398368	-0.212378	37.3799	0.473782	4.57281		1.34304	3.51586
0.896037	0.029304	0.854103	0.885814	16.9232	-0.957662	-0.673181	-0.397709	-0.214062	37.3385	0.473342	4.57983		1.34428	3.5457
0.89687	0.02924	0.853751	0.885357	16.8956	-0.957348	-0.672828	-0.396131	-0.214533	37.297	0.473291	4.58701		1.34553	3.57564
0.897702	0.029339	0.854059	0.883737	16.8694	-0.956806	-0.673	-0.396039	-0.214663	37.2555	0.472923	4.59599		1.34678	3.60598
0.898534	0.028756	0.85476	0.881411	16.8425	-0.957099	-0.673354	-0.395903	-0.21537	37.2131	0.473616	4.60406		1.34802	3.63594
0.899367	0.029159	0.854371	0.87962	16.8136	-0.956082	-0.673425	-0.396127	-0.216162	37.1705	0.473809	4.61275		1.34927	3.66632
0.900199	0.030547	0.855148	0.8774	16.7827	-0.95636	-0.674097	-0.395637	-0.217499	37.1279	0.473531	4.62206		1.35051	3.69661
0.901032	0.031202	0.856244	0.875093	16.7533	-0.956688	-0.674436	-0.395968	-0.218358	37.0851	0.474327	4.63056		1.35176	3.72633
0.901864	0.031838	0.856831	0.873092	16.7232	-0.956503	-0.674207	-0.395919	-0.21979	37.0428	0.474172	4.63957		1.353	3.75599
0.902696	0.032034	0.85732	0.870229	16.6934	-0.956514	-0.672943	-0.396861	-0.220303	37.0021	0.473981	4.6485		1.35425	3.78218
0.903529	0.032087	0.857734	0.867975	16.6638	-0.956954	-0.672813	-0.397835	-0.220291	36.9634	0.475555	4.65812		1.35549	3.80973
0.904361	0.031894	0.857831	0.866304	16.6335	-0.956552	-0.673063	-0.397916	-0.219871	36.9231	0.47545	4.66667		1.35674	3.84006
0.905193	0.03133	0.858117	0.86567	16.6046	-0.955839	-0.67383	-0.397854	-0.220382	36.8806	0.475303	4.67596		1.35799	3.87091
0.906026	0.031182	0.858937	0.864459	16.5745	-0.956083	-0.674453	-0.397078	-0.220188	36.8364	0.476307	4.6847		1.35923	3.90142
0.906858	0.031494	0.859469	0.86286	16.5459	-0.956823	-0.673887	-0.396422	-0.221199	36.7912	0.47653	4.69551		1.36048	3.93049
0.907691	0.031518	0.860627	0.860328	16.5169	-0.956935	-0.673192	-0.395114	-0.223276	36.7469	0.476176	4.70369		1.36172	3.96046
0.908523	0.030737	0.860811	0.858288	16.4862	-0.957188	-0.673182	-0.394418	-0.223185	36.7027	0.475833	4.71409		1.36297	3.99009
0.909355	0.030449	0.86037	0.856414	16.4567	-0.957314	-0.674199	-0.394354	-0.223881	36.6571	0.475695	4.72287		1.36421	4.02011
0.910188	0.030319	0.861254	0.855531	16.4269	-0.957918	-0.675941	-0.394002	-0.225371	36.6124	0.476084	4.73332		1.36546	4.05074
0.91102	0.029466	0.861874	0.853275	16.3965	-0.958786	-0.676443	-0.393757	-0.225251	36.5679	0.476589	4.74356		1.36671	4.08094
0.911852	0.029657	0.862186	0.849922	16.3667	-0.959543	-0.676711	-0.394016	-0.22579	36.5228	0.476123	4.75305		1.36795	4.11211
0.912685	0.029557	0.862941	0.846968	16.3368	-0.95878	-0.676477	-0.394147	-0.226357	36.478	0.475598	4.76443		1.3692	4.14264
0.913517	0.029971	0.862949	0.84437	16.3081	-0.958893	-0.677282	-0.393554	-0.226398	36.4334	0.475366	4.77316		1.37044	4.17205
0.91435	0.030515	0.864149	0.842075	16.2782	-0.959478	-0.677715	-0.393673	-0.226613	36.3882	0.475864	4.78402		1.37169	4.20183
0.915182	0.02994	0.864907	0.838968	16.2489	-0.960558	-0.67797	-0.393957	-0.226612	36.3421	0.47616	4.79543		1.37294	4.23218
0.916014	0.028317	0.863702	0.837116	16.2188	-0.960511	-0.679011	-0.393868	-0.227343	36.2964	0.4761	4.8052		1.37418	4.26183
0.916847	0.028066	0.864163	0.835406	16.1885	-0.960339	-0.679698	-0.392858	-0.228361	36.2506	0.475935	4.81572		1.37543	4.29095
0.917679	0.026836	0.863628	0.833597	16.1581	-0.960506	-0.6803	-0.392604	-0.228626	36.2054	0.476207	4.82564		1.37667	4.32103
0.918512	0.026406	0.863781	0.83116	16.1273	-0.960304	-0.681044	-0.392981	-0.228802	36.16	0.475779	4.83627		1.37792	4.35109
0.919344	0.026084	0.863901	0.828969	16.0975	-0.960904	-0.680861	-0.393231	-0.22956	36.1143	0.475454	4.8473		1.37916	4.38121
0.920176	0.025783	0.865039	0.82754	16.068	-0.960823	-0.68064	-0.392546	-0.231097	36.0675	0.475452	4.85909		1.38041	4.41195
0.921009	0.025627	0.865723	0.826415	16.0369	-0.961039	-0.68159	-0.392098	-0.230547	36.0213	0.477104	4.87141		1.38166	4.44153
0.921841	0.025096	0.866878	0.824422	16.0068	-0.961127	-0.681196	-0.392104	-0.230666	35.9755	0.477572	4.88305		1.3829	4.4714
0.922673	0.024965	0.868188	0.822924	15.9754	-0.961471	-0.68075	-0.391834	-0.231844	35.9296	0.477004	4.89537		1.38415	4.50222
0.923506	0.024925	0.868835	0.821233	15.9448	-0.961903	-0.680383	-0.391504	-0.23217	35.8838	0.477436	4.90864		1.38539	4.53284
0.924338	0.025027	0.868944	0.818769	15.914	-0.961909	-0.680394	-0.390292	-0.232362	35.837	0.477615	4.92012		1.38664	4.56329
0.925171	0.025769	0.870962	0.81694	15.8835	-0.961606	-0.680438	-0.390164	-0.233386	35.7912	0.477394	4.93316		1.38788	4.59379
0.926003	0.027242	0.871239	0.814556	15.8546	-0.962211	-0.680754	-0.390028	-0.233879	35.7435	0.477184	4.94595		1.38913	4.62346
0.926835	0.026444	0.872057	0.812213	15.8247	-0.962997	-0.680554	-0.389881	-0.234794	35.6962	0.476645	4.95874		1.39037	4.65351
0.927668	0.026452	0.873315	0.808986	15.7942	-0.963504	-0.681169	-0.389393	-0.233539	35.6486	0.4764	4.97156		1.39162	4.68453
0.9285	0.026013	0.874009	0.806249	15.7643	-0.96385	-0.682879	-0.389619	-0.235191	35.6003	0.476776	4.98469		1.39287	4.715
0.929332	0.024621	0.873615	0.803717	15.7346	-0.963408	-0.682068	-0.389466	-0.236778	35.5522	0.47772	4.99761		1.39411	4.74461
0.930165	0.024137	0.874125	0.801596	15.7038	-0.962652	-0.682562	-0.389411	-0.238046	35.5052	0.477288	5.0116		1.39536	4.77513
0.930997	0.024269	0.874411	0.80045	15.673	-0.962677	-0.681848	-0.390629	-0.23751	35.4577	0.476891	5.02485		1.3966	4.80588
0.93183	0.023675	0.875272	0.798572	15.6426	-0.962872	-0.68102	-0.39012	-0.237121	35.4095	0.476612	5.03771		1.39785	4.8362
0.932662	0.023444	0.876309	0.796666	15.6125	-0.962996	-0.681025	-0.390549	-0.237762	35.3612	0.475781	5.05049		1.39909	4.86672
0.933494	0.022278	0.876903	0.793745	15.5826	-0.962742	-0.680192	-0.391259	-0.239662	35.3145	0.4757	5.06362		1.40034	4.89709
0.934327	0.021978	0.876968	0.792149	15.5517	-0.963333	-0.679929	-0.391178	-0.24172	35.2659	0.475383	5.07654		1.40159	4.92828
0.935159	0.021451	0.878424	0.790497	15.5217	-0.964008	-0.680902	-0.391026	-0.242485	35.2182	0.475301	5.0909		1.40283	4.95845
0.935991	0.020685	0.880853	0.788978	15.4918	-0.963879	-0.680103	-0.390205	-0.244463	35.1692	0.475327	5.10545		1.40408	4.98863
0.936824	0.020037	0.882222	0.78832	15.4616	-0.9638	-0.68005	-0.390888	-0.245113	35.1203	0.475073	5.11921		1.40532	5.019
0.937656	0.018923	0.882523	0.786847	15.4317	-0.965067	-0.680386	-0.392219	-0.244828	35.0711	0.475078	5.1334		1.40657	5.04807
0.938489	0.018502	0.884187	0.78441	15.4015	-0.966147	-0.681043	-0.393083	-0.246366	35.0216	0.474192	5.14775		1.40782	5.0758
0.939321	0.018712	0.883871	0.782598	15.3719	-0.96681	-0.681069	-0.393187	-0.247385	34.9724	0.473722	5.16115		1.40906	5.10454
0.940153	0.019208	0.884861	0.781882	15.3414	-0.966248	-0.68169	-0.393257	-0.248947	34.9234	0.473646	5.17591		1.41031	5.13422
0.940986	0.01959	0.886788	0.779804	15.3108	-0.967305	-0.681683	-0.393356	-0.249997	34.8738	0.473512	5.18997		1.41155	5.16424
0.941818	0.018503	0.887933	0.777835	15.2811	-0.967896	-0.682291	-0.393042	-0.25058	34.8242	0.473046	5.20435		1.4128	5.19456
0.94265	0.018727	0.888125	0.776864	15.2509	-0.968298	-0.682634	-0.392402	-0.251618	34.7739	0.473158	5.21899		1.41404	5.2254
0.943483	0.018378	0.888366	0.775138	15.2218	-0.968897	-0.682982	-0.392957	-0.252532	34.7245	0.473253	5.23341		1.41529	5.25691
0.944315	0.018653	0.888689	0.773507	15.1924	-0.969789	-0.684562	-0.392657	-0.254055	34.6744	0.472839	5.24875		1.41654	5.28891
0.945148	0.018191	0.889537	0.771447	15.1629	-0.969708	-0.685178	-0.391995	-0.255916	34.6238	0.471568	5.26448		1.41778	5.31997
0.94598	0.017816	0.890236	0.770042	15.1326	-0.969127	-0.685329	-0.391267	-0.25686	34.5738	0.471534	5.28036		1.41903	5.35013
0.946812	0.018032	0.891384	0.767425	15.1027	-0.970108	-0.685456	-0.390802	-0.257196	34.5234	0.470432	5.29561		1.42027	5.38072
0.947645	0.017855	0.891604	0.765417	15.0725	-0.970163	-0.684648	-0.390423	-0.258652	34.4736	0.46906	5.3119		1.42152	5.41142
0.948477	0.017198	0.891102	0.763031	15.0404	-0.969653	-0.685068	-0.390613	-0.258883	34.4237	0.468802	5.32568		1.42276	5.44296
0.949309	0.016622	0.890743	0.762351	15.0098	-0.970816	-0.68601	-0.391125	-0.259162	34.3733	0.468205	5.34211		1.42401	5.47529
0.950142	0.016771	0.891167	0.760945	14.9807	-0.971504	-0.686411	-0.391337	-0.259072	34.3235	0.46761	5.35686		1.42525	5.50775
0.950974	0.016729	0.892092	0.759057	14.9541	-0.971434	-0.686543	-0.391576	-0.259839	34.2737	0.466959	5.37389		1.4265	5.53988
0.951807	0.016209	0.892606	0.757187	14.9259	-0.971296	-0.685994	-0.391465	-0.260844	34.2232	0.467013	5.39116		1.42775	5.57143
0.952639	0.016233	0.893095	0.755438	14.896	-0.970753	-0.68474	-0.391126	-0.261834	34.1725	0.466581	5.40793		1.42899	5.60289
0.953471	0.016677	0.893044	0.755494	14.8659	-0.970221	-0.684844	-0.390579	-0.262033	34.122	0.466199	5.42553		1.43024	5.63476
0.954304	0.016123	0.892231	0.754553	14.8352	-0.970981	-0.685778	-0.389982	-0.263332	34.0714	0.46604	5.44268		1.43148	5.6671
0.955136	0.014625	0.891483	0.752529	14.8047	-0.971369	-0.685378	-0.389846	-0.265053	34.0203	0.466666	5.46033		1.43273	5.69955
0.955968	0.013326	0.891832	0.751168	14.7748	-0.972303	-0.685804	-0.390255	-0.265992	33.9712	0.466789	5.47893		1.43397	5.73211
0.956801	0.013289	0.892672	0.749719	14.7445	-0.972401	-0.686241	-0.390959	-0.266336	33.9256	0.466817	5.49674		1.43522	5.76527
0.957633	0.014219	0.892933	0.748052	14.713	-0.972221	-0.685861	-0.391859	-0.266417	33.8801	0.467615	5.51589		1.43647	5.79965
0.958466	0.014656	0.893852	0.747114	14.6828	-0.972102	-0.685179	-0.392211	-0.267254	33.8317	0.467576	5.53514		1.43771	5.83438
0.959298	0.014636	0.895357	0.745165	14.6521	-0.97158	-0.685092	-0.392494	-0.268039	33.7811	0.467595	5.5542		1.43896	5.86875
0.96013	0.014079	0.895346	0.743195	14.6215	-0.971908	-0.684837	-0.392756	-0.267703	33.7306	0.467839	5.57328		1.4402	5.90359
0.960963	0.013277	0.89669	0.741726	14.5915	-0.971876	-0.684551	-0.393128	-0.267659	33.6804	0.467211	5.59137		1.44145	5.93865
0.961795	0.012151	0.897415	0.739703	14.5614	-0.97212	-0.683658	-0.393364	-0.268198	33.6296	0.467212	5.61011		1.4427	5.97311
0.962628	0.011246	0.898296	0.737451	14.5315	-0.971918	-0.683943	-0.393014	-0.270278	33.5781	0.465545	5.62953		1.44394	6.00767
0.96346	0.011086	0.898746	0.735334	14.5012	-0.971213	-0.683941	-0.393157	-0.270641	33.5261	0.464088	5.64773		1.44519	6.04218
0.964292	0.011541	0.898141	0.733327	14.4714	-0.970678	-0.683859	-0.393204	-0.270506	33.4746	0.463998	5.66748		1.44643	6.0763
0.965125	0.011432	0.898192	0.731493	14.4411	-0.970504	-0.684006	-0.393032	-0.271229	33.4236	0.462788	5.6859		1.44768	6.11068
0.965957	0.010947	0.899674	0.730719	14.4111	-0.970441	-0.68393	-0.393186	-0.272061	33.3727	0.462807	5.70599		1.44892	6.14513
0.966789	0.01013	0.899767	0.729383	14.3807	-0.970771	-0.683931	-0.393335	-0.27184	33.3219	0.463006	5.7253		1.45017	6.18051
0.967622	0.009441	0.900239	0.728027	14.3506	-0.970894	-0.684368	-0.393762	-0.27174	33.2715	0.463058	5.74546		1.45141	6.21605
0.968454	0.009966	0.900495	0.726229	14.3208	-0.971244	-0.684233	-0.394162	-0.272561	33.2203	0.462874	5.76606		1.45266	6.25067
0.969287	0.009445	0.900241	0.724895	14.2898	-0.971654	-0.684445	-0.393883	-0.273952	33.1693	0.462918	5.78676		1.45391	6.28536
0.970119	0.009072	0.900203	0.72368	14.2601	-0.971784	-0.684296	-0.393437	-0.274421	33.1186	0.462408	5.80711		1.45515	6.32066
0.970951	0.009179	0.901474	0.722538	14.2297	-0.97242	-0.684204	-0.393492	-0.274102	33.0674	0.461808	5.82745		1.4564	6.35557
0.971784	0.008812	0.901815	0.720845	14.1998	-0.972598	-0.683782	-0.393361	-0.274595	33.0153	0.461583	5.84756		1.45764	6.39008
0.972616	0.008054	0.902159	0.718587	14.1694	-0.97322	-0.684085	-0.392873	-0.276049	32.963	0.461722	5.86848		1.45889	6.42449
0.973448	0.008308	0.902176	0.716427	14.1395	-0.972939	-0.684824	-0.393749	-0.275797	32.9111	0.46109	5.88943		1.46013	6.45839
0.974281	0.008544	0.903195	0.71492	14.1082	-0.973303	-0.685596	-0.393751	-0.275707	32.8589	0.460781	5.91031		1.46138	6.4912
0.975113	0.008818	0.903629	0.714563	14.0772	-0.973772	-0.686092	-0.39311	-0.275656	32.8056	0.460453	5.93314		1.46263	6.52505
0.975946	0.009252	0.904888	0.713586	14.0471	-0.973998	-0.687326	-0.392505	-0.274961	32.7519	0.460157	5.9557		1.46387	6.56069
0.976778	0.009703	0.905174	0.712349	14.0171	-0.973437	-0.687545	-0.392266	-0.274654	32.6993	0.459641	5.97736		1.46512	6.59627
0.97761	0.010104	0.904916	0.710958	13.9865	-0.973532	-0.687655	-0.392842	-0.274317	32.6467	0.459466	6.00029		1.46636	6.63235
0.978443	0.010451	0.904193	0.708248	13.9571	-0.974121	-0.687794	-0.392509	-0.274706	32.5936	0.459742	6.02388		1.46761	6.66833
0.979275	0.010722	0.904492	0.707144	13.9269	-0.97378	-0.687868	-0.392163	-0.275831	32.5408	0.460243	6.04783		1.46886	6.70441
0.980107	0.011357	0.9041	0.705729	13.8963	-0.973193	-0.6878	-0.392155	-0.275527	32.4874	0.461029	6.07078		1.4701	6.73986
0.98094	0.011187	0.904357	0.704906	13.8649	-0.973808	-0.68757	-0.391976	-0.274634	32.4329	0.460632	6.09482		1.47135	6.77456
0.981772	0.012018	0.904918	0.702883	13.8351	-0.974921	-0.688063	-0.391798	-0.274128	32.3792	0.45987	6.11831		1.47259	6.80996
0.982605	0.011635	0.904563	0.701671	13.8049	-0.975078	-0.688413	-0.391079	-0.27404	32.3255	0.458956	6.14253		1.47384	6.84547
0.983437	0.011608	0.904741	0.700545	13.7754	-0.974925	-0.688352	-0.391335	-0.273925	32.2722	0.458546	6.16691		1.47508	6.88055
0.984269	0.010679	0.904957	0.698797	13.7454	-0.974771	-0.688084	-0.391133	-0.273684	32.2182	0.457493	6.19126		1.47633	6.91516
0.985102	0.010573	0.90581	0.697493	13.7142	-0.97444	-0.687849	-0.389997	-0.273635	32.1637	0.456673	6.21661		1.47758	6.94939
0.985934	0.00969	0.906299	0.695438	13.6842	-0.974412	-0.688092	-0.389529	-0.273488	32.1118	0.456363	6.24119		1.47882	6.98351
0.986767	0.01044	0.906076	0.693581	13.6535	-0.975168	-0.688301	-0.389067	-0.273575	32.0585	0.456725	6.26598		1.48007	7.01811
0.987599	0.010994	0.906385	0.691747	13.6229	-0.975974	-0.688565	-0.388446	-0.274263	32.0054	0.456512	6.29119		1.48131	7.0524
0.988431	0.010424	0.905388	0.690241	13.5926	-0.975311	-0.688959	-0.388569	-0.274551	31.9519	0.456335	6.31703		1.48256	7.0862
0.989264	0.010488	0.90554	0.68887	13.562	-0.975478	-0.689947	-0.389468	-0.27456	31.8976	0.456586	6.34205		1.4838	7.12019
0.990096	0.010201	0.906635	0.687601	13.5334	-0.976269	-0.689845	-0.389938	-0.274624	31.8435	0.456118	6.36833		1.48505	7.15386
0.990928	0.010645	0.907455	0.685755	13.5018	-0.976545	-0.68884	-0.390053	-0.27541	31.7902	0.455574	6.39223		1.48629	7.18616
0.991761	0.010044	0.909149	0.683622	13.4713	-0.975154	-0.687531	-0.389942	-0.276543	31.7362	0.455341	6.41744		1.48754	7.21827
0.992593	0.010067	0.908921	0.682005	13.4408	-0.975909	-0.686777	-0.389786	-0.276805	31.6808	0.455553	6.44315		1.48879	7.2506
0.993426	0.009602	0.910035	0.680727	13.4109	-0.976545	-0.686372	-0.389932	-0.277079	31.6265	0.455449	6.46918		1.49003	7.28255
0.994258	0.010374	0.909922	0.678833	13.3818	-0.977164	-0.687122	-0.390594	-0.277593	31.5729	0.454997	6.49546		1.49128	7.3151
0.99509	0.01002	0.910779	0.676637	13.3516	-0.977486	-0.687388	-0.390946	-0.277662	31.5183	0.454621	6.5213		1.49252	7.34732
0.995923	0.00985	0.911781	0.675701	13.3218	-0.977477	-0.686509	-0.391104	-0.277238	31.4643	0.454559	6.54781		1.49377	7.37808
0.996755	0.010949	0.912928	0.674125	13.2907	-0.977124	-0.686835	-0.391107	-0.277175	31.4107	0.45422	6.57489		1.49501	7.40827
0.997588	0.011723	0.913894	0.673249	13.2609	-0.976485	-0.685397	-0.390419	-0.277516	31.3556	0.452996	6.60083		1.49626	7.43882
0.99842	0.011272	0.913168	0.672422	13.2312	-0.976247	-0.685575	-0.389558	-0.278149	31.3011	0.451638	6.62844		1.49751	7.46886
0.999252	0.010918	0.914238	0.671056	13.2008	-0.977751	-0.684963	-0.389163	-0.278443	31.2473	0.450167	6.6562		1.49875	7.49818
1.00008	0.010985	0.914692	0.669043	13.1701	-0.977529	-0.685867	-0.389765	-0.278248	31.1924	0.449467	6.68379		1.5	7.52758
1.00092	0.011199	0.914493	0.667751	13.1399	-0.97813	-0.686463	-0.389432	-0.279103	31.1372	0.448753	6.71263		1.50124	7.55644
1.00175	0.011769	0.914673	0.667002	13.11	-0.977877	-0.686905	-0.388307	-0.280559	31.0826	0.448449	6.73953		1.50249	7.58456
1.00258	0.012251	0.914705	0.665513	13.0794	-0.97711	-0.68684	-0.387526	-0.281112	31.0278	0.448679	6.76614		1.50374	7.61279
1.00341	0.01281	0.914485	0.664453	13.0492	-0.977502	-0.687459	-0.387494	-0.280879	30.9739	0.448874	6.79353		1.50498	7.64094
1.00425	0.013287	0.914019	0.66283	13.0221	-0.97806	-0.687462	-0.387657	-0.280867	30.9206	0.449336	6.8219		1.50623	7.66841
1.00508	0.012855	0.915305	0.661705	12.9954	-0.978337	-0.687785	-0.387583	-0.281162	30.8661	0.449877	6.85182		1.50747	7.69574
1.00591	0.013076	0.917462	0.661638	12.966	-0.979495	-0.688672	-0.387523	-0.281853	30.8112	0.450329	6.8819		1.50872	7.72275
1.00674	0.01295	0.918375	0.66011	12.9363	-0.980472	-0.690046	-0.387694	-0.281985	30.7558	0.450614	6.91186		1.50996	7.74938
1.00758	0.013615	0.918138	0.658268	12.9064	-0.981125	-0.690918	-0.38768	-0.281937	30.7002	0.450727	6.94247		1.51121	7.77616
1.00841	0.013254	0.919018	0.656979	12.8762	-0.981773	-0.691331	-0.387684	-0.282281	30.6447	0.451123	6.97375		1.51246	7.80172
1.00924	0.013379	0.918772	0.6555	12.8454	-0.982078	-0.690726	-0.387453	-0.282643	30.5894	0.450612	7.00482		1.5137	7.82486
1.01007	0.013137	0.918846	0.654365	12.8151	-0.981365	-0.692276	-0.387087	-0.28272	30.5364	0.451313	7.03597		1.51495	7.84725
1.01091	0.014019	0.919327	0.652804	12.7849	-0.9807	-0.692992	-0.387481	-0.281989	30.4858	0.45069	7.06643		1.51619	7.87128
1.01174	0.01443	0.920576	0.651443	12.7541	-0.981008	-0.693236	-0.387611	-0.280938	30.4359	0.450997	7.09849		1.51744	7.89499
1.01257	0.014618	0.92071	0.649199	12.7241	-0.981413	-0.692878	-0.387045	-0.28058	30.3816	0.450486	7.13143		1.51868	7.91822
1.0134	0.015149	0.921729	0.64796	12.6932	-0.982688	-0.69328	-0.38654	-0.280404	30.3276	0.450132	7.16416		1.51993	7.94215
1.01423	0.014659	0.92242	0.647637	12.6631	-0.982645	-0.69339	-0.386214	-0.280552	30.2713	0.449374	7.19695		1.52117	7.96568
1.01507	0.013542	0.923262	0.64707	12.6329	-0.983394	-0.693454	-0.386152	-0.281201	30.215	0.449478	7.22937		1.52242	7.98862
1.0159	0.014257	0.923272	0.646045	12.6032	-0.984546	-0.693442	-0.386514	-0.281118	30.1593	0.449822	7.26257		1.52367	8.01085
1.01673	0.014383	0.923682	0.644311	12.5742	-0.984761	-0.693978	-0.386838	-0.281147	30.1051	0.450141	7.29563		1.52491	8.03218
1.01757	0.014275	0.923416	0.642669	12.5436	-0.984848	-0.693038	-0.387614	-0.281711	30.0481	0.450053	7.32965		1.52616	8.0529
1.0184	0.01443	0.924109	0.641227	12.514	-0.985526	-0.693721	-0.388262	-0.281978	29.9919	0.449936	7.36447		1.5274	8.07314
1.01923	0.01413	0.924391	0.639863	12.4843	-0.98627	-0.694781	-0.388258	-0.282247	29.9356	0.449932	7.39848		1.52865	8.09242
1.02006	0.014697	0.925303	0.638745	12.454	-0.985461	-0.695018	-0.387873	-0.281706	29.8793	0.4495	7.43225		1.5299	8.1114
1.02089	0.015385	0.926368	0.637322	12.4243	-0.985704	-0.694305	-0.387707	-0.280942	29.8236	0.449103	7.46681		1.53114	8.13082
1.02173	0.014944	0.927277	0.635759	12.3947	-0.98631	-0.693901	-0.388447	-0.281475	29.7686	0.448702	7.50262		1.53239	8.14985
1.02256	0.014641	0.927386	0.634116	12.3666	-0.985783	-0.694664	-0.388897	-0.282153	29.714	0.448857	7.5369		1.53363	8.16823
1.02339	0.01332	0.926771	0.632692	12.337	-0.98508	-0.694497	-0.388626	-0.281967	29.6585	0.44863	7.57203		1.53488	8.18573
1.02422	0.012828	0.927341	0.631188	12.3084	-0.98486	-0.694648	-0.38904	-0.281571	29.6031	0.447461	7.60771		1.53612	8.20295
1.02506	0.012655	0.926739	0.629938	12.2793	-0.984681	-0.694451	-0.389741	-0.281137	29.5479	0.447332	7.64428		1.53737	8.21988
1.02589	0.01276	0.927225	0.628307	12.2501	-0.985367	-0.695457	-0.390277	-0.280934	29.4927	0.447876	7.68113		1.53862	8.2362
1.02672	0.012468	0.927115	0.627004	12.2211	-0.985828	-0.695385	-0.39063	-0.280973	29.437	0.448618	7.71646		1.53986	8.25142
1.02755	0.012745	0.928252	0.626077	12.1913	-0.986302	-0.694864	-0.391229	-0.280947	29.3807	0.448941	7.75268		1.54111	8.26516
1.02839	0.012047	0.9288	0.624881	12.1617	-0.985445	-0.694888	-0.392237	-0.280858	29.3251	0.448742	7.78972		1.54235	8.27782
1.02922	0.011611	0.929433	0.624291	12.1324	-0.985259	-0.695169	-0.392637	-0.280751	29.2696	0.448939	7.82649		1.5436	8.29067
1.03005	0.011858	0.930361	0.623778	12.102	-0.985457	-0.695058	-0.392565	-0.280708	29.2146	0.44963	7.86441		1.54484	8.30357
1.03088	0.01232	0.931055	0.622477	12.0731	-0.986014	-0.695516	-0.391942	-0.280293	29.1595	0.45022	7.90186		1.54609	8.31479
1.03171	0.011939	0.930926	0.620981	12.0437	-0.985811	-0.696141	-0.391584	-0.280269	29.1038	0.451159	7.94054		1.54733	8.32437
1.03255	0.012073	0.930838	0.619963	12.0163	-0.985372	-0.697497	-0.391566	-0.280071	29.048	0.452364	7.97969		1.54858	8.33306
1.03338	0.011713	0.930395	0.619429	11.9878	-0.986012	-0.69937	-0.391655	-0.279508	28.9933	0.453056	8.01832		1.54983	8.34173
1.03421	0.012472	0.931076	0.6186	11.9587	-0.985896	-0.700252	-0.391172	-0.279227	28.9381	0.452886	8.05727		1.55107	8.34948
1.03504	0.013444	0.930198	0.617261	11.9301	-0.985892	-0.701626	-0.390762	-0.278875	28.8823	0.452777	8.09543		1.55232	8.35719
1.03588	0.012508	0.931812	0.616554	11.9008	-0.985615	-0.70213	-0.390719	-0.27873	28.8269	0.4528	8.13547		1.55356	8.36375
1.03671	0.01205	0.931687	0.615888	11.8714	-0.985335	-0.702413	-0.390445	-0.278939	28.7709	0.452701	8.17572		1.55481	8.36883
1.03754	0.011881	0.931926	0.614368	11.8421	-0.985758	-0.702279	-0.389936	-0.278408	28.7148	0.45278	8.21621		1.55605	8.37372
1.03837	0.011257	0.932904	0.613257	11.8138	-0.98569	-0.701671	-0.38958	-0.277655	28.6595	0.452359	8.25701		1.5573	8.379
1.03921	0.010535	0.933013	0.612108	11.7845	-0.98613	-0.702275	-0.389594	-0.277827	28.6034	0.452543	8.2981		1.55855	8.38277
1.04004	0.010295	0.934525	0.610214	11.7554	-0.9864	-0.701936	-0.390272	-0.277318	28.5468	0.453649	8.33947		1.55979	8.38527
1.04087	0.010477	0.935097	0.607983	11.7278	-0.986397	-0.701962	-0.390829	-0.276934	28.4908	0.453931	8.38097		1.56104	8.38773
1.0417	0.009951	0.93465	0.606782	11.6994	-0.987015	-0.701773	-0.390377	-0.277296	28.4356	0.454103	8.42189		1.56228	8.38959
1.04254	0.010533	0.935433	0.606023	11.6708	-0.987185	-0.701386	-0.390484	-0.277368	28.3798	0.454164	8.46227		1.56353	8.3909
1.04337	0.010586	0.936447	0.605054	11.6418	-0.987334	-0.700918	-0.391141	-0.27708	28.3232	0.454002	8.50389		1.56478	8.39228
1.0442	0.010347	0.936662	0.604026	11.6121	-0.986994	-0.700626	-0.391467	-0.277058	28.2675	0.453556	8.54525		1.56602	8.39206
1.04503	0.01015	0.936387	0.602523	11.5833	-0.986876	-0.700938	-0.391632	-0.276965	28.2118	0.452866	8.58645		1.56727	8.39196
1.04587	0.009934	0.93611	0.601629	11.5549	-0.986757	-0.700662	-0.392045	-0.277022	28.1556	0.452558	8.62935		1.56851	8.39265
1.0467	0.009718	0.935868	0.600784	11.5255	-0.987041	-0.700937	-0.392397	-0.276839	28.0996	0.452371	8.67276		1.56976	8.39345
1.04753	0.009751	0.935888	0.598267	11.4979	-0.987109	-0.700469	-0.392093	-0.276572	28.0439	0.452452	8.71683		1.571	8.39323
1.04836	0.009646	0.935362	0.597145	11.4685	-0.986865	-0.699382	-0.391581	-0.277159	27.9877	0.452405	8.76095		1.57225	8.3935
1.0492	0.009171	0.935168	0.596133	11.44	-0.986913	-0.698788	-0.391947	-0.277163	27.9317	0.451924	8.80557		1.5735	8.39387
1.05003	0.009959	0.934897	0.594706	11.4119	-0.987364	-0.698604	-0.391965	-0.277426	27.8765	0.451402	8.84993		1.57474	8.39274
1.05086	0.009629	0.935948	0.594007	11.3839	-0.98643	-0.699208	-0.391948	-0.277601	27.8211	0.451422	8.89417		1.57599	8.39296
1.05169	0.008853	0.936936	0.592722	11.3552	-0.985764	-0.698967	-0.392	-0.277617	27.7655	0.451038	8.93865		1.57723	8.39413
1.05252	0.007953	0.937386	0.591966	11.3275	-0.985494	-0.699174	-0.391267	-0.278244	27.7087	0.450424	8.98464		1.57848	8.39475
1.05336	0.008587	0.937295	0.591527	11.2991	-0.985291	-0.699213	-0.391233	-0.27905	27.6517	0.450469	9.02937		1.57972	8.3953
1.05419	0.008554	0.938676	0.591418	11.2714	-0.985223	-0.700881	-0.391971	-0.278659	27.5942	0.450726	9.07541		1.58097	8.39613
1.05502	0.008531	0.937966	0.59184	11.2435	-0.98437	-0.701625	-0.39271	-0.278033	27.5374	0.45144	9.11969		1.58221	8.39704
1.05585	0.008649	0.937648	0.590362	11.2151	-0.984298	-0.701252	-0.39266	-0.27775	27.4816	0.45128	9.16061		1.58346	8.39825
1.05669	0.008931	0.938474	0.589138	11.187	-0.98441	-0.70102	-0.39204	-0.277655	27.4259	0.451549	9.20378		1.58471	8.39989
1.05752	0.008294	0.938263	0.587263	11.162	-0.982562	-0.70048	-0.391593	-0.278234	27.3699	0.452261	9.25007		1.58595	8.40216
1.05835	0.008311	0.938825	0.586998	11.1362	-0.983015	-0.700132	-0.391083	-0.277552	27.3138	0.451665	9.29809		1.5872	8.40495
1.05918	0.007493	0.9394	0.585652	11.1102	-0.983986	-0.700887	-0.390311	-0.27683	27.2576	0.451396	9.34649		1.58844	8.40759
1.06002	0.007147	0.939043	0.584056	11.0831	-0.984071	-0.699702	-0.38985	-0.2762	27.2012	0.45152	9.39378		1.58969	8.4103
1.06085	0.007298	0.939368	0.583061	11.055	-0.984289	-0.698554	-0.390059	-0.275455	27.1454	0.451158	9.44239		1.59093	8.41369
1.06168	0.006976	0.938767	0.581744	11.0274	-0.984676	-0.697633	-0.390356	-0.275437	27.0898	0.451152	9.49131		1.59218	8.4177
1.06251	0.006582	0.938872	0.579867	10.9989	-0.984966	-0.697862	-0.389882	-0.275996	27.0344	0.450566	9.54036		1.59343	8.42152
1.06334	0.006355	0.939235	0.578852	10.9712	-0.985164	-0.698701	-0.389008	-0.275746	26.9797	0.450762	9.58941		1.59467	8.42401
1.06418	0.00737	0.939207	0.577557	10.9427	-0.985417	-0.698491	-0.389388	-0.275624	26.9294	0.450981	9.64065		1.59592	8.42692
1.06501	0.00801	0.939611	0.577002	10.9141	-0.986082	-0.698052	-0.389983	-0.276113	26.8797	0.451619	9.6916		1.59716	8.43037
1.06584	0.007781	0.939431	0.577134	10.886	-0.986349	-0.697306	-0.389474	-0.276589	26.8274	0.453049	9.74226		1.59841	8.43319
1.06668	0.008063	0.940171	0.577154	10.8578	-0.986678	-0.696969	-0.389169	-0.277096	26.7726	0.453136	9.79228		1.59966	8.43614
1.06751	0.00834	0.940156	0.577301	10.8292	-0.986354	-0.695706	-0.388795	-0.277709	26.7177	0.452108	9.84219		1.6009	8.43894
1.06834	0.008825	0.940819	0.576842	10.8013	-0.986138	-0.695673	-0.388699	-0.277185	26.663	0.45154	9.89449		1.60215	8.44079
1.06917	0.009544	0.94052	0.575806	10.7733	-0.98561	-0.695767	-0.388003	-0.275701	26.608	0.451911	9.94684		1.60339	8.4434
1.07	0.009435	0.940609	0.574745	10.745	-0.985548	-0.695043	-0.387406	-0.275418	26.552	0.451863	9.99927		1.60464	8.44572
1.07084	0.01026	0.940472	0.57355	10.7178	-0.985556	-0.694371	-0.387348	-0.275318	26.4963	0.451033	10.0522		1.60588	8.44651
1.07167	0.011021	0.940301	0.572195	10.6907	-0.985568	-0.694499	-0.387293	-0.275126	26.4409	0.450285	10.1046		1.60713	8.44637
1.0725	0.010088	0.939817	0.571344	10.6626	-0.985215	-0.693758	-0.387574	-0.274899	26.3853	0.449563	10.1578		1.60838	8.4453
1.07333	0.010303	0.939919	0.570966	10.6348	-0.984913	-0.693385	-0.388254	-0.274878	26.3302	0.44872	10.2117		1.60962	8.44415
1.07417	0.010127	0.940609	0.569595	10.6069	-0.985748	-0.692528	-0.388381	-0.274658	26.2747	0.448112	10.2651		1.61087	8.44251
1.075	0.010156	0.941057	0.568198	10.5794	-0.985719	-0.692429	-0.388105	-0.27444	26.2198	0.447513	10.3199		1.61211	8.43899
1.07583	0.00929	0.941515	0.566822	10.5527	-0.985977	-0.692551	-0.388414	-0.273962	26.1647	0.447145	10.3752		1.61336	8.43407
1.07666	0.007969	0.942251	0.565509	10.5254	-0.985597	-0.691702	-0.388692	-0.274955	26.1089	0.447477	10.431		1.6146	8.42797
1.0775	0.007564	0.941949	0.563939	10.4979	-0.985756	-0.691916	-0.388185	-0.275302	26.0537	0.44751	10.4865		1.61585	8.42007
1.07833	0.0077	0.942745	0.562074	10.4706	-0.985715	-0.690752	-0.388271	-0.275008	25.9986	0.447175	10.5426		1.61709	8.41043
1.07916	0.006958	0.942554	0.560952	10.4433	-0.984955	-0.691594	-0.388347	-0.275332	25.9426	0.447022	10.5981		1.61834	8.40031
1.07999	0.00644	0.943023	0.559852	10.4155	-0.985626	-0.692712	-0.388325	-0.275221	25.8872	0.447139	10.6539		1.61959	8.38892
1.08082	0.006315	0.943078	0.558232	10.3871	-0.985683	-0.692949	-0.388842	-0.274858	25.8321	0.447083	10.7101		1.62083	8.37755
1.08166	0.006449	0.942735	0.556738	10.3598	-0.985036	-0.692828	-0.388508	-0.274476	25.7766	0.446544	10.7672		1.62208	8.36615
1.08249	0.005611	0.943228	0.555922	10.3321	-0.984442	-0.692452	-0.387912	-0.274375	25.7218	0.446499	10.8256		1.62332	8.35221
1.08332	0.005087	0.943873	0.555153	10.3052	-0.984636	-0.69252	-0.388106	-0.273613	25.6662	0.446942	10.884		1.62457	8.33611
1.08415	0.004733	0.943978	0.553981	10.2781	-0.984298	-0.692472	-0.388208	-0.272965	25.6114	0.446804	10.943		1.62582	8.31904
1.08499	0.004031	0.942598	0.553217	10.2508	-0.985589	-0.692176	-0.387747	-0.272205	25.5562	0.44738	11.0017		1.62706	8.29937
1.08582	0.004221	0.942973	0.552512	10.2247	-0.987413	-0.69243	-0.387199	-0.271568	25.4996	0.447711	11.0603		1.62831	8.27945
1.08665	0.004769	0.943537	0.551765	10.1984	-0.98779	-0.692504	-0.3869	-0.2699	25.444	0.448238	11.1202		1.62955	8.25771
1.08748	0.005178	0.945098	0.551115	10.1716	-0.98819	-0.692808	-0.386464	-0.269829	25.3893	0.448871	11.1806		1.6308	8.23383
1.08832	0.005213	0.944967	0.550313	10.1452	-0.98791	-0.69293	-0.386598	-0.270114	25.3333	0.449053	11.2408		1.63204	8.20841
1.08915	0.004694	0.944684	0.54991	10.1185	-0.987133	-0.69375	-0.387044	-0.270614	25.2777	0.448568	11.3014		1.63329	8.18234
1.08998	0.003878	0.944798	0.549145	10.0936	-0.98745	-0.694807	-0.387256	-0.269869	25.222	0.449154	11.3628		1.63454	8.15449
1.09081	0.003551	0.94589	0.54861	10.0665	-0.986997	-0.695317	-0.387367	-0.269554	25.1654	0.450572	11.4233		1.63578	8.12299
1.09165	0.002612	0.946791	0.547741	10.0399	-0.986494	-0.695832	-0.387436	-0.269117	25.1092	0.451006	11.484		1.63703	8.09192
1.09248	0.0024	0.946445	0.546862	10.0131	-0.987854	-0.695979	-0.387768	-0.268764	25.0546	0.451156	11.5464		1.63827	8.05767
1.09331	0.002392	0.947097	0.545347	9.98689	-0.989125	-0.695696	-0.388476	-0.268161	25.0003	0.451257	11.6085		1.63952	8.01964
1.09414	0.00272	0.947019	0.543919	9.95996	-0.989755	-0.694727	-0.388788	-0.267947	24.944	0.452066	11.6721		1.64076	7.9799
1.09498	0.002091	0.946945	0.542144	9.93367	-0.989711	-0.695131	-0.38827	-0.267197	24.8891	0.452365	11.7351		1.64201	7.93838
1.09581	0.00237	0.94588	0.540807	9.90713	-0.988836	-0.69485	-0.387971	-0.266584	24.8356	0.451508	11.7986		1.64325	7.89537
1.09664	0.002137	0.946267	0.538448	9.88104	-0.988314	-0.694152	-0.387953	-0.266677	24.7812	0.450982	11.862		1.6445	7.8513
1.09747	0.002465	0.946615	0.536988	9.8545	-0.988359	-0.694809	-0.388269	-0.266603	24.7264	0.450847	11.9263		1.64575	7.80402
1.09831	0.003251	0.945784	0.535893	9.82833	-0.988635	-0.694884	-0.388554	-0.266244	24.6711	0.450667	11.9906		1.64699	7.75397
1.09914	0.003662	0.946372	0.535802	9.80212	-0.989894	-0.69546	-0.388715	-0.265488	24.6158	0.44994	12.0558		1.64824	7.70132
1.09997	0.00365	0.946158	0.53506	9.77556	-0.989681	-0.695765	-0.389371	-0.26465	24.5613	0.449769	12.1202		1.64948	7.64628
1.1008	0.003517	0.946651	0.534406	9.74851	-0.988755	-0.695726	-0.390127	-0.265194	24.5074	0.449938	12.1857		1.65073	7.58997
1.10163	0.003601	0.947243	0.534174	9.72174	-0.989635	-0.69624	-0.390493	-0.264829	24.453	0.449733	12.2522		1.65197	7.5313
1.10247	0.004351	0.94698	0.532976	9.69489	-0.989696	-0.696655	-0.391093	-0.264022	24.3984	0.449703	12.3171		1.65322	7.47219
1.1033	0.003811	0.947852	0.532774	9.66818	-0.990085	-0.697461	-0.391734	-0.264486	24.3438	0.449332	12.3835		1.65447	7.41237
1.10413	0.004062	0.948888	0.533338	9.64213	-0.989646	-0.698085	-0.391867	-0.263427	24.2885	0.449118	12.4507		1.65571	7.34924
1.10496	0.003038	0.948219	0.532494	9.61666	-0.989274	-0.69799	-0.391932	-0.262911	24.2337	0.449272	12.518		1.65696	7.2857
1.1058	0.002727	0.949083	0.531473	9.59141	-0.989403	-0.698031	-0.391166	-0.262358	24.1785	0.449068	12.5853		1.6582	7.22197
1.10663	0.002691	0.950244	0.530571	9.566	-0.989111	-0.698766	-0.391206	-0.2615	24.125	0.449261	12.653		1.65945	7.15573
1.10746	0.002791	0.950825	0.528929	9.53971	-0.989065	-0.698574	-0.391787	-0.260981	24.0711	0.4493	12.7214		1.6607	7.09012
1.10829	0.002944	0.950614	0.527349	9.51296	-0.989065	-0.698801	-0.392181	-0.260004	24.0161	0.449534	12.7876		1.66194	7.02272
1.10913	0.003088	0.950663	0.525432	9.48744	-0.988849	-0.699163	-0.392473	-0.258536	23.961	0.450388	12.8494		1.66319	6.95538
1.10996	0.002699	0.950719	0.524394	9.46239	-0.989292	-0.699548	-0.392616	-0.258722	23.9065	0.450428	12.9126		1.66443	6.88918
1.11079	0.0018	0.951326	0.523597	9.4393	-0.990347	-0.699958	-0.392579	-0.258448	23.8527	0.450544	12.9799		1.66568	6.8208
1.11162	0.001771	0.951685	0.523015	9.41762	-0.991372	-0.700225	-0.392895	-0.256486	23.7987	0.451445	13.0495		1.66692	6.75283
1.11246	0.001074	0.952102	0.522147	9.39381	-0.99136	-0.700451	-0.392439	-0.255503	23.7441	0.452175	13.1195		1.66817	6.68633
1.11329	-0.000457	0.952774	0.52122	9.3688	-0.991378	-0.69999	-0.393038	-0.255309	23.6904	0.452116	13.1897		1.66942	6.61951
1.11412	0.000136	0.953713	0.520194	9.34368	-0.991735	-0.700438	-0.393673	-0.254696	23.636	0.452143	13.2604		1.67066	6.55247
1.11495	0.000803	0.953916	0.519599	9.31846	-0.991938	-0.701163	-0.393378	-0.253226	23.5814	0.452282	13.3318		1.67191	6.48592
1.11579	0.000785	0.953348	0.519661	9.29309	-0.991121	-0.702295	-0.394629	-0.252563	23.5269	0.452421	13.4034		1.67315	6.41958
1.11662	0.000888	0.953531	0.518613	9.26789	-0.990964	-0.702257	-0.395124	-0.252348	23.4728	0.453258	13.4759		1.6744	6.35995
1.11745	0.000752	0.953236	0.51845	9.2422	-0.990335	-0.701399	-0.394838	-0.25135	23.4215	0.453773	13.5486		1.67564	6.30006
1.11828	0.001884	0.95323	0.518454	9.21596	-0.99091	-0.701199	-0.394358	-0.249917	23.3732	0.453901	13.6217		1.67689	6.23723
1.11912	0.002302	0.953089	0.517948	9.19032	-0.991162	-0.700689	-0.394947	-0.248631	23.3251	0.454172	13.6953		1.67813	6.17336
1.11995	0.00175	0.953103	0.517411	9.16521	-0.991037	-0.701334	-0.395222	-0.248371	23.272	0.45479	13.7698		1.67938	6.11164
1.12078	0.002604	0.953743	0.516479	9.14023	-0.991113	-0.701812	-0.395148	-0.247716	23.2183	0.454298	13.8445		1.68063	6.05074
1.12161	0.002717	0.953608	0.515833	9.11528	-0.991348	-0.701737	-0.394837	-0.247319	23.1647	0.454378	13.919		1.68187	5.99032
1.12244	0.003973	0.95358	0.51571	9.09134	-0.990753	-0.701608	-0.395258	-0.246794	23.1115	0.454668	13.9933		1.68312	5.93117
1.12328	0.003855	0.953885	0.515562	9.06644	-0.990123	-0.702278	-0.395737	-0.247177	23.058	0.454569	14.068		1.68436	5.8724
1.12411	0.004909	0.953839	0.51532	9.0412	-0.990057	-0.703294	-0.396148	-0.247777	23.0034	0.453871	14.1428		1.68561	5.81422
1.12494	0.00535	0.954028	0.514147	9.0164	-0.989503	-0.703398	-0.396338	-0.247153	22.95	0.453588	14.2181		1.68685	5.75747
1.12577	0.004907	0.953663	0.513109	8.99133	-0.99002	-0.703467	-0.397036	-0.246624	22.8963	0.453898	14.2941		1.6881	5.70097
1.12661	0.006065	0.954806	0.512044	8.96688	-0.989565	-0.703958	-0.398005	-0.245691	22.8429	0.453692	14.3708		1.68935	5.64559
1.12744	0.006007	0.955029	0.511203	8.94258	-0.988624	-0.703535	-0.398736	-0.244604	22.7899	0.453175	14.4478		1.69059	5.5911
1.12827	0.005553	0.955226	0.510245	8.91838	-0.988672	-0.70383	-0.399196	-0.245982	22.7357	0.453336	14.5257		1.69184	5.53678
1.1291	0.005453	0.955684	0.509031	8.89394	-0.987785	-0.703598	-0.399546	-0.244181	22.6822	0.452444	14.6032		1.69308	5.48356
1.12994	0.00612	0.956305	0.508145	8.86978	-0.988208	-0.702527	-0.399249	-0.24298	22.6291	0.45137	14.6807		1.69433	5.43134
1.13077	0.006121	0.956819	0.507271	8.84565	-0.988829	-0.702682	-0.399211	-0.241765	22.5761	0.450987	14.7587		1.69558	5.37995
1.1316	0.006104	0.957644	0.506226	8.82048	-0.988447	-0.702162	-0.399893	-0.241074	22.5234	0.449735	14.837		1.69682	5.32893
1.13243	0.006115	0.957977	0.505605	8.79641	-0.989058	-0.702255	-0.399855	-0.240607	22.4711	0.448236	14.9166		1.69807	5.27942
1.13326	0.006435	0.957283	0.50619	8.77198	-0.989643	-0.702059	-0.400743	-0.239397	22.4181	0.447594	14.9968		1.69931	5.23129
1.1341	0.006266	0.957529	0.506176	8.74734	-0.989182	-0.702558	-0.40141	-0.238248	22.3655	0.447462	15.0762		1.70056	5.18439
1.13493	0.005507	0.95695	0.506064	8.72326	-0.988749	-0.702467	-0.400454	-0.238518	22.3133	0.447434	15.1571		1.7018	5.1393
1.13576	0.005148	0.957178	0.506233	8.69908	-0.98897	-0.703254	-0.401024	-0.237944	22.2614	0.447377	15.2375		1.70305	5.09429
1.1366	0.005222	0.95753	0.506024	8.67497	-0.98825	-0.703183	-0.401742	-0.237615	22.2091	0.446446	15.3187		1.70429	5.05159
1.13743	0.004462	0.957826	0.505715	8.65085	-0.989516	-0.70261	-0.401627	-0.237526	22.1572	0.446038	15.3999		1.70554	5.01017
1.13826	0.004343	0.957344	0.505568	8.62657	-0.989726	-0.702733	-0.401481	-0.237556	22.1054	0.445871	15.4812		1.70679	4.96847
1.13909	0.004065	0.957531	0.505177	8.60271	-0.989772	-0.702875	-0.40171	-0.23654	22.0532	0.445647	15.5616		1.70803	4.92777
1.13992	0.003404	0.958621	0.504075	8.57838	-0.990552	-0.702675	-0.401628	-0.235751	22.0009	0.445053	15.6435		1.70928	4.88984
1.14076	0.002668	0.95931	0.502716	8.55334	-0.990294	-0.70257	-0.40226	-0.234927	21.949	0.444374	15.726		1.71052	4.85196
1.14159	0.00233	0.959936	0.501868	8.52964	-0.989839	-0.702537	-0.401702	-0.234983	21.897	0.443712	15.8088		1.71177	4.81633
1.14242	0.003154	0.959864	0.500911	8.50666	-0.98979	-0.702694	-0.40225	-0.233737	21.8446	0.443329	15.8915		1.71301	4.78144
1.14325	0.002795	0.96006	0.499727	8.48263	-0.988881	-0.702705	-0.40217	-0.233326	21.7924	0.442598	15.9742		1.71426	4.74764
1.14409	0.001936	0.96033	0.498748	8.45966	-0.989184	-0.703133	-0.401793	-0.233249	21.7406	0.442847	16.0589		1.71551	4.71383
1.14492	0.001918	0.960201	0.497314	8.43662	-0.988283	-0.703222	-0.401249	-0.232389	21.6896	0.443474	16.1428		1.71675	4.68036
1.14575	0.001556	0.95975	0.496119	8.41405	-0.988823	-0.702504	-0.402014	-0.231526	21.6382	0.443409	16.2264		1.718	4.64813
1.14658	0.002921	0.959764	0.495942	8.38986	-0.988649	-0.701986	-0.402963	-0.23095	21.5862	0.443178	16.3116		1.71924	4.61633
1.14742	0.003203	0.959525	0.495308	8.36581	-0.989036	-0.701452	-0.403973	-0.230253	21.5345	0.443341	16.3962		1.72049	4.58524
1.14825	0.003061	0.958123	0.494413	8.34244	-0.989343	-0.701091	-0.403842	-0.228873	21.4824	0.442508	16.4817		1.72174	4.55501
1.14908	0.003288	0.958501	0.493595	8.31925	-0.98868	-0.701507	-0.403001	-0.228566	21.4304	0.441315	16.5671		1.72298	4.52511
1.14991	0.00431	0.958485	0.49279	8.2967	-0.988526	-0.701577	-0.403063	-0.227937	21.3791	0.440562	16.654		1.72423	4.49574
1.15074	0.004204	0.959113	0.492216	8.27379	-0.988851	-0.701841	-0.403783	-0.227483	21.3278	0.439859	16.7412		1.72547	4.46639
1.15158	0.003538	0.959776	0.491582	8.24979	-0.98921	-0.702736	-0.404979	-0.226815	21.276	0.439751	16.8277		1.72672	4.43747
1.15241	0.003307	0.959915	0.491078	8.22598	-0.989199	-0.702914	-0.405765	-0.227215	21.2244	0.439332	16.916		1.72796	4.41193
1.15324	0.00331	0.959706	0.48971	8.2013	-0.98922	-0.703331	-0.406226	-0.227363	21.1728	0.438013	17.004		1.72921	4.38468
1.15407	0.002968	0.959054	0.487931	8.17782	-0.9898	-0.704022	-0.408205	-0.226749	21.121	0.436924	17.0921		1.73046	4.35696
1.15491	0.002531	0.958939	0.487045	8.15457	-0.990128	-0.704392	-0.408497	-0.225671	21.0696	0.436633	17.181		1.7317	4.32897
1.15574	0.002201	0.959116	0.486203	8.13062	-0.990047	-0.704304	-0.407668	-0.224876	21.0179	0.436495	17.2698		1.73295	4.30219
1.15657	0.001819	0.959188	0.484841	8.10769	-0.989924	-0.704497	-0.407	-0.22393	20.9663	0.435871	17.3584		1.73419	4.27515
1.1574	0.000972	0.959696	0.483799	8.08498	-0.989911	-0.703878	-0.405992	-0.22255	20.9148	0.435282	17.4481		1.73544	4.24946
1.15824	0.001173	0.95965	0.483676	8.06122	-0.989632	-0.703719	-0.406454	-0.221352	20.8625	0.434197	17.5375		1.73668	4.2244
1.15907	0.001461	0.958713	0.483202	8.03854	-0.989433	-0.70471	-0.407699	-0.219794	20.8109	0.433619	17.6282		1.73793	4.19929
1.1599	0.001437	0.958296	0.481807	8.0165	-0.989317	-0.705806	-0.409231	-0.218895	20.7596	0.432634	17.7191		1.73917	4.17383
1.16073	0.001049	0.958488	0.480897	7.99442	-0.988763	-0.706604	-0.409539	-0.218724	20.7084	0.431505	17.8105		1.74042	4.14984
1.16157	0.001307	0.958607	0.480353	7.9717	-0.989017	-0.706775	-0.409402	-0.217853	20.6571	0.431496	17.8993		1.74167	4.12647
1.1624	0.002407	0.958894	0.479944	7.94931	-0.989427	-0.706024	-0.410563	-0.216853	20.6056	0.43182	17.9813		1.74291	4.10331
1.16323	0.003021	0.958763	0.479094	7.92709	-0.989522	-0.705247	-0.412138	-0.215604	20.5542	0.431844	18.0637		1.74416	4.08027
1.16406	0.002491	0.958153	0.477949	7.90623	-0.989671	-0.705272	-0.410749	-0.213958	20.5029	0.431154	18.1521		1.7454	4.05724
1.1649	0.002583	0.958065	0.477479	7.88621	-0.990253	-0.704979	-0.411095	-0.21222	20.4525	0.4308	18.245		1.74665	4.03473
1.16573	0.001967	0.957869	0.477072	7.86498	-0.990613	-0.705031	-0.410716	-0.210799	20.402	0.430704	18.3373		1.74789	4.01223
1.16656	0.001095	0.957061	0.476922	7.84284	-0.990624	-0.705777	-0.411576	-0.209701	20.3517	0.430283	18.4303		1.74914	3.98881
1.16739	0.000923	0.95802	0.476961	7.82127	-0.990736	-0.705794	-0.410664	-0.209049	20.3013	0.430203	18.5246		1.75039	3.96693
1.16823	0.001037	0.958301	0.476448	7.79951	-0.990641	-0.706394	-0.411006	-0.209089	20.2509	0.430744	18.6186		1.75163	3.94531
1.16906	0.001167	0.957761	0.475309	7.77744	-0.990885	-0.707262	-0.411219	-0.207921	20.201	0.431195	18.7125		1.75288	3.92365
1.16989	0.000233	0.958007	0.475896	7.75516	-0.990251	-0.707241	-0.411164	-0.206534	20.151	0.431355	18.8069		1.75412	3.90274
1.17072	-0.000111	0.956552	0.475245	7.73258	-0.991038	-0.707962	-0.411338	-0.206374	20.1021	0.431691	18.9016		1.75537	3.88202
1.17155	-0.000342	0.956055	0.474785	7.70995	-0.991913	-0.708787	-0.412226	-0.205657	20.0573	0.432395	18.9966		1.75662	3.86071
1.17239	-0.000697	0.955677	0.473743	7.68725	-0.992512	-0.709053	-0.412578	-0.204386	20.0133	0.432687	19.0921		1.75786	3.83945
1.17322	-0.00102	0.955083	0.472902	7.6648	-0.992163	-0.709337	-0.411945	-0.203004	19.967	0.432271	19.1879		1.75911	3.81866
1.17405	-0.001646	0.954335	0.471676	7.64276	-0.991618	-0.709694	-0.412706	-0.202313	19.9187	0.432055	19.2836		1.76035	3.79881
1.17488	-0.000763	0.954178	0.46933	7.62102	-0.991531	-0.709741	-0.412106	-0.201322	19.8693	0.431784	19.3795		1.7616	3.77889
1.17572	0.000231	0.953872	0.467917	7.59954	-0.991607	-0.709353	-0.411411	-0.200218	19.8196	0.431213	19.4766		1.76284	3.75936
1.17655	0.001708	0.953274	0.467108	7.57768	-0.992387	-0.709546	-0.412433	-0.198984	19.7705	0.430387	19.5738		1.76409	3.74031
1.17738	0.002597	0.952941	0.466074	7.55617	-0.991806	-0.709657	-0.412891	-0.197933	19.7215	0.42962	19.6711		1.76534	3.72142
1.17821	0.001798	0.952876	0.464785	7.53444	-0.992143	-0.709054	-0.413166	-0.196652	19.672	0.429355	19.7683		1.76658	3.70199
1.17905	0.001283	0.952894	0.463823	7.51237	-0.991997	-0.708824	-0.413378	-0.194727	19.6222	0.429565	19.8656		1.76783	3.68242
1.17988	0.000606	0.953404	0.462638	7.49071	-0.993038	-0.70881	-0.413039	-0.192459	19.5726	0.429798	19.9642		1.76907	3.66285
1.18071	0.000264	0.953316	0.461425	7.46906	-0.993181	-0.70919	-0.412242	-0.191447	19.523	0.429935	20.0631		1.77032	3.64331
1.18154	0.001408	0.952636	0.460591	7.44761	-0.992529	-0.710133	-0.411854	-0.190529	19.4734	0.430657	20.1627		1.77156	3.62354
1.18238	0.001528	0.951467	0.460447	7.4265	-0.992244	-0.710107	-0.412057	-0.189681	19.4245	0.430563	20.2625		1.77281	3.60492
1.18321	0.000895	0.951056	0.460241	7.40524	-0.992353	-0.709813	-0.412584	-0.188378	19.3755	0.431179	20.3624		1.77405	3.58534
1.18404	-0.000294	0.951148	0.459799	7.38358	-0.992726	-0.708875	-0.412004	-0.18783	19.3268	0.431685	20.4626		1.7753	3.56617
1.18487	-0.000552	0.950696	0.459346	7.36221	-0.993619	-0.708562	-0.41255	-0.186651	19.278	0.432276	20.563		1.77655	3.54649
1.18571	-0.000773	0.950238	0.4592	7.34065	-0.993451	-0.707779	-0.412615	-0.185304	19.2287	0.432392	20.6639		1.77779	3.52778
1.18654	-0.000981	0.950109	0.45982	7.31914	-0.993688	-0.708261	-0.412992	-0.183343	19.1788	0.431761	20.7652		1.77904	3.50868
1.18737	-0.000871	0.949072	0.45939	7.29809	-0.993335	-0.709461	-0.413508	-0.181992	19.1296	0.431439	20.8668		1.78028	3.48989
1.1882	-0.001195	0.949641	0.45815	7.27677	-0.99353	-0.710522	-0.413244	-0.180009	19.0815	0.430973	20.9686		1.78153	3.47231
1.18904	-0.002187	0.950237	0.457452	7.25564	-0.993126	-0.711171	-0.413472	-0.179011	19.0329	0.4302	21.0705		1.78277	3.45388
1.18987	-0.00247	0.95064	0.456921	7.2344	-0.993913	-0.711408	-0.414047	-0.178582	18.9838	0.430361	21.1734		1.78402	3.43429
1.1907	-0.002352	0.95076	0.456471	7.21332	-0.99414	-0.712104	-0.414409	-0.177196	18.9352	0.430558	21.2758		1.78527	3.41441
1.19153	-0.00334	0.951462	0.455936	7.19207	-0.995009	-0.712968	-0.414704	-0.176172	18.8871	0.430441	21.3776		1.78651	3.3942
1.19236	-0.00361	0.951631	0.455517	7.17144	-0.994717	-0.712729	-0.414268	-0.175007	18.8386	0.430759	21.4808		1.78776	3.37385
1.1932	-0.003494	0.950217	0.455162	7.15148	-0.993461	-0.711603	-0.412913	-0.173981	18.7906	0.430616	21.5846		1.789	3.35431
1.19403	-0.003782	0.949338	0.454182	7.13082	-0.993622	-0.711055	-0.41301	-0.17222	18.7424	0.430243	21.6878		1.79025	3.33572
1.19486	-0.00401	0.949534	0.454131	7.11078	-0.993674	-0.711325	-0.412291	-0.170829	18.6948	0.430622	21.7915		1.7915	3.31708
1.19569	-0.003613	0.95019	0.454238	7.09037	-0.993318	-0.711284	-0.410814	-0.169296	18.6462	0.430931	21.8967		1.79274	3.29802
1.19653	-0.002889	0.950459	0.453923	7.0694	-0.99324	-0.711378	-0.411103	-0.167561	18.5987	0.430999	22.0024		1.79399	3.27823
1.19736	-0.002906	0.950303	0.454038	7.04944	-0.993014	-0.711521	-0.411607	-0.165945	18.5502	0.430587	22.1078		1.79523	3.25871
1.19819	-0.002527	0.950404	0.453903	7.02875	-0.99339	-0.710849	-0.412123	-0.164714	18.5022	0.431013	22.2129		1.79648	3.23983
1.19902	-0.002008	0.95099	0.453448	7.00788	-0.993965	-0.710489	-0.412061	-0.163802	18.4546	0.430864	22.3187		1.79772	3.22083
1.19985	-0.002604	0.951371	0.452679	6.98737	-0.995142	-0.709844	-0.41257	-0.163187	18.4081	0.431044	22.4249		1.79897	3.20164
1.20069	-0.003719	0.952607	0.451907	6.96616	-0.995641	-0.709315	-0.412389	-0.162685	18.3604	0.431322	22.5311		1.80021	3.18214
1.20152	-0.00373	0.953014	0.451912	6.94509	-0.994942	-0.708477	-0.411932	-0.161107	18.3124	0.431938	22.636		1.80146	3.16211
1.20235	-0.003129	0.953055	0.451813	6.92442	-0.995347	-0.707668	-0.411856	-0.158816	18.2649	0.432905	22.7418		1.80271	3.14194
1.20318	-0.002936	0.952359	0.451141	6.90397	-0.995638	-0.707568	-0.411754	-0.15697	18.218	0.43299	22.8488		1.80395	3.12129
1.20402	-0.003687	0.95128	0.450883	6.88361	-0.996322	-0.707746	-0.411801	-0.155012	18.1701	0.43297	22.9565		1.8052	3.10045
1.20485	-0.004074	0.950915	0.451066	6.86325	-0.996487	-0.708496	-0.411364	-0.153478	18.1235	0.432785	23.0648		1.80644	3.08034
1.20568	-0.00458	0.951549	0.451266	6.84259	-0.997181	-0.70848	-0.411487	-0.152441	18.0777	0.432354	23.1727		1.80769	3.05983
1.20651	-0.005558	0.951559	0.450624	6.82266	-0.997647	-0.709047	-0.411424	-0.151278	18.0298	0.431753	23.2805		1.80893	3.03876
1.20735	-0.005972	0.951034	0.449551	6.80337	-0.997616	-0.709111	-0.411861	-0.149624	17.9826	0.432238	23.3889		1.81018	3.01791
1.20818	-0.005203	0.951122	0.448561	6.78302	-0.99896	-0.708164	-0.41144	-0.148179	17.9352	0.432368	23.4977		1.81143	2.99815
1.20901	-0.004678	0.951427	0.447363	6.76213	-0.999085	-0.708458	-0.411739	-0.146492	17.8893	0.431957	23.6062		1.81267	2.97749
1.20984	-0.005271	0.951331	0.446196	6.74238	-0.998855	-0.708176	-0.411379	-0.144784	17.8424	0.431334	23.7154		1.81392	2.9566
1.21068	-0.006089	0.951284	0.444788	6.722	-0.99822	-0.70787	-0.411738	-0.143435	17.7947	0.430952	23.8246		1.81516	2.93574
1.21151	-0.00581	0.951323	0.442752	6.7017	-0.998437	-0.707682	-0.411313	-0.141327	17.7481	0.430668	23.934		1.81641	2.91473
1.21234	-0.006026	0.951909	0.441721	6.68215	-0.997914	-0.707242	-0.410648	-0.139564	17.7012	0.430233	24.0438		1.81766	2.89336
1.21317	-0.006767	0.952182	0.441152	6.66285	-0.996956	-0.706769	-0.410574	-0.13752	17.6541	0.430199	24.1543		1.8189	2.87224
1.21401	-0.0068	0.952229	0.440667	6.6434	-0.996172	-0.706621	-0.411127	-0.13578	17.6085	0.430204	24.2646		1.82015	2.85149
1.21484	-0.006232	0.952478	0.440193	6.62357	-0.995977	-0.706209	-0.411743	-0.134275	17.5621	0.430933	24.3737		1.82139	2.8312
1.21567	-0.00594	0.953084	0.439973	6.60388	-0.996449	-0.706108	-0.412352	-0.132855	17.5157	0.430759	24.4762		1.82264	2.81031
1.2165	-0.007119	0.953308	0.439579	6.58454	-0.997395	-0.706156	-0.412362	-0.131558	17.4698	0.429949	24.5765		1.82388	2.78843
1.21734	-0.008136	0.953801	0.438907	6.5666	-0.997792	-0.706913	-0.412951	-0.12997	17.4239	0.429355	24.6812		1.82513	2.76713
1.21817	-0.0086	0.954835	0.438922	6.54905	-0.997171	-0.707125	-0.412604	-0.128237	17.3782	0.429513	24.7917		1.82638	2.74605
1.219	-0.009393	0.954996	0.439019	6.53112	-0.997698	-0.706316	-0.412572	-0.126344	17.3323	0.430538	24.9034		1.82762	2.72505
1.21983	-0.009627	0.954602	0.439026	6.5127	-0.998277	-0.706816	-0.413004	-0.12451	17.2851	0.431269	25.0159		1.82887	2.70391
1.22066	-0.008839	0.953883	0.438587	6.49365	-0.998129	-0.707843	-0.413315	-0.123862	17.2391	0.431265	25.1296		1.83011	2.68277
1.2215	-0.008677	0.953333	0.438585	6.47418	-0.997696	-0.708583	-0.414565	-0.122995	17.1941	0.431394	25.2425		1.83136	2.66178
1.22233	-0.009038	0.953082	0.438749	6.45518	-0.996832	-0.708118	-0.415618	-0.121705	17.1498	0.431046	25.3553		1.8326	2.64117
1.22316	-0.010291	0.953082	0.439426	6.43637	-0.996123	-0.707531	-0.416559	-0.120247	17.1042	0.430365	25.4688		1.83385	2.6217
1.22399	-0.010033	0.952891	0.438863	6.4174	-0.996891	-0.707829	-0.417169	-0.119129	17.0588	0.43002	25.5822		1.83509	2.60219
1.22483	-0.009336	0.952296	0.438407	6.39849	-0.997823	-0.708159	-0.418153	-0.117754	17.0157	0.429669	25.6965		1.83634	2.58171
1.22566	-0.008334	0.951662	0.438217	6.37982	-0.997838	-0.708572	-0.41908	-0.11591	16.9758	0.429616	25.8109		1.83759	2.56067
1.22649	-0.008358	0.95172	0.437554	6.36161	-0.997433	-0.709336	-0.419718	-0.114255	16.9347	0.429909	25.9252		1.83883	2.54047
1.22732	-0.008353	0.951805	0.436873	6.34319	-0.99739	-0.709186	-0.420464	-0.112887	16.8899	0.429442	26.039		1.84008	2.52049
1.22816	-0.007716	0.951693	0.436218	6.32443	-0.998269	-0.708873	-0.419742	-0.11141	16.8452	0.429479	26.1525		1.84132	2.49952
1.22899	-0.007666	0.95249	0.435502	6.30539	-0.99969	-0.708054	-0.419552	-0.109651	16.8003	0.430105	26.2666		1.84257	2.47876
1.22982	-0.008023	0.952094	0.435228	6.28674	-0.999576	-0.707843	-0.420269	-0.108305	16.7552	0.430387	26.3808		1.84381	2.45824
1.23065	-0.007567	0.951253	0.435596	6.26839	-0.999853	-0.708457	-0.420838	-0.106856	16.7103	0.429972	26.4951		1.84506	2.43825
1.23149	-0.007573	0.951099	0.435078	6.24979	-0.999052	-0.708377	-0.420824	-0.104858	16.6653	0.428935	26.61		1.84631	2.41926
1.23232	-0.007397	0.950181	0.43446	6.23138	-0.999325	-0.707244	-0.42108	-0.102782	16.6207	0.428328	26.7255		1.84755	2.40035
1.23315	-0.006677	0.949431	0.433763	6.21293	-0.998608	-0.706986	-0.421829	-0.101227	16.5761	0.428584	26.8419		1.8488	2.38062
1.23398	-0.006592	0.949039	0.433233	6.19444	-0.999238	-0.707385	-0.421979	-0.09937	16.5318	0.427353	26.9578		1.85004	2.36139
1.23481	-0.005832	0.948978	0.432587	6.1757	-1	-0.707907	-0.423106	-0.097442	16.4874	0.427148	27.0732		1.85129	2.34242
1.23565	-0.005238	0.949036	0.432645	6.15663	-0.999405	-0.70857	-0.422864	-0.095748	16.443	0.427103	27.1891		1.85254	2.32307
1.23648	-0.005176	0.949415	0.432235	6.13811	-0.999303	-0.708463	-0.425009	-0.093567	16.3986	0.426551	27.3053		1.85378	2.30348
1.23731	-0.005416	0.9498	0.432438	6.12061	-0.999888	-0.708916	-0.426505	-0.091709	16.356	0.426689	27.4212		1.85503	2.28413
1.23815	-0.005453	0.9494	0.432556	6.10349	-1.00094	-0.708436	-0.426824	-0.090429	16.3128	0.427173	27.537		1.85627	2.26522
1.23898	-0.005796	0.948985	0.431265	6.08607	-1.00167	-0.707871	-0.427332	-0.089325	16.2702	0.427883	27.6536		1.85752	2.24591
1.23981	-0.006098	0.949134	0.430428	6.06832	-1.00304	-0.707807	-0.428083	-0.088602	16.2268	0.428653	27.7709		1.85876	2.22621
1.24064	-0.005778	0.94896	0.429672	6.05082	-1.00314	-0.707848	-0.429286	-0.08643	16.1839	0.429047	27.8883		1.86001	2.20655
1.24147	-0.005045	0.948506	0.428622	6.03345	-1.00262	-0.709314	-0.428707	-0.083811	16.1404	0.429422	28.0052		1.86126	2.1868
1.24231	-0.00387	0.947549	0.428008	6.01625	-1.00238	-0.709633	-0.4296	-0.081789	16.0964	0.429804	28.1223		1.8625	2.16758
1.24314	-0.003712	0.946522	0.427036	5.99961	-1.00279	-0.709171	-0.429962	-0.079428	16.0533	0.429674	28.2404		1.86375	2.14893
1.24397	-0.003847	0.945967	0.425905	5.98228	-1.003	-0.709555	-0.43083	-0.077822	16.0108	0.429155	28.3578		1.86499	2.1306
1.2448	-0.003761	0.946503	0.424669	5.96422	-1.00296	-0.710226	-0.431458	-0.076616	15.9683	0.429377	28.4752		1.86624	2.1122
1.24564	-0.004262	0.947044	0.423488	5.94625	-1.0033	-0.710672	-0.431822	-0.075615	15.9264	0.429243	28.5945		1.86748	2.094
1.24647	-0.004576	0.946886	0.422454	5.92854	-1.0029	-0.710884	-0.432687	-0.073735	15.883	0.430232	28.7139		1.86873	2.07535
1.2473	-0.004145	0.946398	0.420791	5.91096	-1.00288	-0.711537	-0.433799	-0.07081	15.8389	0.431067	28.8328		1.86997	2.05666
1.24813	-0.003733	0.945933	0.419878	5.89253	-1.00336	-0.712014	-0.43383	-0.068284	15.7954	0.432454	28.9515		1.87122	2.03889
1.24897	-0.00257	0.94564	0.419908	5.87448	-1.00376	-0.712285	-0.433936	-0.066434	15.753	0.431839	29.0701		1.87247	2.02107
1.2498	-0.001746	0.945546	0.419867	5.85744	-1.00279	-0.712824	-0.434747	-0.06325	15.7115	0.432141	29.1881		1.87371	2.00351
1.25063	-0.001769	0.944494	0.420181	5.8399	-1.00275	-0.712599	-0.435344	-0.060166	15.669	0.433077	29.3068		1.87496	1.98678
1.25146	-0.002345	0.943646	0.420747	5.82183	-1.0031	-0.712244	-0.435947	-0.058536	15.6266	0.432771	29.4253		1.8762	1.96932
1.25229	-0.002205	0.943673	0.421334	5.80442	-1.00343	-0.711905	-0.435993	-0.056336	15.585	0.433062	29.5446		1.87745	1.9513
1.25313	-0.001398	0.943192	0.422007	5.78736	-1.00381	-0.711481	-0.436357	-0.054665	15.5417	0.432672	29.6647		1.8787	1.93389
1.25396	-0.001381	0.942352	0.422505	5.77062	-1.00468	-0.711469	-0.43763	-0.052123	15.499	0.433634	29.7845		1.87994	1.91698
1.25479	-0.001298	0.941982	0.422012	5.75384	-1.0048	-0.71152	-0.437861	-0.049949	15.4574	0.433908	29.9049		1.88119	1.90034
1.25562	-0.001389	0.941541	0.421577	5.73655	-1.00436	-0.711045	-0.43732	-0.048555	15.4151	0.433765	30.0257		1.88243	1.88282
1.25646	-0.001375	0.940947	0.421621	5.71974	-1.00532	-0.711146	-0.436969	-0.046938	15.3734	0.433289	30.1457		1.88368	1.86532
1.25729	-0.000824	0.940123	0.421298	5.70328	-1.00524	-0.711948	-0.43644	-0.044762	15.3307	0.43381	30.265		1.88492	1.84779
1.25812	8.2e-05	0.939332	0.420578	5.68621	-1.00457	-0.712469	-0.437601	-0.041763	15.2885	0.434621	30.3853		1.88617	1.83075
1.25895	0.000647	0.939344	0.41971	5.66892	-1.00422	-0.711905	-0.438305	-0.039505	15.2467	0.434853	30.506		1.88742	1.8147
1.25979	0.00011	0.939124	0.418532	5.65238	-1.00427	-0.711612	-0.438816	-0.036714	15.2046	0.434542	30.6258		1.88866	1.7981
1.26062	-0.000428	0.939089	0.417367	5.63593	-1.00396	-0.712133	-0.439518	-0.034575	15.1623	0.43359	30.7457		1.88991	1.78075
1.26145	-0.000333	0.939008	0.416848	5.61867	-1.00403	-0.712074	-0.439465	-0.032149	15.1212	0.433099	30.8668		1.89115	1.76383
1.26228	-0.00033	0.939053	0.416569	5.60224	-1.0046	-0.71183	-0.441044	-0.028752	15.0788	0.432985	30.9878		1.8924	1.74728
1.26312	3.1e-05	0.93847	0.416251	5.58684	-1.00498	-0.712166	-0.440957	-0.025805	15.0359	0.432779	31.1091		1.89364	1.72953
1.26395	0.000418	0.937774	0.415343	5.57074	-1.00622	-0.712996	-0.441357	-0.022988	14.9941	0.432825	31.2307		1.89489	1.71247
1.26478	0.000995	0.936717	0.414235	5.55428	-1.00721	-0.713489	-0.442009	-0.020597	14.9527	0.4333	31.3519		1.89613	1.69564
1.26561	0.001058	0.93641	0.413628	5.53803	-1.0067	-0.713346	-0.441766	-0.017226	14.9108	0.433459	31.473		1.89738	1.67945
1.26645	0.000875	0.936726	0.412939	5.52154	-1.00586	-0.713739	-0.44264	-0.014883	14.8685	0.433106	31.5943		1.89863	1.66276
1.26728	0.000506	0.936755	0.411924	5.50406	-1.00595	-0.714264	-0.442878	-0.011772	14.8268	0.432854	31.7148		1.89987	1.64569
1.26811	0.000807	0.935883	0.41213	5.48639	-1.00675	-0.714219	-0.443312	-0.008491	14.7862	0.432073	31.8345		1.90112	1.62868
1.26894	0.001019	0.935694	0.412192	5.47002	-1.00717	-0.71502	-0.443485	-0.00593	14.7461	0.431979	31.9482		1.90236	1.61095
1.26978	0.000228	0.935197	0.411301	5.45331	-1.00671	-0.715535	-0.445306	-0.003643	14.7057	0.432317	32.0584		1.90361	1.59462
1.27061	-0.000696	0.934149	0.410865	5.43752	-1.00564	-0.715777	-0.44545	-0.001712	14.6647	0.431649	32.1721		1.90485	1.57787
1.27144	-0.000249	0.934203	0.410085	5.42303	-1.00579	-0.715353	-0.444355	0.000625	14.6237	0.430627	32.2924		1.9061	1.56178
1.27227	-0.000136	0.934334	0.408951	5.40828	-1.00579	-0.714526	-0.444518	0.004365	14.5835	0.430389	32.4149		1.90735	1.54544
1.2731	-0.000308	0.93461	0.408218	5.39276	-1.00635	-0.714812	-0.445123	0.007405	14.5436	0.430928	32.5371		1.90859	1.52861
1.27394	-0.000877	0.934934	0.408215	5.37725	-1.00738	-0.715446	-0.445341	0.010392	14.5035	0.431723	32.6599		1.90984	1.5114
1.27477	-0.001388	0.934631	0.408124	5.3616	-1.00783	-0.715574	-0.445214	0.013365	14.4631	0.431495	32.7822		1.91108	1.49449
1.2756	-0.002188	0.934091	0.407652	5.34565	-1.00769	-0.715835	-0.445771	0.016596	14.423	0.431417	32.9041		1.91233	1.4783
1.27643	-0.003311	0.934086	0.407052	5.32963	-1.0074	-0.716242	-0.444961	0.018984	14.3832	0.431674	33.0258		1.91358	1.46211
1.27727	-0.003086	0.934269	0.406279	5.3144	-1.00758	-0.716228	-0.446306	0.021373	14.3434	0.431622	33.1488		1.91482	1.44461
1.2781	-0.003217	0.933523	0.406483	5.29874	-1.00743	-0.715656	-0.44561	0.024054	14.3034	0.431299	33.2707		1.91607	1.42745
1.27893	-0.00362	0.932853	0.406498	5.28217	-1.00682	-0.715061	-0.445453	0.02659	14.266	0.43075	33.3936		1.91731	1.41066
1.27976	-0.004299	0.932295	0.406017	5.26559	-1.00592	-0.715188	-0.444982	0.02926	14.2298	0.430397	33.5166		1.91856	1.39341
1.2806	-0.003618	0.931797	0.405972	5.24946	-1.00568	-0.71621	-0.44591	0.031806	14.192	0.429799	33.639		1.9198	1.37629
1.28143	-0.003601	0.931428	0.4061	5.23408	-1.00443	-0.717595	-0.447109	0.035119	14.1523	0.428653	33.7625		1.92105	1.36007
1.28226	-0.003959	0.930555	0.406008	5.21798	-1.00372	-0.717893	-0.44741	0.03759	14.1126	0.427794	33.8858		1.9223	1.34405
1.28309	-0.004598	0.92947	0.406785	5.20227	-1.00369	-0.717043	-0.447925	0.040517	14.0736	0.42683	34.0087		1.92354	1.32821
1.28393	-0.005544	0.928672	0.405625	5.18678	-1.00368	-0.716874	-0.447949	0.043468	14.035	0.425559	34.1316		1.92479	1.31197
1.28476	-0.006262	0.929251	0.405181	5.17054	-1.00455	-0.717449	-0.447757	0.045562	13.9958	0.425648	34.2538		1.92603	1.29551
1.28559	-0.007795	0.92945	0.405062	5.15492	-1.00484	-0.717607	-0.44815	0.048565	13.9561	0.425809	34.3774		1.92728	1.27934
1.28642	-0.008869	0.928573	0.405471	5.14013	-1.00452	-0.718058	-0.448217	0.052231	13.9164	0.424937	34.5002		1.92852	1.26257
1.28726	-0.008054	0.928042	0.405717	5.12497	-1.00431	-0.718334	-0.448395	0.055509	13.8776	0.4252	34.6224		1.92977	1.24667
1.28809	-0.007534	0.928512	0.405171	5.10981	-1.00416	-0.718401	-0.447545	0.058462	13.8393	0.423901	34.7446		1.93101	1.23053
1.28892	-0.00756	0.928742	0.405752	5.09457	-1.00348	-0.7181	-0.446936	0.061118	13.8012	0.422557	34.8672		1.93226	1.21554
1.28975	-0.00723	0.928889	0.405905	5.07991	-1.00407	-0.717727	-0.447777	0.063715	13.7622	0.421003	34.9907		1.93351	1.19958
1.29059	-0.007578	0.929294	0.405019	5.06487	-1.00495	-0.717439	-0.447909	0.066743	13.7225	0.420822	35.1145		1.93475	1.18288
1.29142	-0.008281	0.929037	0.404385	5.04946	-1.00573	-0.717471	-0.44735	0.068055	13.6829	0.421202	35.2375		1.936	1.16541
1.29225	-0.008128	0.928651	0.403674	5.03501	-1.0063	-0.717991	-0.44766	0.070223	13.6436	0.419588	35.3599		1.93724	1.14807
1.29308	-0.00751	0.92853	0.401459	5.02121	-1.00603	-0.718864	-0.447261	0.073497	13.6051	0.419477	35.4831		1.93849	1.13272
1.29391	-0.007474	0.928208	0.400527	5.00685	-1.00652	-0.719175	-0.447045	0.07565	13.5672	0.419135	35.6066		1.93973	1.11771
1.29475	-0.008285	0.928022	0.400086	4.99245	-1.00669	-0.720026	-0.44849	0.077994	13.5297	0.419225	35.7293		1.94098	1.10242
1.29558	-0.008242	0.928273	0.398823	4.97754	-1.00585	-0.72049	-0.448272	0.080885	13.4914	0.417768	35.8515		1.94223	1.08832
1.29641	-0.007976	0.928455	0.398084	4.96204	-1.00514	-0.720385	-0.448492	0.08389	13.452	0.417499	35.9733		1.94347	1.07182
1.29724	-0.008316	0.928247	0.398401	4.9476	-1.00595	-0.720456	-0.449181	0.087356	13.4124	0.417308	36.096		1.94472	1.05624
1.29808	-0.008455	0.927963	0.398064	4.93275	-1.006	-0.720643	-0.449962	0.091383	13.3744	0.417164	36.2191		1.94596	1.04083
1.29891	-0.008776	0.928029	0.398031	4.91704	-1.00622	-0.720147	-0.45051	0.094345	13.3366	0.416295	36.3418		1.94721	1.02367
1.29974	-0.009579	0.928201	0.398048	4.90189	-1.007	-0.719349	-0.450644	0.096119	13.2979	0.415348	36.4642		1.94846	1.00775
1.30057	-0.010282	0.927508	0.398224	4.88703	-1.0075	-0.719368	-0.450916	0.098869	13.2593	0.415516	36.587		1.9497	0.991227
1.30141	-0.010024	0.926805	0.397716	4.8721	-1.00813	-0.719182	-0.451287	0.101705	13.2219	0.416398	36.7098		1.95095	0.975503
1.30224	-0.009459	0.926576	0.397681	4.85762	-1.00886	-0.718511	-0.45126	0.105263	13.1844	0.416528	36.8328		1.95219	0.959778
1.30307	-0.008687	0.926431	0.398318	4.84365	-1.00819	-0.717783	-0.451849	0.108209	13.1474	0.416421	36.9557		1.95344	0.943525
1.3039	-0.008077	0.926656	0.398329	4.82926	-1.00771	-0.717586	-0.450468	0.110698	13.11	0.415383	37.0782		1.95468	0.926617
1.30473	-0.008385	0.927377	0.398118	4.81427	-1.00765	-0.716963	-0.451146	0.113542	13.0715	0.41558	37.2007		1.95593	0.91165
1.30557	-0.008659	0.927796	0.398756	4.7999	-1.00771	-0.716081	-0.452279	0.116415	13.0329	0.415245	37.3226		1.95718	0.895583
1.3064	-0.009398	0.928246	0.39917	4.78589	-1.00775	-0.715937	-0.452772	0.120055	12.9943	0.414322	37.4449		1.95842	0.879634
1.30723	-0.009849	0.928505	0.398692	4.77152	-1.00771	-0.71618	-0.453373	0.122405	12.9575	0.414222	37.5674		1.95967	0.863139
1.30807	-0.009747	0.927822	0.398981	4.75751	-1.00755	-0.715662	-0.452375	0.125854	12.9205	0.414151	37.6891		1.96091	0.847578
1.3089	-0.009794	0.927575	0.399058	4.7441	-1.00748	-0.714855	-0.451322	0.12788	12.8839	0.414153	37.812		1.96216	0.832864
1.30973	-0.009922	0.927919	0.398616	4.73093	-1.0067	-0.715046	-0.451081	0.130788	12.8467	0.414751	37.9346		1.9634	0.817266
1.31056	-0.009857	0.928083	0.397717	4.71672	-1.00605	-0.715073	-0.450858	0.133839	12.8095	0.414653	38.0567		1.96465	0.802144
1.31139	-0.009301	0.927897	0.398093	4.70249	-1.00573	-0.714975	-0.44982	0.137027	12.7722	0.413418	38.1782		1.96589	0.785826
1.31223	-0.008619	0.927468	0.398288	4.68876	-1.00561	-0.715408	-0.449608	0.140515	12.7359	0.41353	38.2994		1.96714	0.770638
1.31306	-0.008941	0.926928	0.398328	4.67438	-1.00624	-0.715981	-0.450001	0.144329	12.6997	0.414814	38.4216		1.96839	0.756174
1.31389	-0.008919	0.926089	0.397916	4.65983	-1.00712	-0.717003	-0.450867	0.14663	12.6623	0.414977	38.5435		1.96963	0.741492
1.31472	-0.009099	0.925348	0.397953	4.64559	-1.00729	-0.717748	-0.451065	0.149168	12.6255	0.414609	38.6654		1.97088	0.726862
1.31556	-0.009368	0.924799	0.397714	4.63149	-1.00659	-0.717752	-0.451966	0.151673	12.5888	0.413673	38.7871		1.97212	0.711997
1.31639	-0.010299	0.924542	0.397285	4.61807	-1.00628	-0.717684	-0.452246	0.154774	12.5527	0.413915	38.9088		1.97337	0.697639
1.31722	-0.010193	0.924612	0.398124	4.60472	-1.0059	-0.717842	-0.45271	0.158122	12.5166	0.414524	39.0305		1.97462	0.682877
1.31805	-0.009027	0.924644	0.397923	4.59094	-1.00604	-0.717876	-0.45453	0.161475	12.4803	0.413482	39.1519		1.97586	0.667258
1.31889	-0.009376	0.923894	0.397658	4.57799	-1.00673	-0.717512	-0.453652	0.16466	12.4446	0.41378	39.2738		1.97711	0.653107
1.31972	-0.009869	0.922728	0.396511	4.56519	-1.00731	-0.717689	-0.453026	0.166601	12.4093	0.414381	39.3959		1.97835	0.638031
1.32055	-0.009389	0.921731	0.394953	4.55187	-1.00827	-0.718203	-0.45313	0.169623	12.3735	0.4144	39.5174		1.9796	0.623532
1.32138	-0.008416	0.922062	0.394563	4.53868	-1.00859	-0.718335	-0.454779	0.172829	12.3377	0.414344	39.6379		1.98084	0.609506
1.32221	-0.007924	0.921399	0.394128	4.52475	-1.00836	-0.718059	-0.454673	0.1769	12.3026	0.414735	39.7523		1.98209	0.595613
1.32305	-0.007472	0.920862	0.394236	4.51123	-1.00868	-0.717337	-0.454558	0.179776	12.2681	0.414448	39.8602		1.98334	0.581124
1.32388	-0.007691	0.920429	0.394597	4.49851	-1.00902	-0.717456	-0.454697	0.183292	12.2328	0.415082	39.9697		1.98458	0.566197
1.32471	-0.007895	0.920132	0.39455	4.48618	-1.00941	-0.718346	-0.455331	0.186333	12.197	0.415295	40.0875		1.98583	0.551272
1.32554	-0.007576	0.919722	0.394956	4.47418	-1.01	-0.719031	-0.455925	0.19017	12.1613	0.415717	40.2074		1.98707	0.536588
1.32638	-0.006999	0.91875	0.395002	4.46197	-1.00935	-0.71983	-0.45617	0.193588	12.1252	0.414867	40.3277		1.98832	0.521731
1.32721	-0.006205	0.918059	0.394911	4.44961	-1.00909	-0.720337	-0.455578	0.196831	12.0901	0.414249	40.4483		1.98956	0.506523
1.32804	-0.005857	0.917779	0.394925	4.43715	-1.0094	-0.72047	-0.456059	0.200589	12.0551	0.413533	40.5686		1.99081	0.492483
1.32887	-0.006654	0.917238	0.39494	4.42522	-1.00934	-0.720789	-0.4555	0.203977	12.0196	0.412496	40.6893		1.99205	0.476961
1.32971	-0.007424	0.916913	0.394607	4.41236	-1.00993	-0.720813	-0.457254	0.206497	11.9836	0.412299	40.8088		1.9933	0.462997
1.33054	-0.007968	0.916146	0.393991	4.3992	-1.01031	-0.719808	-0.45768	0.209128	11.9479	0.412727	40.9279		1.99455	0.4485
1.33137	-0.008626	0.914841	0.393543	4.38606	-1.00972	-0.719081	-0.456986	0.212488	11.9135	0.413081	41.0468		1.99579	0.434413
1.3322	-0.00931	0.913974	0.393521	4.3738	-1.00902	-0.719243	-0.457295	0.215047	11.8799	0.413494	41.1655		1.99704	0.419466
1.33304	-0.010524	0.913886	0.393432	4.36111	-1.00854	-0.720025	-0.458339	0.218546	11.8486	0.413294	41.285		1.99828	0.405854
1.33387	-0.010634	0.913851	0.393088	4.34807	-1.00821	-0.721039	-0.457705	0.222481	11.8167	0.414158	41.4049		1.99953	0.392056
1.3347	-0.010865	0.913359	0.394727	4.33408	-1.00883	-0.721391	-0.458723	0.226259	11.7823	0.414314	41.5242		2.00077	0.37687
1.33553	-0.011255	0.912746	0.394858	4.32069	-1.00948	-0.721621	-0.460025	0.229957	11.748	0.414067	41.6434		2.00202	0.362033
1.33637	-0.011951	0.912249	0.393951	4.30832	-1.00972	-0.721189	-0.4598	0.234101	11.7127	0.414159	41.7624		2.00327	0.348155
1.3372	-0.012468	0.91203	0.394192	4.2957	-1.01074	-0.720745	-0.459731	0.237291	11.6776	0.414256	41.8812		2.00451	0.333047
1.33803	-0.012696	0.91105	0.394098	4.28357	-1.01195	-0.721183	-0.459744	0.24049	11.6438	0.413877	42		2.00576	0.318826
1.33886	-0.011737	0.910097	0.393085	4.27129	-1.01215	-0.721681	-0.460741	0.243761	11.6102	0.414011	42.1187		2.007	0.30397
1.3397	-0.011977	0.909493	0.392666	4.2592	-1.01216	-0.722193	-0.461532	0.247869	11.5753	0.414656	42.2366		2.00825	0.28905
1.34053	-0.012533	0.90891	0.391525	4.24715	-1.01183	-0.722333	-0.461328	0.251672	11.5413	0.415217	42.3549		2.00949	0.275994
1.34136	-0.01208	0.907928	0.390776	4.2339	-1.01125	-0.722178	-0.462436	0.255638	11.5081	0.415582	42.4725		2.01074	0.260495
1.34219	-0.011527	0.906654	0.390556	4.22179	-1.01066	-0.722524	-0.462704	0.258545	11.474	0.415709	42.5898		2.01199	0.246271
1.34302	-0.011819	0.905483	0.390857	4.20954	-1.01062	-0.723035	-0.462959	0.261812	11.44	0.415262	42.7072		2.01323	0.231821
1.34386	-0.012271	0.904077	0.390513	4.1974	-1.01001	-0.724259	-0.463421	0.264644	11.4071	0.415688	42.8245		2.01448	0.217699
1.34469	-0.012243	0.903033	0.389575	4.18501	-1.01078	-0.725528	-0.463262	0.268215	11.3737	0.415274	42.9414		2.01572	0.203731
1.34552	-0.012628	0.902148	0.388564	4.17259	-1.0112	-0.725861	-0.465148	0.272486	11.3416	0.416572	43.0574		2.01697	0.190216
1.34635	-0.012686	0.900798	0.388711	4.16072	-1.01084	-0.725625	-0.464603	0.27612	11.309	0.416245	43.1742		2.01821	0.176326
1.34719	-0.012296	0.899674	0.388338	4.14846	-1.01059	-0.725246	-0.464026	0.28005	11.2779	0.416647	43.291		2.01946	0.162973
1.34802	-0.012247	0.899322	0.387813	4.1363	-1.01059	-0.724706	-0.464027	0.283131	11.2449	0.417117	43.4069		2.02071	0.15049
1.34885	-0.012292	0.898737	0.3882	4.12416	-1.01072	-0.72439	-0.46424	0.287442	11.2115	0.41744	43.5223		2.02195	0.136765
1.34968	-0.01224	0.897772	0.388319	4.11138	-1.01142	-0.72497	-0.465302	0.291668	11.1788	0.418429	43.6382		2.0232	0.122409
1.35052	-0.011792	0.896795	0.388524	4.09891	-1.01153	-0.725811	-0.466411	0.295757	11.145	0.418863	43.7534		2.02444	0.10783
1.35135	-0.01148	0.896121	0.387913	4.08722	-1.01115	-0.725403	-0.466011	0.298737	11.1122	0.417483	43.8689		2.02569	0.093509
1.35218	-0.011624	0.895198	0.388459	4.07582	-1.01144	-0.725401	-0.466814	0.303565	11.0789	0.41684	43.9831		2.02693	0.0799
1.35301	-0.011803	0.894422	0.387051	4.06517	-1.01229	-0.72595	-0.468409	0.307203	11.0473	0.417485	44.097		2.02818	0.066524
1.35385	-0.011951	0.894127	0.386319	4.05354	-1.01214	-0.725547	-0.469394	0.311399	11.0138	0.415402	44.2125		2.02943	0.053206
1.35468	-0.011739	0.893948	0.386115	4.04217	-1.01059	-0.725447	-0.470451	0.315545	10.981	0.414772	44.3282		2.03067	0.037856
1.35551	-0.011798	0.893888	0.386729	4.03142	-1.0096	-0.725779	-0.46935	0.319127	10.9501	0.414655	44.4414		2.03192	0.02402
1.35634	-0.012401	0.893586	0.386673	4.02002	-1.00926	-0.725449	-0.469739	0.322562	10.9178	0.415577	44.5541		2.03316	0.0096
1.35718	-0.012471	0.892835	0.386106	4.00807	-1.00926	-0.725295	-0.470172	0.327474	10.885	0.415916	44.6672		2.03441	-0.00489
1.35801	-0.011985	0.891879	0.385729	3.99594	-1.00865	-0.725325	-0.470994	0.331352	10.8523	0.415124	44.7807		2.03566	-0.018548
1.35884	-0.012076	0.891166	0.384657	3.98399	-1.00934	-0.725514	-0.471542	0.335582	10.8201	0.415171	44.8935		2.0369	-0.031954
1.35967	-0.012681	0.890478	0.383647	3.97247	-1.00967	-0.725053	-0.471373	0.339842	10.7884	0.416453	45.0066		2.03815	-0.046053
1.36051	-0.012968	0.890061	0.383582	3.96073	-1.00947	-0.724754	-0.472574	0.343908	10.7561	0.416016	45.1197		2.03939	-0.060304
1.36134	-0.013351	0.890078	0.383981	3.94928	-1.00902	-0.724688	-0.473621	0.348295	10.7231	0.414831	45.232		2.04064	-0.073129
1.36217	-0.014139	0.889183	0.384407	3.93782	-1.00906	-0.724253	-0.473995	0.352201	10.6907	0.415175	45.3441		2.04188	-0.087364
1.363	-0.015259	0.887838	0.384295	3.92635	-1.00936	-0.724328	-0.473422	0.356334	10.6593	0.415912	45.4563		2.04313	-0.101587
1.36383	-0.016627	0.8869	0.384394	3.91545	-1.00892	-0.724208	-0.474771	0.359903	10.628	0.415408	45.5687		2.04437	-0.114823
1.36467	-0.018087	0.886068	0.383927	3.90425	-1.00846	-0.724125	-0.474967	0.364416	10.5952	0.416809	45.6808		2.04562	-0.127907
1.3655	-0.018765	0.885245	0.382746	3.89248	-1.00842	-0.724542	-0.475295	0.368401	10.5634	0.415706	45.792		2.04687	-0.140692
1.36633	-0.018709	0.885033	0.381535	3.88125	-1.00793	-0.724248	-0.475773	0.37205	10.5316	0.415548	45.9032		2.04811	-0.151904
1.36716	-0.018458	0.884703	0.381038	3.87027	-1.00718	-0.724148	-0.476183	0.375084	10.5003	0.414726	46.0149		2.04936	-0.165098
1.368	-0.018547	0.883888	0.381143	3.85905	-1.00709	-0.72372	-0.477303	0.379357	10.4692	0.414905	46.1258		2.0506	-0.178072
1.36883	-0.018297	0.88264	0.381272	3.84737	-1.00671	-0.722936	-0.477779	0.384605	10.4376	0.414565	46.237		2.05185	-0.191174
1.36966	-0.017732	0.881814	0.380845	3.83515	-1.00675	-0.722511	-0.47802	0.388596	10.4057	0.415279	46.3481		2.05309	-0.205342
1.37049	-0.017522	0.881524	0.379856	3.82329	-1.00679	-0.721891	-0.479206	0.393034	10.3744	0.416065	46.4577		2.05434	-0.21863
1.37132	-0.017461	0.8806	0.379191	3.8127	-1.00615	-0.721699	-0.478833	0.397402	10.3436	0.417045	46.5672		2.05559	-0.232476
1.37216	-0.017399	0.880451	0.378437	3.80237	-1.00627	-0.722554	-0.480161	0.402185	10.3129	0.416438	46.6766		2.05683	-0.246335
1.37299	-0.017325	0.880878	0.378047	3.79192	-1.00565	-0.723104	-0.481618	0.406673	10.2815	0.416583	46.7866		2.05808	-0.260048
1.37382	-0.016444	0.880473	0.378506	3.78141	-1.00482	-0.722965	-0.482181	0.410548	10.2506	0.416109	46.8964		2.05932	-0.272388
1.37465	-0.015136	0.879987	0.379385	3.77023	-1.00501	-0.722445	-0.481702	0.414649	10.2198	0.4154	47.0048		2.06057	-0.28577
1.37549	-0.015141	0.879533	0.379289	3.75964	-1.00556	-0.721332	-0.483399	0.418668	10.1902	0.415968	47.1083		2.06182	-0.299054
1.37632	-0.015296	0.879417	0.377692	3.75012	-1.00538	-0.720643	-0.483513	0.422968	10.1598	0.41611	47.2054		2.06306	-0.313337
1.37715	-0.015384	0.879376	0.377172	3.73998	-1.00454	-0.72022	-0.48349	0.427675	10.1289	0.415414	47.3018		2.06431	-0.327394
1.37799	-0.015202	0.878484	0.377493	3.72989	-1.0043	-0.719913	-0.483259	0.431785	10.0987	0.414952	47.4063		2.06555	-0.340475
1.37882	-0.015152	0.877452	0.377119	3.72023	-1.00385	-0.719884	-0.484596	0.435687	10.0688	0.415148	47.5136		2.0668	-0.352794
1.37965	-0.015325	0.87703	0.377102	3.71027	-1.00337	-0.720057	-0.485616	0.440131	10.0381	0.414368	47.6213		2.06804	-0.365995
1.38048	-0.015639	0.876801	0.377453	3.69955	-1.00299	-0.719965	-0.485161	0.444225	10.0081	0.414297	47.728		2.06929	-0.378406
1.38131	-0.015891	0.876332	0.37747	3.68886	-1.00275	-0.719532	-0.485179	0.447712	9.97837	0.413512	47.8337		2.07053	-0.391984
1.38215	-0.016204	0.875352	0.377357	3.67781	-1.00273	-0.719146	-0.485629	0.451924	9.94782	0.413317	47.9391		2.07178	-0.405675
1.38298	-0.017051	0.875304	0.376729	3.66849	-1.00245	-0.719387	-0.484519	0.455991	9.91762	0.412794	48.045		2.07303	-0.41758
1.38381	-0.017109	0.874988	0.3763	3.65809	-1.00252	-0.719674	-0.485175	0.461067	9.88775	0.412504	48.151		2.07427	-0.430312
1.38464	-0.016368	0.87428	0.376844	3.64747	-1.0026	-0.719895	-0.48578	0.465567	9.85721	0.412198	48.2567		2.07552	-0.443469
1.38548	-0.015897	0.873704	0.377561	3.63707	-1.00318	-0.719881	-0.486133	0.47024	9.82659	0.412582	48.3611		2.07676	-0.456385
1.38631	-0.016252	0.872907	0.376451	3.62608	-1.00327	-0.719422	-0.487392	0.473608	9.79818	0.41224	48.4656		2.07801	-0.46929
1.38714	-0.016668	0.872601	0.376392	3.61648	-1.00322	-0.719061	-0.486705	0.477795	9.77126	0.412454	48.5699		2.07925	-0.482756
1.38797	-0.01641	0.872797	0.376115	3.60595	-1.00415	-0.719631	-0.487623	0.482034	9.74343	0.411943	48.6735		2.0805	-0.496535
1.38881	-0.016372	0.872893	0.374594	3.59563	-1.00456	-0.720314	-0.487843	0.486849	9.71343	0.410902	48.777		2.08175	-0.509545
1.38964	-0.016822	0.872751	0.373245	3.5852	-1.00489	-0.720455	-0.4885	0.491629	9.68466	0.410858	48.8803		2.08299	-0.523778
1.39047	-0.016796	0.87299	0.37275	3.57538	-1.00563	-0.720338	-0.488512	0.496196	9.65574	0.410173	48.9829		2.08424	-0.536657
1.3913	-0.016972	0.872856	0.371868	3.56651	-1.00532	-0.719814	-0.488599	0.499782	9.62646	0.40934	49.0852		2.08548	-0.548783
1.39213	-0.017469	0.872759	0.370415	3.55789	-1.00541	-0.720017	-0.489203	0.504693	9.59801	0.408791	49.1869		2.08673	-0.562093
1.39297	-0.017918	0.871876	0.369026	3.54773	-1.0064	-0.721078	-0.489523	0.509673	9.56926	0.408188	49.289		2.08798	-0.574653
1.3938	-0.018261	0.871126	0.368588	3.53758	-1.00709	-0.721217	-0.489623	0.513388	9.54012	0.408938	49.3911		2.08922	-0.586693
1.39463	-0.01847	0.870155	0.367945	3.52649	-1.00723	-0.720783	-0.489418	0.518076	9.51053	0.408657	49.4918		2.09047	-0.599179
1.39546	-0.018268	0.869513	0.367479	3.51676	-1.00732	-0.720948	-0.488821	0.522322	9.48142	0.41018	49.5925		2.09171	-0.612159
1.3963	-0.018086	0.868855	0.367251	3.50704	-1.00818	-0.720753	-0.488539	0.526675	9.45235	0.410102	49.6928		2.09296	-0.62415
1.39713	-0.018595	0.867566	0.365872	3.49686	-1.00908	-0.720156	-0.488755	0.531472	9.42204	0.409985	49.7935		2.0942	-0.637035
1.39796	-0.018872	0.866183	0.365367	3.48684	-1.00914	-0.719778	-0.489545	0.536563	9.39279	0.410123	49.8939		2.09545	-0.650257
1.39879	-0.019269	0.865479	0.364999	3.47718	-1.00938	-0.720521	-0.489824	0.540524	9.36464	0.411269	49.9939		2.09669	-0.663227
1.39963	-0.019812	0.865118	0.365029	3.46708	-1.01043	-0.721479	-0.489818	0.544136	9.33664	0.412087	50.0947		2.09794	-0.675644
1.40046	-0.019495	0.863952	0.365245	3.45717	-1.01027	-0.721289	-0.4899	0.5474	9.30813	0.411205	50.1941		2.09919	-0.688572
1.40129	-0.019464	0.862821	0.366204	3.44809	-1.00898	-0.72115	-0.491227	0.551711	9.27889	0.41028	50.292		2.10043	-0.699465
1.40212	-0.01945	0.862076	0.366147	3.43844	-1.00839	-0.721344	-0.491137	0.5559	9.25049	0.410097	50.3895		2.10168	-0.710692
1.40296	-0.018495	0.860908	0.366026	3.42826	-1.00913	-0.721627	-0.491515	0.561083	9.22225	0.412007	50.4869		2.10292	-0.722989
1.40379	-0.017616	0.860247	0.365547	3.41959	-1.00956	-0.722434	-0.49202	0.566196	9.19424	0.411018	50.5846		2.10417	-0.734933
1.40462	-0.017359	0.860442	0.364613	3.41061	-1.01004	-0.722228	-0.491924	0.570253	9.16566	0.410294	50.6822		2.10541	-0.747158
1.40545	-0.016876	0.860865	0.365232	3.40115	-1.01134	-0.722256	-0.490924	0.574894	9.13766	0.410063	50.7785		2.10666	-0.760345
1.40629	-0.016449	0.860481	0.364701	3.39201	-1.01232	-0.722622	-0.490803	0.579185	9.10941	0.409054	50.8745		2.10791	-0.773627
1.40712	-0.016526	0.86012	0.364481	3.38297	-1.01248	-0.722097	-0.491661	0.583019	9.08104	0.410306	50.9708		2.10915	-0.786889
1.40795	-0.01649	0.859366	0.364046	3.37362	-1.01302	-0.721833	-0.490439	0.587987	9.05314	0.410386	51.066		2.1104	-0.799869
1.40878	-0.016414	0.858887	0.363728	3.36412	-1.01321	-0.721354	-0.490751	0.593739	9.02496	0.411505	51.1604		2.11164	-0.812197
1.40962	-0.016638	0.859335	0.362798	3.35491	-1.0134	-0.722191	-0.490356	0.598097	8.99725	0.410907	51.2553		2.11289	-0.824957
1.41045	-0.016792	0.860121	0.361791	3.3463	-1.01446	-0.722418	-0.491326	0.601852	8.9694	0.411054	51.3487		2.11414	-0.836753
1.41128	-0.016976	0.859713	0.361516	3.33725	-1.01451	-0.722536	-0.492063	0.606951	8.9411	0.41166	51.4416		2.11538	-0.847857
1.41211	-0.016975	0.859096	0.361975	3.32778	-1.0151	-0.722974	-0.491934	0.611084	8.91315	0.411093	51.5357		2.11663	-0.860062
1.41294	-0.017026	0.858749	0.362073	3.31736	-1.01571	-0.723502	-0.491757	0.615306	8.88492	0.410687	51.6297		2.11787	-0.872356
1.41378	-0.016793	0.857901	0.362361	3.30793	-1.01577	-0.72315	-0.491856	0.619883	8.85767	0.410868	51.7227		2.11912	-0.883854
1.41461	-0.016347	0.856798	0.362488	3.29893	-1.01758	-0.723088	-0.492182	0.624797	8.83044	0.410998	51.8141		2.12036	-0.89464
1.41544	-0.016076	0.856036	0.361313	3.28959	-1.01849	-0.723936	-0.491978	0.629856	8.80341	0.410896	51.9058		2.12161	-0.906713
1.41627	-0.016334	0.855526	0.359011	3.28078	-1.0181	-0.724069	-0.492673	0.634323	8.77567	0.411563	51.9971		2.12285	-0.918321
1.41711	-0.016447	0.854643	0.359233	3.27248	-1.01776	-0.724082	-0.49178	0.63918	8.74772	0.410227	52.0891		2.1241	-0.93015
1.41794	-0.016659	0.853576	0.360219	3.26291	-1.01802	-0.723804	-0.492079	0.643875	8.72069	0.409517	52.1793		2.12535	-0.941667
1.41877	-0.01652	0.852659	0.360621	3.25323	-1.0183	-0.724073	-0.492092	0.648736	8.69448	0.40987	52.2692		2.12659	-0.95337
1.4196	-0.016226	0.851948	0.360009	3.24366	-1.01807	-0.725087	-0.493383	0.654031	8.66754	0.410024	52.3591		2.12784	-0.965304
1.42044	-0.016128	0.851292	0.3601	3.23417	-1.0179	-0.725987	-0.492935	0.659343	8.64041	0.409394	52.4493		2.12908	-0.978036
1.42127	-0.015616	0.851079	0.360895	3.22472	-1.01763	-0.72604	-0.492652	0.664076	8.61415	0.410203	52.5378		2.13033	-0.990279
1.4221	-0.015503	0.850447	0.360392	3.21524	-1.0179	-0.725978	-0.493175	0.669003	8.58718	0.409237	52.6266		2.13157	-1.00253
1.42293	-0.015675	0.849777	0.359285	3.2069	-1.01847	-0.72569	-0.49362	0.673822	8.56052	0.409723	52.7159		2.13282	-1.01438
1.42376	-0.015861	0.849757	0.358894	3.19881	-1.01859	-0.725761	-0.493473	0.678936	8.5346	0.409304	52.8033		2.13407	-1.0258
1.4246	-0.015685	0.848945	0.359274	3.19007	-1.01878	-0.725789	-0.494029	0.684481	8.50816	0.410397	52.8902		2.13531	-1.03742
1.42543	-0.01596	0.848076	0.359292	3.18079	-1.01843	-0.725362	-0.493552	0.689533	8.48146	0.409652	52.9771		2.13656	-1.04871
1.42626	-0.016279	0.847904	0.358696	3.1719	-1.01816	-0.72555	-0.493129	0.694514	8.45528	0.409398	53.0637		2.1378	-1.05978
1.4271	-0.016477	0.847463	0.356924	3.16325	-1.01751	-0.725842	-0.493585	0.699558	8.4293	0.408098	53.1496		2.13905	-1.07043
1.42793	-0.016911	0.847003	0.357538	3.15486	-1.01676	-0.726409	-0.493154	0.704122	8.40321	0.40816	53.2343		2.14029	-1.08158
1.42876	-0.01672	0.845701	0.357896	3.14641	-1.01638	-0.726984	-0.493887	0.708446	8.37718	0.407175	53.3163		2.14154	-1.09253
1.42959	-0.016716	0.843974	0.357645	3.13803	-1.01543	-0.726603	-0.494504	0.712794	8.35087	0.408049	53.3934		2.14279	-1.10329
1.43042	-0.016244	0.843007	0.357729	3.12997	-1.01481	-0.72609	-0.494655	0.717216	8.32448	0.409481	53.4686		2.14403	-1.11414
1.43126	-0.015631	0.842048	0.358105	3.12197	-1.01461	-0.726462	-0.493446	0.721899	8.29813	0.410122	53.5492		2.14528	-1.12555
1.43209	-0.015904	0.841518	0.357951	3.11465	-1.01449	-0.726589	-0.492832	0.727531	8.2723	0.409997	53.6336		2.14652	-1.13668
1.43292	-0.015855	0.841956	0.357525	3.10657	-1.01502	-0.726395	-0.491977	0.733292	8.24619	0.410581	53.717		2.14777	-1.14823
1.43375	-0.015685	0.841828	0.357771	3.09746	-1.01517	-0.726116	-0.491872	0.737878	8.2199	0.411048	53.8009		2.14901	-1.15861
1.43459	-0.015963	0.840827	0.358592	3.0896	-1.01468	-0.725089	-0.4922	0.742976	8.19377	0.411678	53.8823		2.15026	-1.17001
1.43542	-0.015634	0.839642	0.358122	3.08134	-1.01389	-0.724635	-0.492276	0.747919	8.16782	0.411353	53.9642		2.15151	-1.18293
1.43625	-0.015731	0.839195	0.358439	3.07333	-1.013	-0.724745	-0.491738	0.752432	8.14295	0.411536	54.0474		2.15275	-1.19468
1.43708	-0.016666	0.839397	0.358918	3.0642	-1.01326	-0.724998	-0.493122	0.756532	8.11854	0.411428	54.1289		2.154	-1.20491
1.43792	-0.01716	0.83958	0.359398	3.05607	-1.01406	-0.725348	-0.4934	0.760318	8.09374	0.411623	54.2094		2.15524	-1.21488
1.43875	-0.017456	0.840037	0.359797	3.04762	-1.01395	-0.725574	-0.493432	0.764875	8.06966	0.411951	54.2896		2.15649	-1.22565
1.43958	-0.01749	0.840858	0.360002	3.04041	-1.01371	-0.725965	-0.492735	0.769842	8.04617	0.411249	54.3705		2.15773	-1.23664
1.44041	-0.017217	0.840626	0.359901	3.03148	-1.01387	-0.726209	-0.493116	0.775479	8.0236	0.410196	54.4494		2.15898	-1.24728
1.44125	-0.016781	0.840151	0.359643	3.02325	-1.01389	-0.72605	-0.494391	0.781368	8.00063	0.409673	54.5278		2.16023	-1.25764
1.44208	-0.016598	0.840158	0.359201	3.0159	-1.01389	-0.726689	-0.494499	0.787128	7.97677	0.411656	54.606		2.16147	-1.26871
1.44291	-0.016908	0.839163	0.35864	3.00747	-1.0143	-0.727253	-0.49311	0.792885	7.95257	0.411709	54.6835		2.16272	-1.28055
1.44374	-0.017046	0.838039	0.358557	3.00014	-1.01437	-0.727119	-0.493289	0.79899	7.92845	0.411344	54.7611		2.16396	-1.29183
1.44457	-0.017247	0.837741	0.358449	2.99265	-1.01357	-0.726793	-0.493471	0.804174	7.90413	0.409914	54.8394		2.16521	-1.30243
1.44541	-0.017753	0.838506	0.358181	2.98375	-1.01302	-0.726416	-0.493565	0.809529	7.87992	0.410769	54.917		2.16645	-1.31325
1.44624	-0.017756	0.838172	0.357926	2.97455	-1.01259	-0.726482	-0.494485	0.815135	7.85502	0.410526	54.9937		2.1677	-1.3235
1.44707	-0.017645	0.836436	0.357166	2.96651	-1.01169	-0.727184	-0.495149	0.820356	7.82993	0.410926	55.0691		2.16895	-1.33345
1.4479	-0.017804	0.835215	0.357658	2.95827	-1.01146	-0.727705	-0.494763	0.825662	7.80583	0.411373	55.1448		2.17019	-1.34424
1.44874	-0.017727	0.834419	0.357686	2.95006	-1.01178	-0.727859	-0.493639	0.830999	7.78183	0.410205	55.2196		2.17144	-1.35524
1.44957	-0.017456	0.8347	0.358105	2.9426	-1.01203	-0.728158	-0.494965	0.835696	7.75768	0.410022	55.2948		2.17268	-1.366
1.4504	-0.017523	0.834101	0.359034	2.93391	-1.01239	-0.727885	-0.494335	0.840198	7.73331	0.409528	55.3695		2.17393	-1.376
1.45123	-0.017253	0.833097	0.359311	2.92596	-1.01334	-0.727443	-0.494766	0.845891	7.70897	0.410098	55.4439		2.17517	-1.38599
1.45207	-0.01692	0.83173	0.359246	2.91749	-1.01356	-0.727602	-0.49461	0.851557	7.68597	0.409976	55.5179		2.17642	-1.39682
1.4529	-0.017243	0.831189	0.358291	2.90908	-1.01424	-0.727415	-0.494702	0.856544	7.6624	0.409406	55.5909		2.17767	-1.40766
1.45373	-0.0181	0.830272	0.358556	2.90108	-1.01523	-0.727047	-0.495055	0.862343	7.63911	0.409501	55.6621		2.17891	-1.41752
1.45456	-0.01832	0.828611	0.357892	2.89484	-1.01561	-0.726677	-0.496305	0.867947	7.61543	0.408825	55.7343		2.18016	-1.42731
1.4554	-0.018186	0.827396	0.35755	2.88748	-1.01598	-0.72686	-0.496296	0.87309	7.59136	0.40912	55.8063		2.1814	-1.43748
1.45623	-0.018384	0.826417	0.356896	2.87967	-1.01523	-0.727312	-0.496216	0.878615	7.56713	0.409649	55.8788		2.18265	-1.44886
1.45706	-0.018922	0.825895	0.357209	2.87159	-1.01468	-0.726739	-0.497291	0.884536	7.54325	0.409487	55.9481		2.18389	-1.45965
1.45789	-0.019095	0.825064	0.35845	2.86446	-1.01523	-0.727547	-0.497829	0.890022	7.51998	0.40897	56.0176		2.18514	-1.47057
1.45873	-0.018733	0.824492	0.3574	2.85674	-1.01566	-0.728344	-0.498105	0.895285	7.49682	0.409233	56.0868		2.18639	-1.48109
1.45956	-0.01884	0.824195	0.357385	2.84892	-1.01599	-0.728303	-0.497943	0.900573	7.47327	0.409166	56.1572		2.18763	-1.49079
1.46039	-0.018584	0.823997	0.357962	2.84197	-1.01636	-0.727935	-0.497848	0.906081	7.44881	0.408932	56.226		2.18888	-1.50043
1.46122	-0.017917	0.82365	0.357448	2.83466	-1.01643	-0.727716	-0.49874	0.911342	7.42505	0.408407	56.294		2.19012	-1.51066
1.46206	-0.017727	0.822906	0.356866	2.82748	-1.01689	-0.727446	-0.499265	0.91634	7.40113	0.408958	56.362		2.19137	-1.52088
1.46289	-0.018393	0.822078	0.355571	2.81951	-1.01751	-0.727769	-0.498776	0.921588	7.37758	0.408414	56.429		2.19261	-1.53109
1.46372	-0.018117	0.821355	0.355634	2.8122	-1.0175	-0.727858	-0.498816	0.92692	7.35392	0.407483	56.4954		2.19386	-1.54137
1.46455	-0.017487	0.820724	0.355626	2.80422	-1.01694	-0.728764	-0.499824	0.932088	7.33044	0.407179	56.5618		2.19511	-1.55172
1.46538	-0.016545	0.819328	0.356729	2.79687	-1.01659	-0.729618	-0.500748	0.937314	7.30664	0.407768	56.6276		2.19635	-1.56276
1.46622	-0.016188	0.819072	0.356812	2.78997	-1.01724	-0.729302	-0.501068	0.942339	7.28295	0.406311	56.6938		2.1976	-1.57281
1.46705	-0.015943	0.818958	0.35666	2.78302	-1.01795	-0.729249	-0.501786	0.947573	7.25971	0.406749	56.759		2.19884	-1.58215
1.46788	-0.015857	0.818999	0.356297	2.77602	-1.01868	-0.729549	-0.502412	0.952684	7.23589	0.407145	56.8233		2.20009	-1.59211
1.46871	-0.016687	0.819576	0.35653	2.76861	-1.01963	-0.729139	-0.502084	0.957989	7.21259	0.407633	56.8877		2.20133	-1.60275
1.46955	-0.016729	0.819184	0.357188	2.76168	-1.01994	-0.729022	-0.50238	0.963986	7.18896	0.407396	56.952		2.20258	-1.61292
1.47038	-0.016622	0.818252	0.356662	2.75385	-1.02035	-0.728861	-0.502351	0.970276	7.16578	0.406763	57.016		2.20383	-1.62314
1.47121	-0.016372	0.818	0.357074	2.74669	-1.02115	-0.730273	-0.501773	0.976216	7.14337	0.405009	57.0791		2.20507	-1.63343
1.47204	-0.016758	0.817357	0.357765	2.73946	-1.02171	-0.73062	-0.503131	0.981985	7.12094	0.403743	57.1421		2.20632	-1.6439
1.47288	-0.016617	0.816429	0.35835	2.73206	-1.02199	-0.730979	-0.504006	0.987596	7.09849	0.402651	57.2041		2.20756	-1.65299
1.47371	-0.01643	0.815205	0.358397	2.72453	-1.02239	-0.731318	-0.506267	0.992807	7.07611	0.403158	57.2656		2.20881	-1.66181
1.47454	-0.017017	0.813645	0.358334	2.71722	-1.02276	-0.732122	-0.507019	0.997865	7.05444	0.40296	57.3266		2.21005	-1.6717
1.47537	-0.017661	0.81253	0.358022	2.70981	-1.02365	-0.732468	-0.506821	1.0035	7.03244	0.402692	57.3867		2.2113	-1.68182
1.4762	-0.01719	0.812188	0.357098	2.70246	-1.0241	-0.73332	-0.506782	1.00907	7.01027	0.403117	57.4478		2.21255	-1.69103
1.47704	-0.016716	0.81201	0.35747	2.69541	-1.02435	-0.733819	-0.507221	1.01386	6.98818	0.403314	57.507		2.21379	-1.69956
1.47787	-0.016475	0.811503	0.357614	2.68829	-1.0252	-0.734112	-0.507711	1.01904	6.96582	0.403	57.5652		2.21504	-1.70897
1.4787	-0.016014	0.810291	0.35696	2.68186	-1.02516	-0.734285	-0.506825	1.025	6.94271	0.403405	57.6228		2.21628	-1.71906
1.47954	-0.016251	0.809222	0.355758	2.67549	-1.02451	-0.733772	-0.507426	1.03101	6.92052	0.403354	57.6811		2.21753	-1.72927
1.48037	-0.016327	0.807793	0.355684	2.6692	-1.02448	-0.733597	-0.508145	1.0366	6.89738	0.402342	57.7382		2.21877	-1.73916
1.4812	-0.015707	0.806487	0.355392	2.66229	-1.02514	-0.73342	-0.508035	1.04176	6.8745	0.40112	57.7945		2.22002	-1.74846
1.48203	-0.015118	0.806581	0.354568	2.65557	-1.02513	-0.732823	-0.508504	1.04713	6.85192	0.401315	57.8498		2.22127	-1.75804
1.48286	-0.015307	0.805883	0.353831	2.64859	-1.02482	-0.732779	-0.50685	1.05223	6.83024	0.401478	57.9012		2.22251	-1.76796
1.4837	-0.015649	0.805231	0.353458	2.64118	-1.02547	-0.73201	-0.507145	1.05705	6.80804	0.399981	57.9501		2.22376	-1.77815
1.48453	-0.015397	0.805096	0.352629	2.63424	-1.02644	-0.731347	-0.507645	1.06184	6.78575	0.399962	58.0024		2.225	-1.78789
1.48536	-0.015642	0.80485	0.352203	2.62796	-1.02759	-0.731239	-0.507578	1.06667	6.7626	0.400261	58.0569		2.22625	-1.79754
1.48619	-0.015863	0.804236	0.351717	2.62183	-1.02838	-0.731572	-0.507547	1.07237	6.74148	0.399035	58.1097		2.22749	-1.80734
1.48703	-0.014892	0.802928	0.351608	2.61461	-1.02802	-0.731811	-0.50813	1.07821	6.7182	0.397837	58.1618		2.22874	-1.81704
1.48786	-0.014056	0.801504	0.351514	2.60936	-1.02768	-0.732582	-0.507691	1.08429	6.69821	0.397434	58.2144		2.22999	-1.82709
1.48869	-0.014014	0.801176	0.349979	2.60352	-1.02838	-0.732526	-0.507483	1.08935	6.67543	0.396759	58.2667		2.23123	-1.83725
1.48952	-0.013967	0.801368	0.349376	2.59619	-1.02846	-0.732181	-0.508705	1.09473	6.6525	0.396079	58.3182		2.23248	-1.84666
1.49036	-0.013944	0.800169	0.349095	2.59017	-1.02836	-0.732459	-0.510411	1.10002	6.63056	0.396078	58.3706		2.23372	-1.8559
1.49119	-0.01377	0.798993	0.348612	2.58351	-1.02882	-0.7327	-0.510981	1.10544	6.60889	0.396316	58.4222		2.23497	-1.86511
1.49202	-0.014098	0.798986	0.348385	2.57837	-1.02907	-0.733769	-0.511589	1.1114	6.58777	0.396448	58.4729		2.23621	-1.8751
1.49285	-0.014506	0.798608	0.348367	2.57251	-1.0281	-0.734492	-0.512958	1.11698	6.56626	0.395519	58.5229		2.23746	-1.88528
1.49368	-0.01451	0.798374	0.348367	2.56699	-1.02723	-0.73533	-0.512752	1.12162	6.54626	0.395643	58.5727		2.23871	-1.89451
1.49452	-0.014483	0.797561	0.348832	2.56146	-1.02668	-0.736023	-0.513177	1.12657	6.52804	0.395749	58.6216		2.23995	-1.90391
1.49535	-0.013824	0.797422	0.348284	2.55597	-1.02531	-0.735974	-0.513483	1.13189	6.50771	0.395535	58.6704		2.2412	-1.91371
1.49618	-0.013078	0.797417	0.34883	2.54878	-1.02476	-0.736204	-0.513229	1.1365	6.48721	0.396044	58.7193		2.24244	-1.92289
1.49701	-0.013046	0.797801	0.349041	2.54269	-1.02462	-0.736448	-0.513521	1.14159	6.4666	0.394956	58.766		2.24369	-1.93148
1.49785	-0.012881	0.79817	0.349922	2.53657	-1.02533	-0.736317	-0.514348	1.14715	6.44593	0.394435	58.8133		2.24493	-1.93979
1.49868	-0.012174	0.798168	0.349899	2.53031	-1.0257	-0.736376	-0.514331	1.15253	6.42523	0.394109	58.8607		2.24618	-1.94867
1.49951	-0.012419	0.797728	0.350191	2.52361	-1.02628	-0.736425	-0.513988	1.15817	6.40404	0.39424	58.9073		2.24743	-1.95743
1.50034	-0.013423	0.796783	0.351264	2.51725	-1.02644	-0.737003	-0.51384	1.16405	6.38341	0.39395	58.9527		2.24867	-1.96626
1.50118	-0.013612	0.795657	0.350643	2.51223	-1.02613	-0.737681	-0.514268	1.16955	6.3621	0.394086	58.9975		2.24992	-1.97657
1.50201	-0.013756	0.793831	0.348859	2.50613	-1.026	-0.737884	-0.515119	1.17471	6.34298	0.39369	59.0423		2.25116	-1.98649
1.50284	-0.014195	0.792553	0.348927	2.50011	-1.02618	-0.737538	-0.514241	1.17959	6.32274	0.393447	59.0858		2.25241	-1.99568
1.50367	-0.01467	0.792598	0.349864	2.49495	-1.02613	-0.7374	-0.51393	1.1846	6.30207	0.393304	59.1286		2.25365	-2.00448
1.50451	-0.014296	0.791799	0.350189	2.48918	-1.02614	-0.737244	-0.514489	1.18975	6.28097	0.393656	59.1728		2.2549	-2.0137
1.50534	-0.014728	0.791171	0.349932	2.48405	-1.02631	-0.737547	-0.515402	1.19522	6.26152	0.394605	59.2157		2.25615	-2.02286
1.50617	-0.015232	0.79102	0.350336	2.4783	-1.02699	-0.736918	-0.515041	1.20129	6.24131	0.394821	59.2575		2.25739	-2.03168
1.507	-0.015304	0.79117	0.348956	2.47256	-1.02768	-0.736465	-0.51472	1.20642	6.22189	0.394272	59.2997		2.25864	-2.04017
1.50784	-0.015033	0.790299	0.348417	2.46553	-1.02712	-0.737392	-0.515278	1.21191	6.20234	0.395071	59.3391		2.25988	-2.04842
1.50867	-0.015417	0.790514	0.348872	2.46008	-1.02665	-0.738206	-0.515695	1.21749	6.18268	0.394747	59.3805		2.26113	-2.05701
1.5095	-0.015591	0.789889	0.348421	2.45378	-1.02671	-0.738311	-0.516245	1.22395	6.16411	0.394132	59.4211		2.26237	-2.06555
1.51033	-0.01508	0.787871	0.348375	2.4487	-1.02672	-0.738246	-0.516771	1.22988	6.14365	0.393835	59.4599		2.26362	-2.074
1.51117	-0.015065	0.786482	0.347491	2.44227	-1.02687	-0.73755	-0.51658	1.23574	6.12433	0.394335	59.4992		2.26487	-2.08265
1.512	-0.015481	0.7861	0.346831	2.43598	-1.02675	-0.737795	-0.516861	1.24185	6.10347	0.39497	59.5371		2.26611	-2.09128
1.51283	-0.015917	0.785577	0.346233	2.43048	-1.02629	-0.736761	-0.517468	1.24711	6.08262	0.395657	59.5757		2.26736	-2.09937
1.51366	-0.016762	0.785245	0.346058	2.42419	-1.0254	-0.736844	-0.516735	1.25184	6.06292	0.395688	59.6124		2.2686	-2.10773
1.51449	-0.017128	0.784464	0.345416	2.41821	-1.02448	-0.736508	-0.517443	1.25681	6.04344	0.395919	59.6493		2.26985	-2.11614
1.51533	-0.016896	0.78375	0.344918	2.41181	-1.02384	-0.736607	-0.516887	1.26188	6.02356	0.395863	59.6866		2.27109	-2.12547
1.51616	-0.01648	0.783678	0.345861	2.40614	-1.0233	-0.7366	-0.516937	1.26784	6.00243	0.395371	59.7224		2.27234	-2.13422
1.51699	-0.016169	0.782714	0.346524	2.40098	-1.02253	-0.736636	-0.518529	1.27399	5.98249	0.394602	59.7579		2.27359	-2.1425
1.51782	-0.016347	0.781936	0.347285	2.39514	-1.02231	-0.736533	-0.519624	1.28017	5.96296	0.394051	59.7919		2.27483	-2.15161
1.51866	-0.016918	0.78159	0.346034	2.39	-1.02279	-0.73579	-0.520241	1.28665	5.94302	0.393827	59.8272		2.27608	-2.16074
1.51949	-0.01813	0.781166	0.345407	2.38471	-1.02277	-0.735348	-0.520449	1.29216	5.92242	0.39407	59.8613		2.27732	-2.16872
1.52032	-0.01881	0.780306	0.344831	2.379	-1.02337	-0.735469	-0.521182	1.29793	5.9022	0.393907	59.8948		2.27857	-2.17713
1.52115	-0.019051	0.779065	0.344958	2.37246	-1.0239	-0.736135	-0.520598	1.30404	5.8826	0.394018	59.9278		2.27981	-2.18527
1.52199	-0.018649	0.778481	0.345076	2.3657	-1.02349	-0.737056	-0.520811	1.30963	5.864	0.39401	59.9611		2.28106	-2.19354
1.52282	-0.017933	0.777631	0.34518	2.36043	-1.02351	-0.737005	-0.520801	1.31527	5.84531	0.394217	59.9926		2.28231	-2.20266
1.52365	-0.018083	0.775859	0.345555	2.35578	-1.02391	-0.737196	-0.520515	1.32032	5.82594	0.39399	60.0239		2.28355	-2.21063
1.52448	-0.018001	0.774469	0.346106	2.35103	-1.02394	-0.736909	-0.520617	1.32574	5.80642	0.393587	60.0546		2.2848	-2.21867
1.52532	-0.018232	0.773586	0.346461	2.34511	-1.02387	-0.736526	-0.520632	1.3314	5.78688	0.393633	60.0855		2.28604	-2.22577
1.52615	-0.018534	0.773053	0.347072	2.33952	-1.02364	-0.73663	-0.521556	1.33651	5.76785	0.393031	60.1162		2.28729	-2.23305
1.52698	-0.018065	0.773338	0.347086	2.3345	-1.02292	-0.737732	-0.521151	1.34214	5.74866	0.392285	60.1464		2.28853	-2.24083
1.52781	-0.017722	0.772773	0.346614	2.32964	-1.02227	-0.737906	-0.52164	1.34747	5.72999	0.392934	60.1762		2.28978	-2.24803
1.52865	-0.018532	0.772616	0.346734	2.32469	-1.02299	-0.738	-0.522155	1.35272	5.71267	0.393624	60.2054		2.29103	-2.25571
1.52948	-0.019444	0.772274	0.346885	2.31853	-1.02327	-0.737729	-0.522361	1.35817	5.69372	0.393735	60.2345		2.29227	-2.26347
1.53031	-0.019991	0.771815	0.347669	2.31257	-1.02303	-0.736993	-0.522561	1.36422	5.67524	0.393534	60.2631		2.29352	-2.27146
1.53114	-0.02035	0.770575	0.347556	2.30801	-1.02278	-0.736642	-0.522362	1.36934	5.65696	0.393693	60.2906		2.29476	-2.27953
1.53198	-0.020213	0.769924	0.347136	2.30297	-1.02299	-0.736338	-0.521727	1.37494	5.6394	0.393789	60.3171		2.29601	-2.28709
1.53281	-0.020988	0.769247	0.347221	2.29781	-1.02293	-0.736566	-0.521205	1.38051	5.62109	0.393727	60.3434		2.29725	-2.29488
1.53364	-0.021862	0.768238	0.346971	2.29262	-1.02312	-0.735976	-0.52096	1.38581	5.6024	0.393421	60.3688		2.2985	-2.30243
1.53447	-0.02235	0.766935	0.346079	2.28782	-1.02395	-0.735716	-0.519708	1.39131	5.58414	0.393779	60.3941		2.29975	-2.31015
1.5353	-0.02307	0.765848	0.345389	2.28086	-1.02442	-0.734922	-0.520123	1.39773	5.56517	0.393929	60.4178		2.30099	-2.31752
1.53614	-0.023682	0.765061	0.345372	2.27581	-1.02445	-0.734495	-0.519572	1.40376	5.54787	0.393263	60.4403		2.30224	-2.32509
1.53697	-0.023834	0.763914	0.345811	2.2705	-1.02512	-0.734155	-0.520442	1.40983	5.53049	0.393066	60.4615		2.30348	-2.33285
1.5378	-0.025097	0.762852	0.345832	2.26592	-1.02531	-0.734674	-0.520568	1.41678	5.5125	0.392593	60.4828		2.30473	-2.34056
1.53863	-0.026146	0.76138	0.346063	2.26128	-1.02564	-0.734312	-0.519955	1.42205	5.49413	0.392974	60.5069		2.30597	-2.34872
1.53947	-0.026564	0.760223	0.346107	2.25657	-1.0253	-0.734694	-0.519782	1.42737	5.47627	0.393057	60.5294		2.30722	-2.35721
1.5403	-0.027074	0.759144	0.345889	2.25175	-1.02541	-0.7351	-0.519646	1.4331	5.45872	0.392738	60.5511		2.30847	-2.36475
1.54113	-0.027741	0.758478	0.345372	2.24684	-1.02463	-0.734426	-0.520459	1.43734	5.44116	0.392804	60.5732		2.30971	-2.37224
1.54196	-0.027129	0.758374	0.344753	2.24131	-1.02434	-0.73384	-0.521446	1.44225	5.4237	0.392398	60.5948		2.31096	-2.38011
1.54279	-0.026826	0.758645	0.344756	2.23632	-1.02449	-0.733978	-0.521394	1.44759	5.40607	0.391774	60.6155		2.3122	-2.38682
1.54363	-0.026956	0.758584	0.345447	2.23247	-1.02418	-0.73437	-0.52185	1.45243	5.38784	0.391749	60.6368		2.31345	-2.39397
1.54446	-0.026903	0.757608	0.3462	2.22713	-1.02429	-0.734999	-0.523401	1.45847	5.37034	0.39156	60.6581		2.31469	-2.40123
1.54529	-0.026712	0.756752	0.345028	2.22143	-1.02456	-0.735279	-0.524046	1.46415	5.35336	0.390494	60.6771		2.31594	-2.40871
1.54612	-0.026477	0.755737	0.344728	2.21808	-1.02527	-0.735697	-0.523867	1.46997	5.33535	0.38921	60.6958		2.31719	-2.41574
1.54696	-0.025995	0.754933	0.344937	2.21357	-1.02579	-0.735546	-0.523807	1.47585	5.3175	0.388579	60.7138		2.31843	-2.42214
1.54779	-0.025673	0.753689	0.345376	2.20827	-1.02556	-0.735938	-0.524094	1.4811	5.30104	0.38883	60.7314		2.31968	-2.42937
1.54862	-0.02582	0.752448	0.345725	2.20267	-1.02504	-0.736414	-0.524663	1.48733	5.28521	0.38853	60.7483		2.32092	-2.43544
1.54945	-0.026289	0.751788	0.34606	2.19945	-1.02539	-0.735705	-0.524649	1.49302	5.26719	0.387371	60.7656		2.32217	-2.44191
1.55029	-0.026408	0.749728	0.345555	2.19476	-1.02577	-0.734377	-0.524163	1.49863	5.24933	0.386885	60.7825		2.32341	-2.44957
1.55112	-0.026506	0.749318	0.345583	2.19053	-1.02545	-0.733724	-0.524412	1.50417	5.23094	0.386544	60.7987		2.32466	-2.45681
1.55195	-0.027511	0.749364	0.34584	2.18507	-1.02498	-0.734203	-0.524624	1.50908	5.21354	0.386082	60.816		2.32591	-2.4635
1.55278	-0.027556	0.749429	0.345724	2.18108	-1.02455	-0.734495	-0.524825	1.51389	5.19614	0.385743	60.8313		2.32715	-2.47047
1.55362	-0.02757	0.749854	0.345738	2.17763	-1.02461	-0.733925	-0.5253	1.51804	5.17863	0.38603	60.8463		2.3284	-2.47824
1.55445	-0.027648	0.748982	0.345297	2.17186	-1.0251	-0.733243	-0.525454	1.52414	5.16142	0.385904	60.8596		2.32964	-2.48577
1.55528	-0.026809	0.748171	0.344957	2.16761	-1.02578	-0.732909	-0.525283	1.53059	5.14415	0.385812	60.8738		2.33089	-2.49345
1.55611	-0.026108	0.747587	0.345604	2.16383	-1.0271	-0.732787	-0.524621	1.53639	5.1261	0.385263	60.8863		2.33213	-2.50095
1.55695	-0.025899	0.746836	0.345582	2.16019	-1.02754	-0.73258	-0.52445	1.54187	5.10851	0.384786	60.8979		2.33338	-2.50672
1.55778	-0.025951	0.745749	0.345153	2.15569	-1.02769	-0.732452	-0.524609	1.54733	5.09213	0.38488	60.9093		2.33463	-2.51407
1.55861	-0.025821	0.744966	0.344157	2.15146	-1.02806	-0.732431	-0.524384	1.55232	5.07501	0.384971	60.9211		2.33587	-2.52135
1.55944	-0.02486	0.745089	0.344017	2.14681	-1.02788	-0.732164	-0.524253	1.55711	5.05853	0.385866	60.9323		2.33712	-2.52829
1.56028	-0.024468	0.744118	0.34494	2.14163	-1.02674	-0.732269	-0.524028	1.56213	5.04233	0.386259	60.9429		2.33836	-2.53525
1.56111	-0.02326	0.742382	0.345185	2.13719	-1.02641	-0.732849	-0.524778	1.5676	5.02627	0.385726	60.9526		2.33961	-2.54279
1.56194	-0.022606	0.742223	0.346566	2.13388	-1.02637	-0.733106	-0.525508	1.57297	5.01044	0.385155	60.9633		2.34085	-2.54978
1.56277	-0.021691	0.74284	0.346352	2.13002	-1.02639	-0.734145	-0.526575	1.57839	4.99398	0.383608	60.9727		2.3421	-2.557
1.5636	-0.021353	0.741776	0.34592	2.12661	-1.02643	-0.734068	-0.526847	1.58386	4.97682	0.383314	60.9804		2.34335	-2.56358
1.56444	-0.021804	0.741507	0.345905	2.12157	-1.02656	-0.733738	-0.528362	1.58975	4.95935	0.383911	60.989		2.34459	-2.56986
1.56527	-0.021821	0.74159	0.345753	2.11708	-1.0262	-0.734131	-0.528632	1.59602	4.94356	0.383957	60.9969		2.34584	-2.57745
1.5661	-0.022206	0.741548	0.346389	2.11292	-1.02647	-0.734323	-0.52858	1.60146	4.92752	0.383933	61.0047		2.34708	-2.58467
1.56693	-0.021972	0.74042	0.345334	2.10977	-1.02642	-0.733877	-0.529363	1.60755	4.91152	0.3843	61.0112		2.34833	-2.59235
1.56777	-0.022161	0.739428	0.344773	2.10591	-1.02608	-0.73499	-0.529383	1.61402	4.89552	0.384607	61.0176		2.34957	-2.59945
1.5686	-0.022187	0.738107	0.344697	2.10124	-1.02605	-0.734209	-0.530254	1.6195	4.87953	0.384358	61.0236		2.35082	-2.60622
1.56943	-0.02232	0.737482	0.345227	2.0964	-1.0259	-0.734733	-0.530878	1.62524	4.86258	0.383765	61.0289		2.35207	-2.61337
1.57026	-0.022165	0.736459	0.344669	2.09147	-1.02572	-0.735178	-0.530924	1.63069	4.84592	0.383987	61.0334		2.35331	-2.62048
1.5711	-0.022229	0.736834	0.344078	2.0879	-1.02568	-0.734689	-0.531335	1.6367	4.82929	0.383971	61.0372		2.35456	-2.62685
1.57193	-0.022029	0.736635	0.344795	2.08473	-1.02604	-0.735904	-0.531649	1.64204	4.8133	0.384225	61.0397		2.3558	-2.63295
1.57276	-0.021954	0.736792	0.344634	2.08087	-1.02605	-0.73545	-0.531844	1.64793	4.79729	0.384206	61.0428		2.35705	-2.6391
1.57359	-0.021617	0.736973	0.344724	2.07612	-1.02559	-0.735447	-0.531782	1.65353	4.78037	0.384425	61.0455		2.35829	-2.64613
1.57443	-0.020709	0.737599	0.344992	2.07199	-1.02521	-0.73456	-0.531911	1.65984	4.76453	0.384294	61.047		2.35954	-2.65272
1.57526	-0.019717	0.737068	0.345225	2.06797	-1.02479	-0.734319	-0.53271	1.66518	4.74949	0.384159	61.0491		2.36079	-2.65887
1.57609	-0.019217	0.736539	0.34516	2.06356	-1.02428	-0.733942	-0.533021	1.67114	4.734	0.383944	61.0495		2.36203	-2.66456
1.57692	-0.019066	0.736364	0.346145	2.0608	-1.02387	-0.734089	-0.533737	1.67676	4.71873	0.383598	61.0507		2.36328	-2.67169
1.57776	-0.018161	0.736122	0.345629	2.05711	-1.02403	-0.733939	-0.534211	1.68232	4.70262	0.383505	61.0517		2.36452	-2.67876
1.57859	-0.017503	0.73531	0.345467	2.05308	-1.02429	-0.735247	-0.534306	1.68869	4.68634	0.382309	61.0521		2.36577	-2.68539
1.57942	-0.017435	0.734446	0.345376	2.04912	-1.02405	-0.736003	-0.534694	1.69331	4.67051	0.381418	61.0522		2.36701	-2.69238
1.58025	-0.017496	0.733962	0.34502	2.04456	-1.02369	-0.736022	-0.535033	1.69865	4.65535	0.380781	61.0501		2.36826	-2.69868
1.58109	-0.017692	0.732973	0.345406	2.04081	-1.02331	-0.735464	-0.534955	1.70426	4.64025	0.380371	61.0483		2.36951	-2.7043
1.58192	-0.018206	0.732259	0.345214	2.03712	-1.02347	-0.735162	-0.535086	1.7112	4.62472	0.380874	61.046		2.37075	-2.71107
1.58275	-0.017529	0.731889	0.345628	2.03393	-1.02348	-0.734893	-0.535548	1.71797	4.60887	0.380805	61.0432		2.372	-2.71743
1.58358	-0.017354	0.73044	0.345255	2.02965	-1.02288	-0.733909	-0.535466	1.72335	4.5932	0.381	61.0394		2.37324	-2.72421
1.58441	-0.016521	0.728885	0.345311	2.02427	-1.02192	-0.733801	-0.536236	1.72889	4.57777	0.381553	61.0354		2.37449	-2.73156
1.58525	-0.015947	0.727961	0.345603	2.01879	-1.0226	-0.733158	-0.535695	1.73458	4.56236	0.382168	61.0297		2.37573	-2.73769
1.58608	-0.015705	0.727553	0.345103	2.01525	-1.02269	-0.732802	-0.534701	1.73989	4.54683	0.382012	61.0244		2.37698	-2.74363
1.58691	-0.015188	0.726991	0.34553	2.01182	-1.0232	-0.733442	-0.535086	1.74564	4.53116	0.382305	61.0202		2.37823	-2.7489
1.58774	-0.015253	0.727413	0.345078	2.00732	-1.02282	-0.733388	-0.53499	1.75101	4.51559	0.383795	61.0148		2.37947	-2.75529
1.58858	-0.01559	0.727024	0.344408	2.00311	-1.0219	-0.733684	-0.534656	1.75676	4.50033	0.384767	61.0086		2.38072	-2.76266
1.58941	-0.016082	0.726547	0.345194	1.99931	-1.02197	-0.732706	-0.535004	1.76307	4.48448	0.384497	61.0032		2.38196	-2.7693
1.59024	-0.015666	0.725854	0.345222	1.99573	-1.02273	-0.732185	-0.535754	1.76825	4.46921	0.384183	60.9968		2.38321	-2.77582
1.59107	-0.014494	0.724913	0.344467	1.99146	-1.02322	-0.732663	-0.535742	1.77319	4.45416	0.38513	60.9908		2.38445	-2.78331
1.59191	-0.014031	0.72456	0.345124	1.98788	-1.02312	-0.732807	-0.53671	1.77826	4.43919	0.386122	60.9835		2.3857	-2.78945
1.59274	-0.014033	0.724021	0.344954	1.98526	-1.02333	-0.732557	-0.535985	1.78343	4.42443	0.386708	60.9749		2.38695	-2.79564
1.59357	-0.012478	0.722829	0.344834	1.98204	-1.02331	-0.732052	-0.535684	1.79023	4.40865	0.386951	60.9662		2.38819	-2.8018
1.5944	-0.012512	0.721963	0.344727	1.97778	-1.02436	-0.732663	-0.536096	1.7956	4.39432	0.387669	60.9575		2.38944	-2.80862
1.59523	-0.012837	0.721192	0.345445	1.97368	-1.02452	-0.733065	-0.536198	1.80228	4.37999	0.387546	60.9485		2.39068	-2.81415
1.59607	-0.013018	0.721557	0.346261	1.96926	-1.0244	-0.73411	-0.53623	1.80671	4.36524	0.387806	60.9385		2.39193	-2.82041
1.5969	-0.013132	0.721099	0.346334	1.96585	-1.02428	-0.734248	-0.537061	1.81021	4.35106	0.388283	60.9282		2.39317	-2.82624
1.59773	-0.013756	0.720186	0.345189	1.96163	-1.02364	-0.734114	-0.539314	1.81512	4.33647	0.38838	60.9179		2.39442	-2.83247
1.59857	-0.013809	0.719735	0.345555	1.95737	-1.02245	-0.73333	-0.540767	1.82079	4.32153	0.387806	60.9069		2.39567	-2.83894
1.5994	-0.014041	0.719245	0.345028	1.95347	-1.02211	-0.733634	-0.541121	1.82599	4.30709	0.386951	60.8963		2.39691	-2.84434
1.60023	-0.014845	0.719309	0.345344	1.94987	-1.02167	-0.733712	-0.540545	1.83217	4.29249	0.386976	60.8852		2.39816	-2.85002
1.60106	-0.015425	0.717815	0.345177	1.9462	-1.0217	-0.733798	-0.540456	1.83752	4.27844	0.386114	60.8732		2.3994	-2.85595
1.60189	-0.015469	0.717513	0.345519	1.94262	-1.02255	-0.734056	-0.540456	1.84275	4.26555	0.385842	60.8605		2.40065	-2.86128
1.60273	-0.015613	0.71896	0.345847	1.93968	-1.02277	-0.733296	-0.54075	1.84788	4.25231	0.386347	60.8478		2.40189	-2.86699
1.60356	-0.015679	0.718072	0.345342	1.93559	-1.02299	-0.732859	-0.541357	1.85318	4.23854	0.386011	60.8349		2.40314	-2.87245
1.60439	-0.015619	0.717102	0.345265	1.93155	-1.0226	-0.732722	-0.541261	1.85803	4.2245	0.386566	60.8207		2.40439	-2.87779
1.60522	-0.015399	0.716279	0.345132	1.92779	-1.02239	-0.732751	-0.541086	1.86408	4.21083	0.386983	60.8068		2.40563	-2.88467
1.60606	-0.014805	0.715506	0.344784	1.92439	-1.0217	-0.732826	-0.540716	1.86981	4.19711	0.386857	60.7921		2.40688	-2.89085
1.60689	-0.015087	0.71378	0.344777	1.921	-1.02226	-0.733119	-0.540964	1.8748	4.18269	0.386506	60.7772		2.40812	-2.89642
1.60772	-0.015301	0.713081	0.343653	1.91699	-1.02194	-0.733475	-0.542165	1.87981	4.16869	0.386501	60.7608		2.40937	-2.90199
1.60855	-0.015316	0.712791	0.344205	1.91308	-1.02126	-0.73528	-0.542014	1.88491	4.15473	0.386335	60.7448		2.41061	-2.90744
1.60939	-0.014929	0.711999	0.344075	1.9106	-1.02103	-0.735152	-0.542363	1.89056	4.14053	0.386063	60.7282		2.41186	-2.91217
1.61022	-0.015294	0.712392	0.344325	1.90663	-1.02152	-0.735346	-0.54221	1.89627	4.1264	0.386618	60.7104		2.41311	-2.91692
1.61105	-0.015388	0.711085	0.343645	1.90345	-1.02237	-0.73514	-0.542168	1.90154	4.11197	0.387536	60.6929		2.41435	-2.92347
1.61188	-0.014735	0.710481	0.343301	1.90149	-1.02236	-0.735041	-0.542514	1.90618	4.09772	0.386973	60.6756		2.4156	-2.92905
1.61271	-0.013743	0.709958	0.343804	1.89757	-1.02242	-0.734797	-0.542825	1.91103	4.084	0.386086	60.6575		2.41684	-2.93548
1.61355	-0.014257	0.708625	0.343722	1.89333	-1.02189	-0.734384	-0.54336	1.91617	4.07018	0.385468	60.6396		2.41809	-2.93984
1.61438	-0.01435	0.707753	0.343189	1.88944	-1.0215	-0.734596	-0.543611	1.92149	4.05661	0.384739	60.6211		2.41933	-2.94605
1.61521	-0.013506	0.70659	0.342828	1.88623	-1.02209	-0.73454	-0.543714	1.92641	4.04315	0.384536	60.602		2.42058	-2.95125
1.61604	-0.014114	0.703914	0.342357	1.88287	-1.02239	-0.735029	-0.544016	1.93095	4.02923	0.384775	60.5826		2.42183	-2.95577
1.61688	-0.014756	0.703216	0.342362	1.87868	-1.02225	-0.735814	-0.544257	1.93597	4.01509	0.384807	60.5622		2.42307	-2.96189
1.61771	-0.014186	0.703088	0.342439	1.87407	-1.02288	-0.735546	-0.544651	1.94032	4.00086	0.384843	60.5418		2.42432	-2.96827
1.61854	-0.013987	0.702783	0.342211	1.87004	-1.02339	-0.735071	-0.543336	1.94483	3.98717	0.384574	60.5211		2.42556	-2.97395
1.61937	-0.013465	0.70212	0.342061	1.86705	-1.02349	-0.734792	-0.543345	1.94963	3.97379	0.384476	60.499		2.42681	-2.97924
1.62021	-0.013753	0.701682	0.342602	1.86428	-1.02324	-0.733573	-0.543181	1.95504	3.96046	0.385814	60.4769		2.42805	-2.98348
1.62104	-0.013095	0.701409	0.34293	1.86098	-1.02357	-0.732617	-0.543051	1.96065	3.94682	0.386947	60.4548		2.4293	-2.98721
1.62187	-0.01251	0.701399	0.342904	1.85744	-1.02343	-0.732937	-0.544116	1.96666	3.93248	0.387072	60.4316		2.43055	-2.99189
1.6227	-0.012204	0.700582	0.342138	1.8539	-1.02339	-0.7336	-0.544495	1.97144	3.91805	0.386889	60.409		2.43179	-2.99717
1.62354	-0.011201	0.699805	0.341827	1.85111	-1.02342	-0.73374	-0.544495	1.97604	3.90484	0.386724	60.3863		2.43304	-3.00214
1.62437	-0.011476	0.69855	0.341251	1.84775	-1.02349	-0.734322	-0.543798	1.98158	3.89145	0.386497	60.3627		2.43428	-3.00812
1.6252	-0.011674	0.698951	0.340216	1.84413	-1.02407	-0.734976	-0.543912	1.9888	3.87809	0.386562	60.3396		2.43553	-3.01385
1.62603	-0.012578	0.699076	0.340033	1.84162	-1.02503	-0.734917	-0.544015	1.99327	3.86486	0.386559	60.3143		2.43677	-3.01883
1.62687	-0.012919	0.699012	0.340265	1.83902	-1.02446	-0.735308	-0.543615	1.99815	3.85115	0.386349	60.2902		2.43802	-3.02378
1.6277	-0.01307	0.698727	0.340535	1.83575	-1.02368	-0.735406	-0.543562	2.00344	3.83729	0.387107	60.2651		2.43926	-3.02877
1.62853	-0.013689	0.698176	0.339894	1.83142	-1.02298	-0.734262	-0.543496	2.00854	3.82426	0.387562	60.239		2.44051	-3.03414
1.62936	-0.013716	0.697483	0.340617	1.82788	-1.023	-0.734756	-0.544276	2.01467	3.81167	0.386716	60.2128		2.44176	-3.03876
1.6302	-0.014351	0.697137	0.340904	1.82456	-1.02309	-0.734632	-0.545075	2.02032	3.7992	0.386295	60.1874		2.443	-3.04354
1.63103	-0.014579	0.69603	0.339427	1.82231	-1.02292	-0.736683	-0.545671	2.02521	3.78726	0.386116	60.1602		2.44425	-3.04852
1.63186	-0.014814	0.695571	0.339444	1.81899	-1.02293	-0.736863	-0.545172	2.0309	3.77511	0.386688	60.1331		2.44549	-3.05318
1.63269	-0.015873	0.694558	0.339899	1.81603	-1.02279	-0.736746	-0.545157	2.0362	3.76241	0.386578	60.1053		2.44674	-3.05751
1.63352	-0.016607	0.694322	0.339317	1.81308	-1.02295	-0.737833	-0.54494	2.04154	3.74941	0.386082	60.0758		2.44799	-3.06313
1.63436	-0.016751	0.693377	0.339412	1.80974	-1.02298	-0.738048	-0.544925	2.04675	3.73711	0.385941	60.0472		2.44923	-3.06838
1.63519	-0.017455	0.692681	0.338829	1.80641	-1.02367	-0.738352	-0.545035	2.05273	3.72541	0.386014	60.0184		2.45048	-3.07336
1.63602	-0.017428	0.69225	0.33792	1.80368	-1.02353	-0.737775	-0.544296	2.05712	3.71201	0.385611	59.9889		2.45172	-3.07749
1.63685	-0.017338	0.691401	0.337541	1.80111	-1.02389	-0.737457	-0.543965	2.06224	3.69877	0.385755	59.9587		2.45297	-3.08255
1.63769	-0.01667	0.690161	0.336581	1.79976	-1.02318	-0.737096	-0.543874	2.068	3.6851	0.385973	59.9298		2.45421	-3.08677
1.63852	-0.017079	0.68975	0.335946	1.7961	-1.02285	-0.737786	-0.543849	2.07429	3.67213	0.384898	59.8987		2.45546	-3.09096
1.63935	-0.017684	0.689516	0.335563	1.79286	-1.02233	-0.737704	-0.542886	2.08019	3.6607	0.384751	59.867		2.45671	-3.09537
1.64018	-0.018063	0.689248	0.334471	1.79015	-1.02282	-0.73938	-0.541761	2.08519	3.64864	0.384999	59.8365		2.45795	-3.10095
1.64102	-0.018323	0.688604	0.334305	1.78786	-1.02363	-0.73919	-0.541793	2.0909	3.63611	0.385426	59.8044		2.4592	-3.10617
1.64185	-0.018076	0.688011	0.333467	1.78444	-1.02384	-0.739202	-0.5421	2.09487	3.62386	0.385594	59.7722		2.46044	-3.11164
1.64268	-0.017786	0.687158	0.333657	1.78153	-1.02401	-0.740031	-0.542665	2.10036	3.61203	0.3852	59.7417		2.46169	-3.11637
1.64351	-0.01784	0.686254	0.333103	1.77864	-1.02463	-0.740615	-0.543454	2.10702	3.59978	0.384763	59.7133		2.46293	-3.12168
1.64435	-0.018361	0.686254	0.333434	1.77617	-1.02519	-0.740976	-0.543151	2.11276	3.58722	0.385316	59.6833		2.46418	-3.12625
1.64518	-0.018449	0.685558	0.332582	1.77313	-1.02479	-0.741434	-0.542678	2.11887	3.57445	0.386564	59.6503		2.46543	-3.13122
1.64601	-0.019335	0.68452	0.33232	1.77081	-1.02609	-0.739819	-0.543694	2.12434	3.5619	0.387364	59.6164		2.46667	-3.13598
1.64684	-0.020404	0.684543	0.333085	1.76843	-1.02604	-0.738854	-0.544028	2.12858	3.54982	0.387075	59.5823		2.46792	-3.1399
1.64768	-0.021489	0.684469	0.332789	1.76679	-1.02668	-0.739068	-0.544615	2.13297	3.53723	0.387104	59.5481		2.46916	-3.14398
1.64851	-0.021168	0.684783	0.332476	1.76475	-1.02657	-0.738787	-0.545376	2.13896	3.52453	0.38737	59.5139		2.47041	-3.14867
1.64934	-0.021293	0.683825	0.332714	1.76245	-1.02687	-0.738558	-0.545536	2.14406	3.51234	0.387017	59.4789		2.47165	-3.15361
1.65017	-0.021226	0.683436	0.332002	1.76063	-1.02723	-0.73809	-0.546421	2.1484	3.50058	0.386431	59.4435		2.4729	-3.15796
1.65101	-0.0213	0.683244	0.332383	1.7568	-1.02799	-0.737415	-0.545932	2.15228	3.48868	0.386064	59.4075		2.47415	-3.16249
1.65184	-0.021248	0.68228	0.332044	1.75409	-1.02895	-0.737199	-0.546466	2.15703	3.47648	0.386044	59.3717		2.47539	-3.16763
1.65267	-0.021814	0.681862	0.332195	1.75086	-1.02875	-0.738141	-0.545448	2.1614	3.46544	0.38591	59.3352		2.47664	-3.17147
1.6535	-0.022681	0.681633	0.332332	1.7469	-1.02856	-0.738379	-0.545306	2.16662	3.45334	0.386392	59.2977		2.47788	-3.1751
1.65433	-0.022854	0.680057	0.331567	1.74353	-1.0288	-0.738496	-0.544961	2.17075	3.44216	0.38649	59.2605		2.47913	-3.17941
1.65517	-0.022901	0.679676	0.330884	1.74114	-1.02879	-0.737985	-0.544853	2.17615	3.43174	0.386638	59.2224		2.48037	-3.1853
1.656	-0.022718	0.6794	0.330681	1.73845	-1.02903	-0.738402	-0.54534	2.18097	3.42087	0.386678	59.1839		2.48162	-3.18935
[truncated: 28,046 more rows]

## Sheet: Figure 1F
	1	2	3	4	5	6	7	8	9	3A	3B	3C
minus CI	39.6	22.5	5.9	6.4	94.1	84.1	76.6	165.9	17.4	1.1	1.7	0.7
KD	28.6	19	3.9	0.9	69	43.3	26.2	55.1	12.2	0.1	0.1	0.1
plus CI	54.9	26.7	8.5	18.4	130.5	173.7	215.9	1036	24.5	2.4	5.2	2
for 1:			for 2:			for 3:			for 4:			for 5:			for 6:
conc (nM)	RU		conc (nM)	RU		conc (nM)	RU		conc (nM)	RU		conc (nM)	RU		conc (nM)	RU
3.90625	21.7746		3.90625	41.2959		3.90625	66.2264		3.90625	50.9791		3.90625	20.4841		3.90625	32.7624
7.8125	45.9679		7.8125	65.4221		7.8125	109.787		7.8125	89.6087		7.8125	23.5383		7.8125	35.9865
15.625	69.5387		15.625	104.277		15.625	153.628		15.625	148.368		15.625	36.3003		15.625	55.2036
31.25	104.626		31.25	149.608		31.25	182.091		31.25	205.537		31.25	56.4941		31.25	71.7981
62.5	143.234		62.5	185.514		62.5	198.086		62.5	215.843		62.5	84.4467		62.5	109.738
125	174.592		125	214.351		125	216.34		125	221.896		125	117.725		125	145.04
250	196.709		250	229.204		250	222.397		250	230.792		250	148.291		250	163.945
500	199.096		500	239.574		500	229.614		500	248.311		500	179.505		500	180.355
for 7:			for 8:			for 9:			for 3A:			for 3B:			for 3C:
conc (nM)	RU		conc (nM)	RU		conc (nM)	RU		conc (nM)	RU		conc (nM)	RU		conc (nM)	RU
3.90625	50.1592		3.90625	40.7759		3.90625	58.0676		3.90625	78.159		3.90625	89.8489		3.90625	95.6636
7.8125	45.6658		7.8125	30.8972		7.8125	84.0456		7.8125	132.34		7.8125	142.43		7.8125	146.614
15.625	63.4431		15.625	44.8081		15.625	128.016		15.625	168.692		15.625	166.365		15.625	173.227
31.25	88.8219		31.25	76.5554		31.25	173.231		31.25	182.942		31.25	184.261		31.25	193.963
62.5	119.246		62.5	120.461		62.5	213.901		62.5	193.48		62.5	201.389		62.5	201.955
125	152.119		125	178.316		125	235.158		125	202.329		125	214.391		125	207.404
250	160.052		250	210.902		250	257.543		250	201.83		250	229.354		250	215.787
500	171.528		500	228.299		500	284.559		500	204.868		500	251.632		500	233.115
