# Supplementary material for: Rational structure-guided design of a blood stage malaria vaccine immunogen presenting a single epitope from PfRH5
Source: EMBO Mol Med. 2024 Sep 2;16(10):2539–59. doi: 10.1038/s44321-024-00123-0 (PMC11473951; doi:10.1038/s44321-024-00123-0)
Supplement: Supplementary file 7 — Source data Fig. 2 [file 44321_2024_123_MOESM7_ESM.xlsx]

## Sheet: Figure 2C
Wavelength (nM)	Response (RU)		temperature	B4	SV3	HS1
260	-0.02318		20	-1	-0.978045	-0.987681
259.5	-0.08601		22	-0.991123	-0.975259	-1
259	-0.07823		24	-0.98307	-0.998594	-0.975705
258.5	-0.03809		26	-0.983713	-0.984544	-0.995246
258	-0.0143		28	-0.963257	-0.992489	-0.994793
257.5	0.004545		30	-0.999913	-1	-0.972341
257	-0.05858		32	-0.972341	-0.984014	-0.981698
256.5	-0.00044		34	-0.986384	-0.972314	-0.940591
256	-0.10382		36	-0.975831	-0.966844	-0.990468
255.5	-0.12535		38	-0.964877	-0.981568	-0.977607
255	0.000857		40	-0.973094	-0.95597	-0.934488
254.5	-0.10805		42	-0.971396	-0.967659	-0.939609
254	-0.11266		44	-0.944998	-0.963772	-0.935394
253.5	-0.05191		46	-0.972786	-0.944808	-0.899601
253	-0.13523		48	-0.940703	-0.941126	-0.908245
252.5	-0.12415		50	-0.953463	-0.917345	-0.918232
252	-0.01042		52	-0.927417	-0.813455	-0.947809
251.5	-0.14795		54	-0.951482	-0.581998	-0.921016
251	-0.15958		56	-0.933198	-0.260312	-0.86024
250.5	-0.1862		58	-0.920294	-0.0294835	-0.91054
250	-0.22484		60	-0.918991	-0.0546115	-0.885332
249.5	-0.15314		62	-0.89853	-0.0457255	-0.788523
249	-0.08962		64	-0.871811	-0.0652135	-0.605751
248.5	0.038462		66	-0.890213	-0.0656593	-0.33364
248	-0.00122		68	-0.851997	-0.0704598	-0.234579
247.5	-0.20174		70	-0.831571	-0.0672006	-0.246594
247	-0.46365		72	-0.863993	-0.0810288	-0.256757
246.5	-0.39666		74	-0.84679	-0.075734	-0.241781
246	-0.40963		76	-0.82695	-0.067798	-0.276124
245.5	-0.44844		78	-0.872797	-0.0665849	-0.239082
245	-0.35676		80	-0.866495	-0.0754648	-0.253038
244.5	-0.57645		82	-0.821986	-0.0672756	-0.236458
244	-0.86078		84	-0.829951	-0.0571636	-0.22331
243.5	-0.9816		86	-0.846998	-0.0697943	-0.229322
243	-1.10842		88	-0.806794	-0.0573306	-0.23743
242.5	-1.09525		90	-0.795319	-0.0714234	-0.218114
242	-1.18517
241.5	-1.39781
241	-1.76231
240.5	-2.12731
240	-2.46487
239.5	-2.91989
239	-3.38227
238.5	-3.79771
238	-4.07281
237.5	-4.42932
237	-4.947
236.5	-5.42966
236	-6.34135
235.5	-7.10854
235	-7.79175
234.5	-8.43093
234	-9.31222
233.5	-10.0205
233	-10.8632
232.5	-12.0389
232	-12.88
231.5	-13.6874
231	-14.8317
230.5	-15.807
230	-16.7241
229.5	-17.669
229	-18.4802
228.5	-19.4426
228	-20.5064
227.5	-21.0152
227	-21.9464
226.5	-22.644
226	-23.0433
225.5	-23.765
225	-24.3155
224.5	-24.6145
224	-24.9563
223.5	-24.9571
223	-25.2526
222.5	-25.2587
222	-25.2713
221.5	-25.386
221	-25.7114
220.5	-25.5722
220	-25.4746
219.5	-25.5992
219	-25.4854
218.5	-25.0622
218	-24.9143
217.5	-24.9727
217	-24.8581
216.5	-24.4231
216	-24.3321
215.5	-24.5314
215	-24.2872
214.5	-24.125
214	-24.3493
213.5	-24.5862
213	-24.7866
212.5	-25.0065
212	-25.2833
211.5	-25.5225
211	-25.9316
210.5	-26.3949
210	-26.9146
209.5	-27.4779
209	-27.7652
208.5	-28.0478
208	-27.9672
207.5	-27.5628
207	-27.0008
206.5	-26.0928
206	-25.017
205.5	-23.4264
205	-22.0991
204.5	-20.375
204	-18.3747
203.5	-16.3534
203	-14.7253
202.5	-12.1915
202	-9.26807
201.5	-6.51833
201	-3.35529
200.5	0.504861
200	4.30558
199.5	8.09317
199	12.5211
198.5	17.0841
198	21.7531
197.5	26.0349
197	30.7724
196.5	35.4821
196	38.8337
195.5	42.5884
195	45.353
194.5	47.4225
194	50.2319
193.5	52.8778
193	55.4516
192.5	55.8602
192	56.565
191.5	57.0782
191	57
190.5	56.6384
190	56.2232

## Sheet: Figure 2D
PfRH5 vs 9AD4																								RH5-34EM vs 9AD4
time	40 nM	40 nM fit	20 nM	20 nM fit	10 nM	10 nM fit	5 nM	5 nM fit	2.5 nM	2.5 nM fit	1.25 nM	1.25 nM fit	0.625 nM	0.625 nM fit	0.3125 nM	0.3125 nM fit	0.15625 nM	0.15625 nM fit	0.078125 nM	0.078125 nM fit	0.0390625 nM	0.0390625 nM fit		time	40 nM	40 nM fit	20 nM	20 nM fit	10 nM	10 nM fit	5 nM	5 nM fit	2.5 nM	2.5 nM fit	1.25 nM	1.25 nM fit	0.625 nM	0.625 nM fit	0.3125 nM	0.3125 nM fit	0.15625 nM	0.15625 nM fit	0.078125 nM	0.078125 nM fit	0.0390625 nM	0.0390625 nM fit
-60.28	-0.0587278	0	0.0619	0	0.0273563	0	-0.0327268	0	-0.00677	0	-0.0820187	0	6.1e-05	0	-0.0299683	0	-0.0196168	0	-0.0587523	0	-0.0941282	0		-59.38	0.16908	0	0.21355	0	0.00909	0	0.0188843	0	0.0474609	0	0.00375	0	-0.0464722	0	0.0190551	0	-0.0107056	0	0.0357787	0	0.020166	0
-59.28	-0.0603208	0	0.0423	0	0.017078	0	-0.0341672	0	-0.0098	0	-0.0729	0	0.011322	0	-0.052002	0	-0.0372072	0	-0.0776	0	-0.10509	0		-58.38	0.169666	0	0.218457	0	0.00641	0	0.0155395	0	0.0641724	0	-0.00613	0	-0.047644	0	0.0275757	0	-0.012793	0	0.0335571	0	0.00864	0
-58.28	-0.0595703	0	0.0217285	0	0.00903	0	-0.0269165	0	-0.0125122	0	-0.0667	0	0.0158081	0	-0.0593872	0	-0.0460816	0	-0.0810547	0	-0.0807495	0		-57.38	0.151898	0	0.21712	0	-0.0187683	0	0.0122012	0	0.0824949	0	-0.0217039	0	-0.059595	0	0.0202754	0	-0.0149783	0	0.0274776	0	0.00176	0
-57.28	-0.0680357	0	0.0123476	0	0.00715	0	-0.0134397	0	-0.0177307	0	-0.0525998	0	0.0290222	0	-0.0705566	0	-0.032068	0	-0.0781005	0	-0.0756346	0		-56.38	0.122613	0	0.182134	0	-0.0516052	0	-0.00785	0	0.0748411	0	-0.040051	0	-0.0699343	0	0.00173	0	-0.0350833	0	0.0177241	0	-0.0255552	0
-56.28	-0.0667299	0	-0.0148501	0	-0.00355	0	0.00856	0	-0.0169983	0	-0.0517093	0	0.0218201	0	-0.0896606	0	-0.0427001	0	-0.0729005	0	-0.0629763	0		-55.38	0.0904905	0	0.1708	0	-0.0578613	0	-0.0359984	0	0.0651732	0	-0.0526	0	-0.0695924	0	-0.00649	0	-0.0541505	0	0.0204221	0	-0.054431	0
-55.28	-0.0593079	0	-0.00627	0	0.00105	0	0.014331	0	-0.013031	0	-0.0481446	0	0.0271912	0	-0.0712891	0	-0.0276123	0	-0.0617432	0	-0.0414551	0		-54.38	0.0717039	0	0.161267	0	-0.0557251	0	-0.0340209	0	0.0744262	0	-0.0445189	0	-0.0879884	0	-0.0240603	0	-0.0458741	0	0.0114622	0	-0.0559325	0
-54.28	-0.0566589	0	-0.00734	0	0.000415	0	0.0224731	0	-0.00388	0	-0.0557373	0	0.033905	0	-0.0599976	0	-0.0171265	0	-0.0717407	0	-0.0296509	0		-53.38	0.0595822	0	0.122668	0	-0.0772095	0	-0.0540526	0	0.0750487	0	-0.0461791	0	-0.0989625	0	-0.0452762	0	-0.0434206	0	0.000988	0	-0.0642455	0
-53.28	-0.0505064	0	0.00314	0	0.0180667	0	0.0177004	0	0.00217	0	-0.0593869	0	0.0229797	0	-0.0619507	0	-0.0184327	0	-0.069641	0	-0.0252683	0		-52.38	0.032513	0	0.0987725	0	-0.101593	0	-0.069647	0	0.0617429	0	-0.0420286	0	-0.0933474	0	-0.0615117	0	-0.0370119	0	0.00642	0	-0.0773374	0
-52.28	-0.0650632	0	0.000611	0	0.0186161	0	0.00952	0	0.0135498	0	-0.0692135	0	0.00214	0	-0.0599976	0	-0.0184327	0	-0.0686644	0	-0.0346677	0		-51.38	0.0396726	0	0.0918576	0	-0.0966797	0	-0.0741576	0	0.0460204	0	-0.0430297	0	-0.0985719	0	-0.0649416	0	-0.0460206	0	0.00977	0	-0.0636595	0
-51.28	-0.077301	0	-0.00491	0	0.00281	0	0.00323	0	0.009	0	-0.0673828	0	0.00754	0	-0.0690308	0	-0.0344849	0	-0.0615845	0	-0.0391235	0		-50.38	0.0602537	0	0.0802487	0	-0.0959473	0	-0.0741942	0	0.0362303	0	-0.0341552	0	-0.107568	0	-0.0747561	0	-0.0434816	0	0.0088	0	-0.0744994	0
-50.28	-0.0584414	0	0.00357	0	0.0153805	0	-0.00964	0	0.0315857	0	-0.053101	0	0.0124207	0	-0.0420532	0	-0.0340575	0	-0.0422975	0	-0.0321658	0		-49.38	0.0790894	0	0.0720337	0	-0.0839233	0	-0.0629517	0	0.0265137	0	-0.023523	0	-0.0977539	0	-0.070874	0	-0.042334	0	0.00566	0	-0.0905396	0
-49.28	-0.0461426	0	0.0211182	0	0.0315552	0	-0.0233154	0	0.0485229	0	-0.0377197	0	0.0249634	0	-0.0209351	0	-0.0262451	0	-0.0303955	0	-0.0100708	0		-48.38	0.0782043	0	0.0720642	0	-0.0835876	0	-0.0624329	0	0.0165649	0	-0.0161987	0	-0.0764526	0	-0.0542114	0	-0.0442261	0	0.00463	0	-0.0824524	0
-48.28	-0.0293577	0	0.0219729	0	0.0180057	0	-0.040344	0	0.0443726	0	-0.0299069	0	0.022644	0	-0.0111694	0	-0.0272828	0	-0.0302733	0	-0.00616	0		-47.38	0.0995911	0	0.070636	0	-0.0726624	0	-0.0440125	0	0.0152954	0	-0.0248779	0	-0.0664307	0	-0.0322143	0	-0.0519043	0	0.00526	0	-0.0702576	0
-47.28	-0.0363892	0	0.0131714	0	0.0119751	0	-0.0452393	0	0.0466309	0	-0.036853	0	0.0169678	0	-0.00922	0	-0.027063	0	-0.0137085	0	0.00237	0		-46.38	0.0891294	0	0.0614437	0	-0.0580139	0	-0.036859	0	0.025537	0	-0.0517211	0	-0.0677247	0	-0.0164309	0	-0.0541139	0	0.00945	0	-0.0649352	0
-46.28	-0.0283506	0	0.00314	0	0.00836	0	-0.0498655	0	0.0455017	0	-0.0405881	0	0.0222473	0	-0.0014	0	-0.0191651	0	-0.0200194	0	0.00494	0		-45.38	0.0859499	0	0.0526004	0	-0.0683594	0	-0.0212159	0	0.0194459	0	-0.0492921	0	-0.0755248	0	-0.0276976	0	-0.0609984	0	-0.000964	0	-0.0701051	0
-45.28	-0.0285029	0	0.00147	0	-0.00476	0	-0.0766597	0	0.031311	0	-0.0627434	0	0.0179443	0	0.0111084	0	-0.0301516	0	-0.0444334	0	0.0083	0		-44.38	0.0692137	0	0.0393064	0	-0.0594482	0	-0.0173339	0	0.0222777	0	-0.0631103	0	-0.0610963	0	-0.00836	0	-0.057129	0	-0.000427	0	-0.0463256	0
-44.28	-0.0464169	0	-0.0281674	0	-0.0303	0	-0.0819699	0	0.0138855	0	-0.0692744	0	-0.00723	0	-0.0272217	0	-0.0385133	0	-0.0396117	0	0.0047	0		-43.38	0.0683472	0	0.0501221	0	-0.0722046	0	-0.0130859	0	0.0068	0	-0.065332	0	-0.0764526	0	-0.0103882	0	-0.0715088	0	-0.00612	0	-0.0315186	0
-43.28	-0.0488281	0	-0.0583496	0	-0.029	0	-0.0772095	0	0.0180054	0	-0.0680542	0	0.00452	0	-0.0397339	0	-0.0645752	0	-0.0413208	0	-0.0183105	0		-42.38	0.0683594	0	0.0420532	0	-0.0722656	0	-0.012207	0	0.00616	0	-0.0671387	0	-0.0957031	0	-0.012085	0	-0.0723267	0	-0.013855	0	-0.0117798	0
-42.28	-0.0486451	0	-0.0471802	0	-0.00952	0	-0.0655518	0	0.0279541	0	-0.0674439	0	0.0171509	0	-0.0325317	0	-0.0578003	0	-0.039856	0	-0.0179444	0		-41.38	0.0666018	0	0.0421634	0	-0.0683594	0	-0.000769	0	0.00864	0	-0.0403199	0	-0.0950561	0	-0.00914	0	-0.0715575	0	-0.0124998	0	-0.0185914	0
-41.28	-0.0360596	0	-0.0267822	0	0.0131103	0	-0.0665772	0	0.0388184	0	-0.0554	0	0.0286865	0	-0.0198975	0	-0.0556396	0	-0.0572144	0	-0.0189697	0		-40.38	0.068036	0	0.0493348	0	-0.0631409	0	-0.00287	0	0.0152344	0	-0.0358643	0	-0.0695434	0	-0.00218	0	-0.0647827	0	-0.0174438	0	-0.0033	0
-40.28	-0.037976	0	-0.0286987	0	0.0131959	0	-0.0658691	0	0.0280151	0	-0.0463	0	0.0251465	0	-0.0189819	0	-0.046167	0	-0.0417236	0	-0.0210083	0		-39.38	0.0596189	0	0.0515255	0	-0.0557251	0	-0.0144286	0	0.0146727	0	-0.0430541	0	-0.0685792	0	-0.0142336	0	-0.0646119	0	-0.0197268	0	-0.00436	0
-39.28	-0.0302732	0	-0.0198362	0	-0.0125	0	-0.0627439	0	0.0401001	0	-0.0416256	0	0.0386963	0	-0.0217285	0	-0.037964	0	-0.0581664	0	-0.0346677	0		-38.38	0.0665894	0	0.0322876	0	-0.0526123	0	-0.0309448	0	-0.000854	0	-0.0332642	0	-0.0671997	0	-0.0218506	0	-0.0535889	0	-0.0263062	0	-0.0109863	0
-38.28	-0.0389588	0	-0.0285218	0	-0.00905	0	-0.0570557	0	0.0275574	0	-0.056	0	0.046051	0	-0.0119629	0	-0.0473999	0	-0.0509277	0	-0.0379517	0		-37.38	0.0505796	0	0.0321835	0	-0.0556946	0	-0.0354674	0	-0.00448	0	-0.0422728	0	-0.0683229	0	-0.0255617	0	-0.056421	0	-0.0369143	0	-0.00483	0
-37.28	-0.0361755	0	0.0105774	0	-0.00688	0	-0.0545166	0	0.0267639	0	-0.0577	0	0.0468445	0	-0.0217285	0	-0.0371338	0	-0.0411133	0	-0.0283935	0		-36.38	0.0399353	0	0.0241516	0	-0.0613098	0	-0.0429016	0	-0.0119385	0	-0.0350586	0	-0.0569214	0	-0.0222901	0	-0.0529541	0	-0.025708	0	0.00818	0
-36.28	-0.0380373	0	0.0238523	0	0.00508	0	-0.051343	0	0.0217896	0	-0.0528	0	0.0606079	0	-0.0119629	0	-0.0252318	0	-0.0251222	0	-0.0224734	0		-35.38	0.048175	0	0.0232361	0	-0.0601501	0	-0.0436951	0	-0.0224976	0	-0.0249267	0	-0.0479492	0	-0.0105713	0	-0.0234131	0	-0.0168579	0	-0.00158	0
-35.28	-0.0318294	0	0.0391545	0	-0.00671	0	-0.0496822	0	0.0166321	0	-0.0546258	0	0.0570374	0	-0.0014	0	-0.0208132	0	-0.036926	0	-0.0208125	0		-34.38	0.0481504	0	0.0116634	0	-0.0588684	0	-0.0366026	0	-0.0350831	0	-0.0338256	0	-0.0390504	0	-0.0154177	0	-0.0253175	0	-0.0119387	0	0.0144838	0
-34.28	-0.0497007	0	0.0228701	0	-0.022717	0	-0.0710935	0	0.0144348	0	-0.0599	0	0.0427551	0	-0.0111694	0	-0.0475221	0	-0.0365844	0	-0.0234861	0		-33.38	0.0290711	0	-0.0194274	0	-0.0631409	0	-0.0341736	0	-0.033728	0	-0.025415	0	-0.0370239	0	-0.013623	0	-0.0240845	0	0.00341	0	0.00794	0
-33.28	-0.0577392	0	0.0219727	0	-0.0189208	0	-0.0667114	0	0.0181885	0	-0.0659179	0	0.0366821	0	-0.0171509	0	-0.0540772	0	-0.0202636	0	-0.0181884	0		-32.38	0.0294492	0	-0.0105289	0	-0.0670471	0	-0.0165709	0	-0.0152589	0	-0.0127562	0	-0.0289918	0	-0.00421	0	-0.0152589	0	0.00128	0	0.0165711	0
-32.28	-0.0476685	0	0.0209961	0	-0.00909	0	-0.076416	0	0.0192261	0	-0.0482788	0	0.0357666	0	-0.0216064	0	-0.0581665	0	-0.0224609	0	-0.019043	0		-31.38	0.0100214	0	-0.029615	0	-0.0623169	0	-0.0194455	0	-0.0176638	0	-0.0335447	0	-0.0304812	0	-0.00988	0	-0.0276736	0	0.00612	0	0.011072	0
-31.28	-0.0388	0	0.0212588	0	-0.0110959	0	-0.0708738	0	0.0334778	0	-0.0412	0	0.0312805	0	-0.0217285	0	-0.0592897	0	-0.019995	0	-0.0252195	0		-30.38	0.00637	0	-0.0470764	0	-0.0636902	0	-0.0151916	0	-0.023291	0	-0.0475708	0	-0.0389771	0	-0.0222901	0	-0.035376	0	0.00463	0	-0.00433	0
-30.28	-0.0567442	0	0.00331	0	-0.0103024	0	-0.0621458	0	0.0332336	0	-0.0307	0	0.0223083	0	-0.0217285	0	-0.0663087	0	-0.019995	0	-0.0154539	0		-29.38	-0.0140994	0	-0.0595707	0	-0.0592041	0	-0.00616	0	-0.0250856	0	-0.0356444	0	-0.031006	0	-0.0184939	0	-0.0352174	0	0.00818	0	0.00391	0
-29.28	-0.0580321	0	-0.00591	0	0.00164	0	-0.0582152	0	0.0170898	0	-0.0180174	0	0.0160522	0	-0.0299072	0	-0.0652222	0	-0.0121093	0	-0.0203734	0		-28.38	-0.0322451	0	-0.0604068	0	-0.0677795	0	-0.0246642	0	-0.0275514	0	-0.0431884	0	-0.0495851	0	-0.00646	0	-0.0350587	0	0.017346	0	-0.0145934	0
-28.28	-0.0485657	0	0.000934	0	0.00227	0	-0.0553101	0	0.00607	0	-0.0163453	0	0.00674	0	-0.0244751	0	-0.0569702	0	-0.01969	0	-0.0202149	0		-27.38	-0.0347595	0	-0.0666199	0	-0.0629578	0	-0.0330505	0	-0.0350342	0	-0.0465088	0	-0.0479736	0	-0.00244	0	-0.0244751	0	0.0221557	0	-0.0211487	0
-27.28	-0.0364258	0	-0.00646	0	0.0127441	0	-0.0452148	0	0.019165	0	-0.00496	0	0.0267334	0	-0.0112915	0	-0.0477051	0	-0.0198608	0	0.0016	0		-26.38	-0.0230225	0	-0.0594971	0	-0.0741577	0	-0.0345703	0	-0.0357422	0	-0.0555664	0	-0.0459351	0	-0.00294	0	-0.0216431	0	0.0306274	0	-0.0225464	0
-26.28	-0.0471372	0	0.000531	0	0.00859	0	-0.0417356	0	0.0237122	0	-0.0109371	0	0.0132751	0	0.000549	0	-0.0275636	0	-0.0169921	0	-0.012866	0		-25.38	-0.0245664	0	-0.0594785	0	-0.0798645	0	-0.032013	0	-0.0339965	0	-0.0497438	0	-0.0460204	0	0.00916	0	-0.0225219	0	0.0375368	0	-0.0299989	0
-25.28	-0.0369997	0	-0.00544	0	0.00599	0	-0.0505495	0	0.0227051	0	-0.0110965	0	0.0126953	0	-0.00922	0	-0.0334716	0	-0.0304322	0	-0.0224734	0		-24.38	-0.0144772	0	-0.048083	0	-0.0864258	0	-0.0225465	0	-0.0221922	0	-0.0462892	0	-0.0363524	0	0.00994	0	-0.0127928	0	0.0196414	0	-0.028528	0
-24.28	-0.0272	0	-0.0071	0	0.00219	0	-0.057727	0	0.00742	0	-0.0147217	0	-0.0018	0	-0.00122	0	-0.0448364	0	-0.0387207	0	-0.028125	0		-23.38	-0.00544	0	-0.0256894	0	-0.0860291	0	-0.0204896	0	-0.0197631	0	-0.0285768	0	-0.0533935	0	0.0114992	0	-0.00133	0	0.0179079	0	-0.0380067	0
-23.28	-0.0372742	0	-0.0162781	0	-0.0165894	0	-0.0647705	0	-0.0209	0	-0.036853	0	-0.0231018	0	-0.0175781	0	-0.054895	0	-0.0322022	0	-0.0376709	0		-22.38	-0.0116577	0	-0.0292358	0	-0.102539	0	-0.0227051	0	-0.0241089	0	-0.0360107	0	-0.0593262	0	-0.00226	0	0.0058	0	-0.00598	0	-0.0423584	0
-22.28	-0.0379	0	-0.0266726	0	-0.0256962	0	-0.0588381	0	-0.0356445	0	-0.0330204	0	-0.019104	0	-0.0297241	0	-0.0543212	0	-0.0307618	0	-0.0416873	0		-21.38	0.00503	0	-0.0351799	0	-0.0932617	0	-0.0271121	0	-0.0287961	0	-0.0311404	0	-0.0639524	0	-0.004	0	0.0100833	0	-0.0190791	0	-0.0350466	0
-21.28	-0.0471	0	-0.0171323	0	-0.0311154	0	-0.0636106	0	-0.0464172	0	-0.0292843	0	-0.0388489	0	-0.0404663	0	-0.0593507	0	-0.0395262	0	-0.0562253	0		-20.38	-0.000354	0	-0.0271114	0	-0.0778809	0	-0.029883	0	-0.0216307	0	-0.0168214	0	-0.0354857	0	0.00136	0	0.0286012	0	-0.0101804	0	-0.0182252	0
-20.28	-0.0481	0	-0.0484251	0	-0.0412	0	-0.0700315	0	-0.0769043	0	-0.0502	0	-0.046814	0	-0.0701904	0	-0.086902	0	-0.0408446	0	-0.0552	0		-19.38	-0.00842	0	-0.0165469	0	-0.0661926	0	-0.0144225	0	-0.00508	0	-0.0204345	0	-0.0385865	0	-0.0035	0	0.0570556	0	0.000403	0	-0.00515	0
-19.28	-0.0627977	0	-0.0802538	0	-0.0593608	0	-0.0804064	0	-0.0917053	0	-0.079	0	-0.0614929	0	-0.0806885	0	-0.0791511	0	-0.058117	0	-0.072777	0		-18.38	-0.0633073	0	-0.0325831	0	-0.104004	0	-0.0408561	0	-0.0164559	0	-0.0878532	0	-0.0508797	0	-0.0375505	0	0.0456779	0	-0.0223527	0	-0.00112	0
-18.28	-0.107757	0	-0.137542	0	-0.0834335	0	-0.108519	0	-0.100189	0	-0.111	0	-0.0737	0	-0.118225	0	-0.0821538	0	-0.0351557	0	-0.0363149	0		-17.38	-0.113027	0	-0.0927882	0	-0.164978	0	-0.0920158	0	-0.0570321	0	-0.101598	0	-0.0904183	0	-0.0684099	0	0.0320792	0	-0.0246477	0	-0.00162	0
-17.28	-0.115881	0	-0.138464	0	-0.0775393	0	-0.0553956	0	-0.0421143	0	-0.0379885	0	-0.0319824	0	-0.0935669	0	-0.0660522	0	0.0109985	0	0.0125365	0		-16.38	-0.0512815	0	-0.143237	0	-0.136108	0	-0.0888917	0	-0.0514281	0	-0.0357912	0	-0.0641844	0	-0.0459714	0	0.0318239	0	-0.00691	0	-0.0134523	0
-16.28	-0.0312961	0	-0.0522312	0	0.0403514	0	0.0710904	0	0.0716858	0	0.0822215	0	0.0614319	0	-0.0441895	0	-0.0206526	0	0.0832136	0	0.0466153	0		-15.38	0.111587	0	-0.0471272	0	-0.0126343	0	0.0330431	0	0.0427016	0	0.0717394	0	0.0206068	0	0.0312649	0	0.0884169	0	0.0120999	0	0.0136949	0
-15.28	0.176126	0	0.145364	0	0.16606	0	0.15864	0	0.151093	0	0.175337	0	0.112152	0	0.0511475	0	0.0807754	0	0.0569199	0	0.0630585	0		-14.38	0.181674	0	0.0646704	0	0.0901184	0	0.119353	0	0.129213	0	0.110717	0	0.0787976	0	0.0485254	0	0.0588391	0	-0.00213	0	0.0279834	0
-14.28	0.242035	0	0.203278	0	0.132691	0	0.0534673	0	0.0869	0	0.0975	0	0.0179749	0	0.0493774	0	0.0609128	0	-0.00903	0	-0.000915	0		-13.38	0.0599186	0	0.110126	0	0.073822	0	0.0740293	0	0.102942	0	0.0492796	0	0.0383669	0	-0.011523	0	-0.00625	0	-0.0281246	0	0.00402	0
-13.28	0.0628852	0	0.0499	0	0.0180796	0	-0.0452	0	-0.00845	0	-0.000414	0	-0.051239	0	-0.0253296	0	-0.0161991	0	-0.0326291	0	-0.00575	0		-12.38	-0.0511782	0	0.0298154	0	-0.00784	0	-0.0174865	0	-0.0153199	0	-0.00726	0	-0.00549	0	-0.01355	0	-0.013672	0	-0.018677	0	0.0141297	0
-12.28	-0.0570861	0	-0.0468322	0	-0.022351	0	-0.0281	0	-0.00253	0	-0.00764	0	-0.0332336	0	-0.019104	0	-0.0150513	0	-0.0208984	0	-4.88e-05	0		-11.38	-0.0520081	0	-0.039972	0	-0.0141296	0	-0.0125549	0	-0.0135986	0	-0.00673	0	0.00276	0	0.00643	0	-0.0042	0	0.0126587	0	0.00923	0
-11.28	-0.0514949	0	-0.0583	0	-0.0258	0	-0.00917	0	0.00711	0	0.00282	0	-0.0134583	0	-0.0022	0	-0.0112551	0	-0.0160886	0	-0.0088	0		-10.38	-0.0329592	0	-0.0384525	0	0.000977	0	0.00244	0	0.00226	0	-0.0137328	0	0.00885	0	0.00342	0	0.00464	0	0.017822	0	0.00391	0
-10.28	-0.0477478	0	-0.0572	0	-0.0363281	0	0.00319	0	9.16e-05	0	-0.0169	0	-0.023468	0	-0.0201416	0	-0.00687	0	-0.011499	0	-0.00963	0		-9.38	-0.0215456	0	-0.0310061	0	0.00189	0	0.00299	0	-0.015381	0	-0.0220336	0	-0.000549	0	0.0213011	0	0.005	0	0.01947	0	0.00525	0
-9.28003	-0.0485655	0	-0.0489	0	-0.0217	0	-0.00251	0	-0.00558	0	-0.019	0	-0.0105286	0	-0.0100098	0	-0.0093	0	0.000696	0	0.00328	0		-8.38	-0.0383	0	-0.0185249	0	-0.00241	0	0.00357	0	-0.00549	0	-0.0393064	0	-0.00787	0	0.0313716	0	-0.00507	0	0.0258785	0	0.00308	0
-8.28003	-0.04884	0	-0.057507	0	-0.0417354	0	-0.00337	0	-0.0357	0	-0.0389	0	0.0014	0	-0.000244	0	-0.00906	0	0.0110109	0	0.00322	0		-7.38	-0.0477788	0	-0.0189339	0	-0.020874	0	-0.0248777	0	-0.0257205	0	-0.0512449	0	-0.0199221	0	0.0124018	0	-0.0054	0	0.00691	0	-0.00663	0
-7.28003	-0.0517571	0	-0.0432732	0	-0.0524281	0	-0.0256341	0	-0.0482	0	-0.0584096	0	-0.000366	0	-0.0022	0	-0.0125736	0	0.00397	0	-0.0162957	0		-6.38	-0.0602605	0	-0.0189644	0	-0.0309753	0	-0.0479185	0	-0.0373782	0	-0.053259	0	-0.0323733	0	-0.020313	0	-0.00808	0	-0.00524	0	-0.0180723	0
-6.28003	-0.0897215	0	-0.0509031	0	-0.0614621	0	-0.0491331	0	-0.065979	0	-0.0604245	0	0.000549	0	-0.0119629	0	-0.0286256	0	0.00311	0	-0.0140379	0		-5.38	-0.0621646	0	-0.0287785	0	-0.0368347	0	-0.0476988	0	-0.0540162	0	-0.0643309	0	-0.0306398	0	-0.0270388	0	-0.0161134	0	-0.0120852	0	-0.0141905	0
-5.28003	-0.0881953	0	-0.0379023	0	-0.0650017	0	-0.066955	0	-0.0914	0	-0.0837395	0	-0.0125122	0	-0.00934	0	-0.037659	0	-0.0058	0	-0.0292353	0		-4.38	-0.0436643	0	-0.00693	0	-0.038208	0	-0.0424073	0	-0.0613524	0	-0.0584596	0	-0.0254637	0	-0.0385374	0	-0.00312	0	-0.00393	0	-0.0197023	0
-4.28003	-0.114594	0	-0.0635686	0	-0.0788581	0	-0.0648198	0	-0.114	0	-0.0902717	0	-0.00327	0	-0.0307007	0	-0.0440061	0	-0.00543	0	-0.0465092	0		-3.38	-0.0652581	0	0.00557	0	-0.0186157	0	-0.054285	0	-0.0680294	0	-0.0534916	0	-0.0107784	0	-0.0299187	0	0.001	0	0.00408	0	-0.0129642	0
-3.28003	-0.108	0	-0.0688012	0	-0.0516271	0	-0.0666649	0	-0.103699	0	-0.0694493	0	0.0546875	0	-0.0117798	0	-0.0389637	0	-0.0113293	0	0.00688	0		-2.38	0.00513	0	0.0504728	0	-0.0225525	0	-0.0317575	0	-0.0593374	0	-0.0818369	0	-0.030712	0	-0.0410992	0	0.0328867	0	-0.0046	0	-0.0174143	0
-2.28003	-0.136698	0	-0.0774332	0	-0.151596	0	-0.122202	0	-0.140106	0	-0.16777	0	-0.0161438	0	0.0286865	0	-0.159816	0	-0.0871327	0	-0.129527	0		-1.38	-0.0495207	0	0.0332781	0	-0.0860291	0	-0.0817918	0	-0.108485	0	-0.135533	0	-0.126735	0	-0.129507	0	-0.0237685	0	-0.124075	0	-0.154973	0
-1.28003	-0.140446	0	-0.0136146	0	0.0909977	0	-0.0178261	0	-0.00507	0	0.0588322	0	0.0689087	0	-0.00195	0	0.0497456	0	0.124998	0	0.145199	0		-0.380005	0.203295	0	0.111736	0	0.185242	0	0.0534734	0	-0.0141057	0	0.17591	0	0.0914241	0	0.186632	0	0.0789729	0	0.167589	0	0.239692	0
-0.280029	-0.0497354	0	-0.179801	0	-0.878543	0.3455	-1.59957	0.209332	-1.14505	-0.827226	-1.44293	-0.689	-1.6832	-1.07216	-0.131531	0	-0.491963	0	-1.09654	-0.814731	-0.987754	-0.58797		0.619995	2.06317	0.374175	-0.204116	0	-1.84683	-0.111961	-1.28926	0.7003	-0.449478	0	-1.45226	0.604115	-0.756424	0	-1.90634	-0.0146385	-0.596023	0	-1.33859	0.065033	-1.06789	1.774
0.719971	2.04	5.28527	1.41329	2.81619	2.05491	2.58686	2.40587	1.33044	1.89804	-0.26622	1.61418	-0.408383	2.11502	-0.931845	-0.155212	-0.960492	0.79505	-0.65152	1.12591	-0.797192	1.34178	-0.579201		1.62	8.77498	9.34458	2.16458	2.9436	3.01645	2.1619	1.29267	1.84002	0.154013	0.738471	0.928201	0.888453	0.330832	0.173216	1.33622	0.0566028	0.132102	-0.150593	1.111	0.0828452	0.739389	1.78291
1.71997	9.61741	14.1049	4.69199	7.26543	2.89708	4.81876	1.63282	2.44886	0.73465	0.293952	0.236248	-0.128055	0.281769	-0.791646	0.196655	-0.890355	-0.0565528	-0.616443	-0.00967	-0.779663	-0.15313	-0.570436		2.62	16.5668	18.1464	5.70491	7.45139	3.60596	4.41804	1.36881	2.97267	0.338159	1.30569	0.345374	1.17135	-0.223609	0.315135	-0.124403	0.127504	-0.289649	-0.115095	-0.115858	0.100574	-0.416467	1.79178
2.71997	18.2092	22.7917	9.30579	11.6798	5.37309	7.04125	2.86722	3.5646	1.52969	0.853292	0.705918	0.151984	0.736298	-0.65156	0.291382	-0.820267	0.362533	-0.581388	0.149918	-0.762145	0.098908	-0.561677		3.62	24.7663	26.767	10.1154	11.9079	5.9086	6.65619	2.6478	4.09821	1.02002	1.86981	0.63306	1.45281	0.033444	0.456362	0.120111	0.198066	-0.165286	-0.0797648	-0.0149602	0.118219	-0.250454	1.8006
3.71997	26.6597	31.3476	13.6081	16.0595	7.47473	9.25437	3.98586	4.67766	2.07635	1.41	0.896236	0.431734	0.840942	-0.511587	0.298828	-0.750227	0.31893	-0.546355	0.188699	-0.744638	0.081866	-0.552923		4.62	32.9433	35.1927	14.3783	16.3115	8.06183	8.87611	3.68028	5.21661	1.55892	2.43083	0.896645	1.73284	0.163108	0.5969	0.0807944	0.268291	-0.195656	-0.0446015	0.00407	0.135781	-0.290855	1.80939
4.71997	34.9798	39.7746	17.8098	20.4048	9.63282	11.4582	5.0553	5.78806	2.59149	1.96948	1.16144	0.711196	0.90564	-0.371726	0.304565	-0.680236	0.375181	-0.511344	0.237673	-0.727142	0.0647017	-0.544174		5.62	41.0824	43.4089	18.7536	20.6603	10.2181	11.0775	4.76403	6.32785	2.11891	2.98875	1.23687	2.01144	0.282236	0.736751	0.204182	0.33818	-0.132131	-0.0096	0.0437819	0.15326	-0.303171	1.81813
5.71997	43.335	48.0746	22.0685	24.716	11.8396	13.6527	6.15775	6.89579	3.12723	2.52633	1.51055	0.99037	1.02414	-0.231977	0.420288	-0.610293	0.416427	-0.476355	0.175797	-0.709655	0.0874338	-0.535431		6.62	48.9932	51.3999	23.0326	24.9526	12.4102	13.2602	5.85832	7.43189	2.63918	3.54357	1.54228	2.28861	0.423788	0.875917	0.290448	0.407734	-0.0812165	0.0252265	0.0654113	0.170657	-0.330038	1.82684
6.71997	51.4806	56.2497	26.2606	28.9934	13.9578	15.8379	7.20322	8.00087	3.66705	3.08235	1.78227	1.26926	1.14374	-0.0923408	0.485535	-0.540398	0.380112	-0.441389	0.181778	-0.69218	0.0631412	-0.526692		7.62	56.7084	59.1487	27.1588	29.1864	14.5258	15.424	6.95863	8.52869	3.12389	4.09529	1.78523	2.56436	0.559128	1.0144	0.425385	0.476955	-0.0816188	0.0598927	0.0928049	0.187972	-0.334214	1.8355
7.71997	59.547	64.3015	30.3431	33.2373	16.081	18.0139	8.2585	9.1033	4.18964	3.63754	2.04156	1.54785	1.27441	0.0471836	0.512756	-0.470551	0.427025	-0.406445	0.202858	-0.674715	0.15541	-0.517959		8.62	64.2249	66.6377	31.312	33.36	16.6389	17.5684	8.00129	9.61824	3.60964	4.64391	2.01994	2.83869	0.714805	1.15221	0.444076	0.545845	-0.0575947	0.0943948	0.108749	0.205206	-0.300468	1.84412
8.71997	67.5671	72.2321	34.4737	37.4478	18.2319	20.1808	9.32405	10.2031	4.73911	4.19191	2.3568	1.82617	1.42484	0.186596	0.643616	-0.400752	0.550927	-0.371522	0.211585	-0.65726	0.187575	-0.50923		9.62	71.567	73.8482	35.4382	37.4712	18.7383	19.6934	9.05057	10.7005	4.08602	5.18944	2.26206	3.1116	0.781579	1.28933	0.473009	0.614403	-0.0660164	0.128733	0.110643	0.222358	-0.327233	1.8527
9.71997	75.4888	80.0432	38.6069	41.6254	20.3675	22.3385	10.3538	11.3002	5.22864	4.74545	2.58642	2.10419	1.47992	0.325896	0.675964	-0.331001	0.543724	-0.336622	0.168373	-0.639816	0.146072	-0.500507		10.62	78.6917	80.761	39.4822	41.5181	20.8082	21.7986	10.1352	11.7754	4.59125	5.73188	2.49518	3.3831	0.882202	1.42579	0.51886	0.682633	-0.0703125	0.162909	0.137207	0.23943	-0.416443	1.86124
10.72	83.2455	87.7367	42.5929	45.7701	22.4505	24.4871	11.3729	12.3947	5.73456	5.29817	2.80343	2.38193	1.58319	0.465085	0.57843	-0.261298	0.508313	-0.301744	0.138416	-0.622383	0.0663823	-0.491789		11.62	85.4764	87.3566	43.5715	45.4986	22.949	23.8838	11.1748	12.843	5.14355	6.27121	2.79248	3.6532	1.01123	1.56157	0.607239	0.750535	-0.0578002	0.196923	0.199219	0.256421	-0.369568	1.86974
11.72	90.9001	95.3142	46.6088	49.8823	24.5889	26.6266	12.4582	13.4866	6.30264	5.85007	3.11203	2.65938	1.73013	0.604162	0.654053	-0.191644	0.548145	-0.266888	0.204052	-0.60496	0.0519027	-0.483076		12.62	91.8599	93.6158	47.5969	49.4107	25.0068	25.9488	12.2218	13.9032	5.73729	6.80746	3.11122	3.92188	1.10717	1.69668	0.691993	0.81811	-0.015637	0.230775	0.249793	0.273333	-0.355914	1.8782
12.72	98.5823	102.778	50.7101	53.9623	26.7275	28.7572	13.5242	14.5759	6.92017	6.40115	3.35126	2.93654	1.91876	0.743127	0.805847	-0.122037	0.665833	-0.232053	0.17987	-0.587547	0.0609739	-0.474369		13.62	97.7942	99.5199	51.6357	53.2522	27.0595	27.9932	13.3269	14.956	6.28595	7.34062	3.36468	4.18917	1.26874	1.83112	0.772644	0.885361	0.0232546	0.264467	0.307495	0.290164	-0.306183	1.88662
13.72	106.093	110.129	54.7875	58.0102	28.8744	30.8787	14.561	15.6626	7.43594	6.95141	3.65557	3.21342	2.06461	0.881981	0.86615	-0.0524783	0.685755	-0.197241	0.253821	-0.570145	0.0965083	-0.465666		14.62	103.266	105.052	55.4796	57.0211	29.0597	30.0169	14.3343	16.0014	6.77802	7.87068	3.62695	4.45506	1.4129	1.9649	0.797058	0.952288	0.067871	0.297999	0.261536	0.306916	-0.263	1.89501
14.72	113.523	117.369	58.7862	62.0264	30.9354	32.9913	15.6243	16.7466	7.901	7.50086	3.93484	3.49002	2.21649	1.02072	0.900574	0.0170325	0.638257	-0.162451	0.180652	-0.552754	0.101599	-0.456968		15.62	108.287	110.197	59.2465	60.715	31.1299	32.0196	15.4241	17.0393	7.31969	8.39766	3.91883	4.71956	1.50402	2.09801	0.920265	1.01889	0.0569954	0.331372	0.273598	0.32359	-0.26247	1.90335
15.72	120.734	124.5	62.7402	66.0111	33.0405	35.095	16.6908	17.8281	8.49185	8.04948	4.23015	3.76633	2.33774	1.15935	0.921204	0.0864955	0.676844	-0.127683	0.211645	-0.535373	0.101086	-0.448276		16.62	112.774	114.945	63.0379	64.332	33.1874	34.001	16.5078	18.0697	7.88897	8.92156	4.15175	4.98266	1.69286	2.23047	1.00107	1.08518	0.140186	0.364586	0.333838	0.340184	-0.172351	1.91165
16.72	127.955	131.524	66.7224	69.9645	35.1541	37.1898	17.8181	18.907	9.01425	8.59729	4.48912	4.04235	2.49936	1.29787	0.998596	0.155911	0.72262	-0.0929367	0.202979	-0.518003	0.094739	-0.439589		17.62	116.778	119.288	66.7202	67.8698	35.1974	35.9608	17.4908	19.0927	8.42321	9.44237	4.38636	5.24438	1.83086	2.36227	1.05143	1.15114	0.216235	0.397643	0.319006	0.356701	-0.122119	1.91991
17.72	134.993	138.442	70.6384	73.8869	37.1956	39.2758	18.8631	19.9832	9.54636	9.14429	4.70301	4.31809	2.65359	1.43628	1.09668	0.225278	0.746558	-0.0582125	0.255029	-0.500643	0.053332	-0.430907		18.62	120.321	123.223	70.3114	71.3264	37.201	37.899	18.5404	20.108	8.86825	9.9601	4.60874	5.50472	1.95254	2.49341	1.08458	1.21679	0.247156	0.430542	0.292346	0.373139	-0.0978026	1.92814
18.72	142.012	145.255	74.5777	77.7785	39.2602	41.353	19.9452	21.0569	10.1071	9.69047	4.97998	4.59355	2.77103	1.57458	1.20758	0.294597	0.801575	-0.0235102	0.336059	-0.483293	0.0971057	-0.42223		19.62	123.419	126.756	73.7632	74.6995	39.1016	39.8151	19.5749	21.1159	9.36649	10.4747	4.90402	5.76368	2.10197	2.6239	1.1352	1.28211	0.221716	0.463285	0.310559	0.3895	-0.0485594	1.93633
19.72	148.895	151.966	78.5054	81.6396	41.3415	43.4214	20.9955	22.1281	10.6354	10.2358	5.29762	4.86872	2.94574	1.71276	1.29883	0.363869	0.888464	0.0111702	0.353723	-0.465954	0.177722	-0.413558		20.62	126.158	129.896	77.1801	77.9872	41.0011	41.7089	20.5901	22.1161	9.88896	10.9863	5.16267	6.02126	2.2061	2.75374	1.18265	1.34713	0.251209	0.495872	0.375952	0.405784	-0.0606874	1.94447
20.72	155.674	158.576	82.3019	85.4704	43.4062	45.4811	22.0134	23.1966	11.1912	10.7804	5.56703	5.14361	3.05035	1.85084	1.35815	0.433093	0.895849	0.0458287	0.327478	-0.448625	0.212025	-0.404891		21.62	128.563	132.659	80.5638	81.1875	42.9453	43.5803	21.6369	23.1088	10.4055	11.4948	5.4052	6.27747	2.35237	2.88293	1.24246	1.41183	0.319471	0.528305	0.392665	0.421991	0.0225093	1.95258
21.72	162.352	165.087	86.1248	89.2711	45.4206	47.5321	23.0845	24.2626	11.7517	11.3241	5.86663	5.41821	3.16885	1.9888	1.38239	0.50227	0.876184	0.0804652	0.315771	-0.431307	0.177197	-0.396229		22.62	130.596	135.067	83.7816	84.2985	44.884	45.429	22.6603	24.0938	10.9407	12.0003	5.72634	6.53232	2.51255	3.01148	1.32441	1.47621	0.393225	0.560583	0.420667	0.438121	0.115594	1.96065
22.72	168.937	171.499	89.9736	93.042	47.5116	49.5745	24.1668	25.326	12.2831	11.8671	6.126	5.69253	3.32913	2.12666	1.43744	0.571398	0.914197	0.11508	0.335193	-0.414	0.157995	-0.387573		23.62	132.398	137.144	86.8724	87.3184	46.8203	47.2547	23.6844	25.0711	11.4102	12.5026	6.05206	6.7858	2.69257	3.13938	1.42957	1.54029	0.441589	0.592707	0.448304	0.454175	0.186401	1.96869
23.72	175.415	177.815	93.7528	96.7833	49.5521	51.6082	25.1733	26.3869	12.7896	12.4092	6.3832	5.96657	3.49243	2.2644	1.50989	0.640479	0.948865	0.149673	0.332569	-0.396702	0.160376	-0.378921		24.62	133.929	138.92	89.9147	90.2454	48.636	49.0573	24.6356	26.0409	11.8878	13.0019	6.31108	7.03793	2.83381	3.26664	1.5361	1.60405	0.479565	0.624679	0.475549	0.470154	0.27312	1.97668
24.72	181.777	184.035	97.4832	100.495	51.5339	53.6334	26.2007	27.4453	13.2892	12.9506	6.64612	6.24033	3.6431	2.40203	1.5224	0.709513	0.957947	0.184244	0.29419	-0.379416	0.169251	-0.370275		25.62	135.225	140.426	92.8487	93.0782	50.4949	50.8364	25.6253	27.0029	12.3802	13.4982	6.503	7.2887	2.9359	3.39327	1.59067	1.66751	0.531237	0.656498	0.468542	0.486057	0.294355	1.98464
25.72	188.028	190.162	101.196	104.178	53.5062	55.65	27.2693	28.5011	13.7965	13.4911	6.8666	6.5138	3.73727	2.53955	1.51355	0.778499	0.976574	0.218793	0.311512	-0.362139	0.149451	-0.361634		26.62	136.373	141.693	95.6521	95.8152	52.2942	52.592	26.6173	27.9572	12.8484	13.9914	6.73643	7.53811	3.0632	3.51925	1.6281	1.73065	0.541772	0.688165	0.465991	0.501885	0.325873	1.99256
26.72	194.199	196.197	104.886	107.832	55.4904	57.6582	28.2826	29.5544	14.3559	14.0308	7.10408	6.787	3.82358	2.67697	1.54938	0.847437	0.993323	0.25332	0.345239	-0.344873	0.150501	-0.352997		27.62	137.352	142.752	98.2821	98.4554	54.0441	54.3238	27.5157	28.9038	13.3485	14.4815	7.00397	7.78618	3.16486	3.64461	1.68585	1.79349	0.596741	0.719682	0.473145	0.517638	0.381165	2.00045
27.72	200.305	202.14	108.582	111.457	57.5319	59.6578	29.326	30.6051	14.9007	14.5697	7.34681	7.05991	3.93869	2.81427	1.60718	0.916328	0.991247	0.287825	0.368311	-0.327618	0.153674	-0.344366		28.62	138.279	143.631	100.826	100.998	55.8396	56.0316	28.5017	29.8426	13.8367	14.9686	7.33466	8.03291	3.3017	3.76933	1.76819	1.85603	0.645142	0.751049	0.506837	0.533317	0.439849	2.00829
28.72	206.299	207.995	112.244	115.054	59.5283	61.6491	30.3818	31.6533	15.3959	15.1078	7.64965	7.33254	4.07288	2.95146	1.70447	0.985171	0.994592	0.322309	0.377417	-0.310373	0.169629	-0.33574		29.62	139.058	144.357	103.248	103.441	57.6994	57.7152	29.5428	30.7737	14.3563	15.4526	7.60599	8.2783	3.46993	3.89343	1.84984	1.91826	0.68545	0.782266	0.55724	0.548922	0.531408	2.0161
29.72	212.212	213.76	115.914	118.623	61.5254	63.6319	31.4392	32.6991	15.9303	15.6451	7.94452	7.60488	4.21677	3.08854	1.79791	1.05397	1.04529	0.356771	0.38739	-0.293138	0.168091	-0.327119		30.62	139.733	144.954	105.624	105.786	59.472	59.3744	30.5376	31.6971	14.8415	15.9336	7.86335	8.52235	3.60717	4.0169	1.92136	1.98019	0.731433	0.813334	0.608985	0.564453	0.621594	2.02388
30.72	218.042	219.44	119.523	122.163	63.4947	65.6064	32.4706	33.7423	16.4617	16.1817	8.23507	7.87695	4.35675	3.22551	1.86731	1.12272	1.0854	0.391211	0.387378	-0.275914	0.158545	-0.318504		31.62	140.317	145.443	107.853	108.032	61.1183	61.009	31.4759	32.6126	15.3407	16.4116	8.11642	8.76508	3.72648	4.13975	1.99745	2.04182	0.762854	0.844253	0.60603	0.579911	0.661493	2.03161
31.72	223.776	225.033	123.112	125.676	65.4321	67.5725	33.491	34.783	17.0062	16.7174	8.47578	8.14874	4.47491	3.36237	1.9267	1.19142	1.10697	0.425629	0.385156	-0.2587	0.121082	-0.309893		32.62	140.857	145.842	109.965	110.178	62.81	62.619	32.4054	33.5204	15.8308	16.8865	8.3663	9.00647	3.81473	4.26197	2.05409	2.10315	0.809363	0.875026	0.620068	0.595295	0.717767	2.03931
32.72	229.391	230.542	126.657	129.162	67.4205	69.5304	34.5426	35.8212	17.5174	17.2523	8.70516	8.42025	4.59647	3.49912	1.97357	1.26007	1.10347	0.460026	0.36919	-0.241496	0.103308	-0.301287		33.62	141.332	146.167	111.927	112.225	64.4944	64.204	33.3555	34.4203	16.2933	17.3584	8.58933	9.24654	3.92764	4.38358	2.12535	2.16418	0.845667	0.905651	0.612049	0.610607	0.823736	2.04698
33.72	234.94	235.969	130.216	132.619	69.3925	71.48	35.54	36.8569	18.0624	17.7864	8.98743	8.69147	4.73926	3.63576	2.02881	1.32868	1.12415	0.494401	0.374328	-0.224303	0.115722	-0.292686		34.62	141.792	146.43	113.805	114.174	66.1471	65.7641	34.2876	35.3124	16.7696	17.8272	8.8002	9.4853	4.05393	4.50457	2.1988	2.22491	0.91001	0.93613	0.627698	0.625847	0.921686	2.0546
34.72	240.401	241.313	133.704	136.05	71.2864	73.4213	36.5464	37.8902	18.5723	18.3198	9.23828	8.96242	4.85995	3.77229	2.07867	1.39724	1.12366	0.528754	0.369568	-0.20712	0.125977	-0.284091		35.62	142.187	146.644	115.553	116.026	67.7885	67.299	35.1715	36.1967	17.2466	18.2931	9.02682	9.72274	4.18943	4.62494	2.25355	2.28535	0.93833	0.966464	0.631665	0.641014	0.955347	2.06219
35.72	245.782	246.577	137.195	139.454	73.1967	75.3545	37.5595	38.9209	19.0936	18.8523	9.53484	9.23309	4.98199	3.90871	2.11176	1.46575	1.13748	0.563085	0.395727	-0.189948	0.127514	-0.2755		36.62	142.562	146.817	117.128	117.781	69.4518	68.8086	36.0823	37.0731	17.7142	18.7559	9.3278	9.95886	4.30715	4.74471	2.32457	2.34549	0.954981	0.996653	0.633167	0.65611	0.955755	2.06975
36.72	251.08	251.762	140.673	142.831	75.1411	77.2796	38.6142	39.9492	19.6172	19.3841	9.82345	9.50348	5.08655	4.04503	2.17865	1.53421	1.14399	0.597395	0.40874	-0.172786	0.103003	-0.266915		37.62	142.843	146.957	118.664	119.443	70.9635	70.2928	37.0152	37.9417	18.1566	19.2158	9.57134	10.1937	4.44355	4.86386	2.41573	2.40534	0.997144	1.0267	0.663782	0.671134	1.0266	2.07727
37.72	256.285	256.868	144.076	146.182	77.0689	79.1965	39.6267	40.975	20.1278	19.915	10.1017	9.77359	5.20569	4.18123	2.25952	1.60263	1.1886	0.631683	0.436279	-0.155634	0.0930781	-0.258334		38.62	143.159	147.07	120.109	121.012	72.4575	71.7515	37.9235	38.8025	18.6521	19.6726	9.78562	10.4272	4.59933	4.98241	2.49749	2.46489	1.0541	1.0566	0.685108	0.686087	1.10578	2.08476
38.72	261.443	261.898	147.503	149.506	78.9984	81.1053	40.6452	41.9984	20.6165	20.4452	10.3396	10.0434	5.33609	4.31732	2.33765	1.671	1.21808	0.665949	0.444946	-0.138493	0.121337	-0.249759		39.62	143.462	147.161	121.475	122.49	74.0514	73.1846	38.848	39.6553	19.1606	20.1264	10.0479	10.6594	4.74573	5.10035	2.5744	2.52416	1.11145	1.08636	0.723633	0.70097	1.19144	2.09221
39.72	266.514	266.852	150.865	152.805	80.9268	83.0061	41.6854	43.0193	21.1775	20.9746	10.5911	10.313	5.50385	4.45331	2.39911	1.73933	1.25706	0.700194	0.444238	-0.121362	0.170703	-0.241189		40.62	143.695	147.235	122.768	123.88	75.5504	74.5921	39.758	40.5003	19.6103	20.5773	10.3016	10.8904	4.86448	5.21769	2.63185	2.58314	1.14286	1.11597	0.750989	0.715782	1.26074	2.09962
40.72	271.49	271.731	154.261	156.077	82.8053	84.8989	42.7584	44.0378	21.714	21.5032	10.8642	10.5822	5.66025	4.58918	2.46838	1.8076	1.29645	0.734417	0.45813	-0.104241	0.207214	-0.232624		41.62	143.916	147.294	123.917	125.185	76.9452	75.9738	40.6154	41.3375	20.0798	21.0251	10.494	11.12	4.97272	5.33444	2.67944	2.64182	1.14075	1.14544	0.756104	0.730524	1.33603	2.107
41.72	276.382	276.537	157.615	159.324	84.7355	86.7837	43.7795	45.0538	22.2318	22.031	11.1286	10.8512	5.80191	4.72495	2.52008	1.87583	1.3173	0.768619	0.467493	-0.087131	0.216662	-0.224063		42.62	144.138	147.342	124.994	126.407	78.3247	77.3297	41.4401	42.1667	20.5563	21.47	10.6877	11.3484	5.08968	5.45058	2.70153	2.70022	1.15554	1.17478	0.758532	0.745196	1.38172	2.11435
42.72	281.203	281.271	160.933	162.545	86.6296	88.6605	44.8142	46.0674	22.7873	22.558	11.4117	11.12	5.94644	4.8606	2.58936	1.94402	1.34793	0.802799	0.485815	-0.070031	0.203869	-0.215508		43.62	144.334	147.38	125.975	127.55	79.6743	78.6599	42.2853	42.9881	20.9796	21.9119	10.9227	11.5754	5.19282	5.56613	2.74801	2.75834	1.15815	1.20397	0.743249	0.759799	1.41463	2.12166
43.72	285.953	285.933	164.183	165.741	88.5191	90.5294	45.8325	47.0786	23.297	23.0842	11.6818	11.3884	6.07489	4.99615	2.65979	2.01215	1.38886	0.836957	0.504822	-0.0529413	0.204406	-0.206958		44.62	144.508	147.411	126.884	128.616	81.1021	79.9642	43.123	43.8016	21.4549	22.3508	11.1653	11.8012	5.28176	5.68109	2.79857	2.81616	1.19656	1.23302	0.744251	0.774333	1.47275	2.12893
44.72	290.58	290.524	167.489	168.912	90.4314	92.3905	46.8596	48.0873	23.8363	23.6097	11.9438	11.6566	6.20602	5.13159	2.72833	2.08024	1.41266	0.871094	0.508484	-0.0358619	0.190491	-0.198413		45.62	144.672	147.436	127.768	129.609	82.4425	81.2427	43.9512	44.6072	21.891	22.7867	11.4269	12.0258	5.38729	5.79546	2.86455	2.87371	1.22463	1.26194	0.769214	0.788797	1.53181	2.13618
45.72	295.181	295.047	170.742	172.058	92.2848	94.2437	47.8789	49.0936	24.3507	24.1344	12.1976	11.9245	6.31107	5.26692	2.76929	2.14828	1.42605	0.905209	0.495825	-0.0187928	0.197644	-0.189873		46.62	144.825	147.456	128.564	130.533	83.7173	82.4954	44.7953	45.4049	22.3892	23.2197	11.6704	12.249	5.52351	5.90924	2.93081	2.93097	1.26106	1.29071	0.797205	0.803194	1.56658	2.14338
46.72	299.698	299.502	173.97	175.179	94.1392	96.089	48.8767	50.0975	24.8615	24.6583	12.4596	12.1921	6.44055	5.40214	2.85742	2.21628	1.44893	0.939302	0.461231	-0.00173	0.206153	-0.181338		47.62	144.956	147.472	129.325	131.39	85.0052	83.7222	45.6732	46.1948	22.8302	23.6498	11.8749	12.471	5.64231	6.02243	2.98884	2.98796	1.2902	1.31935	0.804456	0.817522	1.61682	2.15056
47.72	304.112	303.889	177.132	178.276	95.9809	97.9266	49.8615	51.099	25.3965	25.1814	12.722	12.4594	6.56436	5.53726	2.92792	2.28422	1.45339	0.973374	0.44071	0.0153144	0.220288	-0.172808		48.62	145.104	147.485	130.048	132.184	86.2361	84.9234	46.4992	46.9767	23.2954	24.0769	12.0983	12.6917	5.76572	6.13504	3.0439	3.04466	1.32279	1.34785	0.832166	0.831782	1.70202	2.1577
48.72	308.491	308.21	180.314	181.349	97.8568	99.7565	50.8963	52.0981	25.9008	25.7037	12.9797	12.7265	6.69135	5.67226	2.97827	2.35213	1.47572	1.00742	0.446765	0.0323526	0.237402	-0.164283		49.62	145.235	147.495	130.732	132.919	87.4243	86.0988	47.3436	47.7508	23.6891	24.5011	12.3138	12.9112	5.88347	6.24707	3.12668	3.10108	1.37767	1.37621	0.846167	0.845975	1.7942	2.1648
49.72	312.782	312.467	183.491	184.397	99.6919	101.579	51.9229	53.0948	26.4072	26.2253	13.2515	12.9933	6.83661	5.80716	3.05762	2.41998	1.49426	1.04145	0.439148	0.0493806	0.251282	-0.155763		50.62	145.357	147.504	131.273	133.598	88.5896	87.2486	48.1599	48.5171	24.1531	24.9223	12.5269	13.1294	5.99957	6.35852	3.1814	3.15723	1.3938	1.40444	0.849487	0.8601	1.83737	2.17188
50.72	316.991	316.659	186.6	187.422	101.486	103.393	52.9002	54.0891	26.9133	26.7461	13.5063	13.2598	6.97168	5.94194	3.08142	2.48779	1.51724	1.07546	0.439429	0.0663982	0.250073	-0.147248		51.62	145.495	147.51	131.796	134.224	89.7942	88.3729	48.9529	49.2755	24.6032	25.3406	12.7286	13.3464	6.0895	6.4694	3.23546	3.2131	1.41262	1.43253	0.854542	0.874159	1.86982	2.17892
51.72	321.125	320.788	189.673	190.423	103.292	105.2	53.9164	55.081	27.4664	27.2661	13.7525	13.526	7.09839	6.07662	3.13025	2.55555	1.54865	1.10945	0.44635	0.0834056	0.245849	-0.138738		52.62	145.629	147.516	132.387	134.802	90.8786	89.4718	49.7559	50.026	25.0366	25.756	12.9371	13.5622	6.20218	6.5797	3.28456	3.26869	1.46592	1.46048	0.881665	0.888151	1.92007	2.18592
52.72	325.203	324.855	192.78	193.4	105.152	106.999	54.933	56.0706	27.9565	27.7853	13.9931	13.792	7.20782	6.2112	3.18927	2.62326	1.58411	1.14341	0.428833	0.100403	0.223999	-0.130233		53.62	145.747	147.52	132.84	135.333	91.9695	90.5454	50.4935	50.7687	25.4526	26.1685	13.1632	13.7767	6.28772	6.68944	3.32373	3.32401	1.50305	1.48831	0.898438	0.902076	1.95013	2.1929
53.72	329.272	328.86	195.881	196.354	106.946	108.791	55.9294	57.0578	28.4299	28.3038	14.2464	14.0577	7.33124	6.34566	3.2193	2.69093	1.60382	1.17735	0.40863	0.11739	0.206482	-0.121733		54.62	145.853	147.524	133.321	135.821	93.0625	91.5938	51.2826	51.5036	25.924	26.5781	13.4092	13.9899	6.41754	6.7986	3.34888	3.37906	1.55292	1.516	0.932068	0.915936	1.99362	2.19984
54.72	333.223	332.805	198.894	199.285	108.744	110.575	56.8678	58.0426	28.9799	28.8215	14.5259	14.3231	7.44119	6.48001	3.28607	2.75855	1.64225	1.21128	0.394983	0.134366	0.206775	-0.113239		55.62	145.936	147.527	133.797	136.269	94.1067	92.6173	52.0478	52.2306	26.3705	26.9848	13.6406	14.202	6.5365	6.9072	3.40344	3.43384	1.59985	1.54355	0.966919	0.92973	2.06668	2.20675
55.72	337.083	336.691	201.904	202.192	110.528	112.351	57.8949	59.025	29.515	29.3384	14.8092	14.5882	7.57419	6.61426	3.36615	2.82613	1.68606	1.24518	0.414587	0.151333	0.225292	-0.104749		56.62	146.015	147.529	134.198	136.679	95.119	93.6159	52.7774	52.9499	26.8114	27.3887	13.8714	14.4128	6.68579	7.01523	3.46314	3.48835	1.62061	1.57098	0.996338	0.943458	2.11749	2.21362
56.72	340.925	340.518	204.893	205.077	112.309	114.12	58.8856	60.0051	30.0246	29.8546	15.0911	14.8531	7.7146	6.7484	3.42932	2.89365	1.74471	1.27906	0.435217	0.168289	0.252514	-0.0962639		57.62	146.106	147.531	134.575	137.056	96.0334	94.5899	53.5656	53.6613	27.209	27.7896	14.083	14.6224	6.80289	7.1227	3.51857	3.54259	1.64933	1.59827	1.02559	0.957122	2.14398	2.22046
57.72	344.671	344.288	207.871	207.94	114.124	115.882	59.8705	60.9828	30.56	30.37	15.3454	15.1177	7.84885	6.88243	3.50757	2.96113	1.7739	1.31291	0.456567	0.185235	0.294299	-0.087784		58.62	146.197	147.532	134.906	137.4	96.9832	95.5395	54.3448	54.365	27.5905	28.1877	14.2933	14.8308	6.90302	7.22961	3.56006	3.59656	1.66846	1.62543	1.01703	0.97072	2.1734	2.22728
58.72	348.413	348	210.793	210.779	115.908	117.636	60.8546	61.9582	31.0671	30.8846	15.6213	15.382	7.98505	7.01636	3.56891	3.02857	1.78665	1.34675	0.47666	0.20217	0.313	-0.0793091		59.62	146.277	147.533	135.227	137.715	97.9248	96.4648	55.1056	55.0609	28.0096	28.5829	14.5137	15.038	7.00394	7.33596	3.59865	3.65026	1.69895	1.65246	1.03535	0.984254	2.17523	2.23405
59.72	352.063	351.657	213.729	213.597	117.689	119.383	61.7918	62.9313	31.5948	31.3985	15.8842	15.6461	8.09729	7.15018	3.64117	3.09596	1.81321	1.38056	0.478601	0.219096	0.300891	-0.0708392		60.62	146.355	147.534	135.528	138.003	98.7942	97.3662	55.7972	55.7491	28.4596	28.9752	14.7134	15.2439	7.10323	7.44176	3.65856	3.7037	1.75021	1.67936	1.04528	0.997724	2.19532	2.2408
60.72	355.618	355.259	216.59	216.392	119.467	121.122	62.7687	63.902	32.0737	31.9116	16.1485	15.9099	8.20258	7.28389	3.68805	3.1633	1.82212	1.41436	0.472437	0.236011	0.294788	-0.0623744		61.62	146.444	147.535	135.817	138.266	99.6285	98.2439	56.4899	56.4296	28.8815	29.3647	14.9105	15.4487	7.20416	7.54701	3.71161	3.75688	1.77179	1.70613	1.04883	1.01113	2.24585	2.24752
61.72	359.145	358.807	219.448	219.166	121.184	122.854	63.7921	64.8704	32.5639	32.4239	16.4266	16.1734	8.34183	7.41749	3.73102	3.2306	1.82332	1.44813	0.483752	0.252916	0.289709	-0.0539144		62.62	146.555	147.536	136.078	138.506	100.495	99.0982	57.2331	57.1023	29.2911	29.7514	15.1175	15.6523	7.33344	7.6517	3.77686	3.80979	1.82117	1.73277	1.08112	1.02447	2.30817	2.2542
62.72	362.642	362.301	222.273	221.918	122.958	124.579	64.7654	65.8365	33.1266	32.9355	16.7188	16.4366	8.48654	7.55098	3.8255	3.29785	1.86686	1.48188	0.514367	0.269811	0.302905	-0.0454595		63.62	146.657	147.536	136.356	138.725	101.309	99.9292	57.9593	57.7674	29.7003	30.1353	15.3417	15.8547	7.45364	7.75585	3.85302	3.86244	1.85934	1.75928	1.08855	1.03775	2.37614	2.26085
63.72	366.063	365.742	225.124	224.648	124.713	126.296	65.7706	66.8003	33.6516	33.4463	16.9749	16.6996	8.62982	7.68437	3.91693	3.36505	1.91832	1.51561	0.532299	0.286696	0.328759	-0.0370096		64.62	146.745	147.536	136.63	138.925	102.096	100.737	58.6829	58.4248	30.0943	30.5163	15.5903	16.0558	7.57626	7.85946	3.91637	3.91483	1.90371	1.78567	1.0941	1.05097	2.44959	2.26747
64.72	369.422	369.132	227.932	227.357	126.483	128.006	66.74	67.7617	34.1814	33.9564	17.2067	16.9622	8.76987	7.81765	4.01862	3.4322	1.96753	1.54932	0.553405	0.30357	0.348937	-0.0285646		65.62	146.789	147.537	136.865	139.106	102.802	101.523	59.3949	59.0746	30.5172	30.8945	15.8267	16.2558	7.67961	7.96252	3.98362	3.96696	1.94652	1.81193	1.11057	1.06412	2.50047	2.27406
65.72	372.753	372.47	230.711	230.044	128.268	129.709	67.7337	68.7209	34.7043	34.4656	17.4631	17.2247	8.91583	7.95083	4.10834	3.49932	2.00812	1.583	0.573486	0.320434	0.372741	-0.0201246		66.62	146.835	147.537	137.066	139.272	103.544	102.286	60.0491	59.7167	30.9093	31.2699	16.0232	16.4547	7.76382	8.06503	4.03752	4.01883	1.9811	1.83806	1.10588	1.07721	2.52656	2.28062
66.72	376.01	375.758	233.481	232.71	129.969	131.405	68.701	69.6777	35.195	34.9742	17.7251	17.4868	9.03537	8.08389	4.17865	3.56638	2.03208	1.61667	0.596765	0.337288	0.38103	-0.0116896		67.62	146.848	147.537	137.253	139.422	104.233	103.028	60.7176	60.3513	31.2938	31.6426	16.2144	16.6523	7.85935	8.16701	4.06715	4.07044	1.99357	1.86407	1.10542	1.09024	2.55709	2.28715
67.72	379.209	378.997	236.158	235.356	131.677	133.094	69.6568	70.6322	35.6419	35.482	17.9889	17.7487	9.15939	8.21685	4.19873	3.6334	2.06022	1.65031	0.600305	0.354132	0.355396	-0.00326		68.62	146.877	147.537	137.424	139.559	104.924	103.748	61.3697	60.9783	31.673	32.0124	16.3761	16.8488	7.9491	8.26846	4.09039	4.1218	2.01404	1.88995	1.11511	1.10321	2.58551	2.29364
68.72	382.343	382.187	238.828	237.981	133.417	134.775	70.5984	71.5845	36.1737	35.989	18.2395	18.0103	9.28088	8.34971	4.22906	3.70037	2.07062	1.68393	0.602295	0.370966	0.33606	0.00517		69.62	146.901	147.538	137.592	139.684	105.601	104.446	61.9667	61.5977	32.0028	32.3795	16.5614	17.0441	8.04612	8.36937	4.10725	4.1729	2.02396	1.91571	1.11427	1.11611	2.59442	2.30011
69.72	385.383	385.329	241.511	240.585	135.132	136.45	71.6044	72.5345	36.6696	36.4953	18.4838	18.2717	9.40491	8.48245	4.26837	3.76729	2.08417	1.71754	0.610229	0.38779	0.316101	0.0135856		70.62	146.956	147.538	137.757	139.797	106.206	105.124	62.6057	62.2097	32.332	32.7438	16.7749	17.2383	8.14214	8.46974	4.1395	4.22375	2.01061	1.94134	1.10709	1.12896	2.59364	2.30655
70.72	388.452	388.423	244.201	243.168	136.842	138.117	72.5735	73.4822	37.1673	37.0008	18.762	18.5327	9.5264	8.61509	4.30835	3.83417	2.10366	1.75112	0.61936	0.404603	0.285352	0.0220008		71.62	147.005	147.538	137.927	139.9	106.813	105.781	63.2358	62.8142	32.7577	33.1054	16.9848	17.4313	8.25387	8.56959	4.17729	4.27435	2.0494	1.96685	1.13274	1.14174	2.59229	2.31295
71.72	391.489	391.471	246.797	245.732	138.523	139.778	73.5424	74.4276	37.6888	37.5056	19.0235	18.7935	9.60825	8.74763	4.36731	3.90101	2.13834	1.78467	0.605799	0.421406	0.272022	0.030411		72.62	147.028	147.538	138.087	139.994	107.363	106.418	63.8541	63.4113	33.138	33.4642	17.1568	17.6231	8.35392	8.66891	4.22596	4.32469	2.06846	1.99223	1.16542	1.15446	2.62231	2.31933
72.72	394.442	394.473	249.421	248.275	140.212	141.431	74.4544	75.3708	38.1567	38.0096	19.2743	19.0541	9.70804	8.88005	4.43671	3.9678	2.14626	1.81821	0.609595	0.4382	0.254285	0.0388162		73.62	147.084	147.538	138.219	140.079	107.94	107.035	64.4891	64.0009	33.4917	33.8202	17.3527	17.8138	8.46509	8.76771	4.29089	4.37478	2.0993	2.0175	1.1983	1.16712	2.66504	2.32567
73.72	397.363	397.43	252.031	250.799	141.885	143.077	75.3896	76.3117	38.671	38.5128	19.5179	19.3143	9.84143	9.01237	4.50793	4.03454	2.16711	1.85173	0.627014	0.454983	0.277038	0.0472165		74.62	147.163	147.538	138.37	140.156	108.467	107.633	65.1218	64.5832	33.8916	34.1736	17.552	18.0034	8.59658	8.86598	4.36284	4.42463	2.13223	2.04264	1.2304	1.17972	2.71833	2.33199
74.72	400.2	400.342	254.587	253.302	143.554	144.717	76.3808	77.2503	39.1464	39.0154	19.7649	19.5743	9.93872	9.14459	4.58801	4.10123	2.20024	1.88522	0.641553	0.471756	0.279688	0.0556119		75.62	147.218	147.538	138.527	140.226	109.001	108.212	65.7583	65.1581	34.2994	34.5242	17.734	18.1918	8.72517	8.96374	4.42123	4.47423	2.18147	2.06766	1.25674	1.19226	2.7733	2.33827
75.72	403.001	403.21	257.131	255.786	145.222	146.349	77.345	78.1867	39.6584	39.5171	20.0042	19.8341	10.0664	9.2767	4.63831	4.16788	2.20525	1.9187	0.650891	0.488518	0.29281	0.0640023		76.62	147.267	147.538	138.646	140.29	109.551	108.772	66.3625	65.7257	34.6556	34.8722	17.9081	18.3791	8.82233	9.06097	4.47449	4.52358	2.21735	2.09256	1.25024	1.20475	2.81943	2.34453
76.72	405.763	406.035	259.661	258.25	146.875	147.975	78.3193	79.1209	40.1319	40.0182	20.2596	20.0935	10.175	9.4087	4.70093	4.23449	2.2464	1.95215	0.659057	0.505271	0.2901	0.0723877		77.62	147.322	147.538	138.78	140.347	110.04	109.314	66.9402	66.2861	35.0192	35.2174	18.112	18.5653	8.92544	9.15769	4.52123	4.57268	2.24209	2.11733	1.26689	1.21717	2.84666	2.35075
77.72	408.499	408.818	262.126	260.695	148.565	149.594	79.2327	80.0528	40.5891	40.5185	20.5349	20.3527	10.2881	9.5406	4.76849	4.30104	2.26999	1.98558	0.673792	0.522014	0.272083	0.0807683		78.62	147.366	147.538	138.906	140.4	110.525	109.838	67.5257	66.8392	35.4069	35.56	18.3531	18.7503	9.03181	9.25389	4.58828	4.62154	2.27723	2.14199	1.27493	1.22953	2.88311	2.35695
78.72	411.153	411.559	264.601	263.121	150.205	151.206	80.1736	80.9824	41.0798	41.018	20.7861	20.6116	10.3792	9.67239	4.8103	4.36755	2.2804	2.019	0.663758	0.538746	0.243836	0.0891438		79.62	147.386	147.538	139.006	140.447	110.951	110.345	68.1428	67.3851	35.8072	35.8999	18.5755	18.9342	9.14114	9.34959	4.64373	4.67015	2.30764	2.16653	1.30113	1.24184	2.9195	2.36312
79.72	413.773	414.258	267.038	265.528	151.815	152.811	81.1348	81.9099	41.5883	41.5168	21.0143	20.8703	10.4991	9.80407	4.8512	4.43402	2.30563	2.05238	0.650244	0.555469	0.225964	0.0975145		80.62	147.425	147.538	139.106	140.49	111.388	110.835	68.6618	67.9239	36.1766	36.2371	18.7756	19.117	9.24011	9.44477	4.69324	4.71853	2.31677	2.19095	1.3194	1.25408	2.94727	2.36926
80.72	416.414	416.917	269.464	267.916	153.44	154.409	82.0865	82.8351	42.1378	42.0148	21.3006	21.1287	10.6268	9.93565	4.89935	4.50044	2.34764	2.08575	0.683178	0.572181	0.216699	0.10588		81.62	147.457	147.538	139.204	140.53	111.802	111.309	69.2562	68.4556	36.4986	36.5717	18.9536	19.2987	9.34268	9.53945	4.73748	4.76666	2.34982	2.21526	1.34526	1.26627	2.99024	2.37536
81.72	418.981	419.535	271.941	270.286	155.129	156.001	83.035	83.7581	42.6161	42.5122	21.5802	21.3868	10.7846	10.0671	4.96808	4.56682	2.38816	2.1191	0.736108	0.588883	0.243518	0.114241		82.62	147.478	147.538	139.294	140.565	112.253	111.766	69.7787	68.9802	36.8528	36.9036	19.1084	19.4793	9.42893	9.63362	4.77052	4.81455	2.37211	2.23944	1.35682	1.2784	3.04278	2.38145
82.72	421.541	422.115	274.359	272.636	156.765	157.586	83.9899	84.6789	43.1085	43.0087	21.8174	21.6447	10.9301	10.1985	5.02826	4.63314	2.42489	2.15243	0.757239	0.605575	0.257824	0.122597		83.62	147.489	147.538	139.366	140.597	112.594	112.207	70.3223	69.4977	37.1931	37.2329	19.2671	19.6588	9.50944	9.72729	4.79908	4.8622	2.4144	2.26351	1.35768	1.29047	3.05615	2.3875
83.72	424.012	424.655	276.72	274.968	158.358	159.164	84.8934	85.5975	43.6445	43.5046	22.0983	21.9023	11.0747	10.3298	5.09686	4.69943	2.4672	2.18573	0.783838	0.622257	0.281665	0.130948		84.62	147.524	147.538	139.456	140.626	112.942	112.633	70.8255	70.0083	37.4968	37.5596	19.4232	19.8372	9.58441	9.82046	4.84796	4.90961	2.41644	2.28746	1.35394	1.30249	3.06198	2.39352
84.72	426.46	427.157	279.117	277.282	160.01	160.736	85.8918	86.5139	44.1454	43.9997	22.3515	22.1596	11.2045	10.4609	5.17633	4.76567	2.51212	2.21902	0.796472	0.638929	0.299548	0.139294		85.62	147.553	147.538	139.557	140.653	113.336	113.045	71.34	70.512	37.8279	37.8837	19.6304	20.0145	9.68447	9.91313	4.89995	4.95679	2.41934	2.3113	1.35778	1.31445	3.09431	2.39952
85.72	428.881	429.621	281.469	279.578	161.615	162.301	86.8398	87.4281	44.6417	44.494	22.5969	22.4167	11.3317	10.592	5.23724	4.83186	2.54443	2.25228	0.795776	0.655591	0.316101	0.147635		86.62	147.583	147.538	139.635	140.677	113.692	113.441	71.8553	71.0087	38.1741	38.2051	19.8315	20.1907	9.77332	10.0053	4.96393	5.00373	2.44525	2.33502	1.36511	1.32635	3.08984	2.40548
86.72	431.272	432.049	283.806	281.856	163.246	163.859	87.7565	88.34	45.1517	44.9877	22.8576	22.6735	11.4504	10.7229	5.30682	4.898	2.57975	2.28552	0.801355	0.672243	0.316455	0.155971		87.62	147.643	147.538	139.697	140.699	114.023	113.824	72.3591	71.4987	38.5495	38.524	20.066	20.3659	9.87484	10.097	5.0233	5.05043	2.45931	2.35863	1.37017	1.33819	3.1168	2.41142
87.72	433.555	434.439	286.141	284.116	164.848	165.411	88.7158	89.2498	45.6571	45.4806	23.1302	22.93	11.5748	10.8537	5.35742	4.9641	2.59784	2.31874	0.834839	0.688885	0.322753	0.164302		88.62	147.713	147.538	139.797	140.718	114.385	114.192	72.929	71.9818	38.9292	38.8403	20.2689	20.5399	9.98578	10.1882	5.09387	5.0969	2.49017	2.38212	1.39087	1.34998	3.14667	2.41733
88.72	435.872	436.794	288.451	286.358	166.459	166.956	89.6423	90.1575	46.1169	45.9727	23.4117	23.1863	11.7056	10.9845	5.42676	5.03016	2.62415	2.35195	0.848511	0.705517	0.329773	0.172629		89.62	147.747	147.538	139.884	140.736	114.705	114.548	73.4237	72.4581	39.2566	39.1541	20.4447	20.7129	10.0995	10.2789	5.15553	5.14314	2.52659	2.4055	1.42152	1.36171	3.18179	2.42321
89.72	438.128	439.113	290.739	288.582	168.055	168.495	90.5487	91.0629	46.5828	46.4642	23.6763	23.4423	11.8396	11.1151	5.47656	5.09617	2.64054	2.38512	0.850916	0.722139	0.315967	0.18095		90.62	147.77	147.538	139.955	140.752	114.973	114.89	73.8734	72.9278	39.5752	39.4653	20.6255	20.8848	10.1911	10.3691	5.20289	5.18915	2.55698	2.42876	1.43141	1.37339	3.18768	2.42907
90.72	440.353	441.398	292.921	290.789	169.582	170.027	91.447	91.9662	47.0988	46.9549	23.9229	23.698	11.9452	11.2456	5.51752	5.16213	2.65497	2.41828	0.867493	0.73875	0.321167	0.189267		91.62	147.787	147.538	140.017	140.767	115.23	115.22	74.3633	73.3908	39.917	39.774	20.7965	21.0557	10.2896	10.4588	5.24249	5.23492	2.58655	2.45192	1.44092	1.38501	3.19684	2.43489
91.72	442.54	443.647	295.172	292.979	171.185	171.553	92.3502	92.8673	47.5402	47.4448	24.1564	23.9535	12.0538	11.3761	5.57697	5.22805	2.67676	2.45142	0.877685	0.755352	0.317566	0.197578		92.62	147.827	147.538	140.077	140.781	115.507	115.538	74.8462	73.8472	40.2702	40.0801	20.9837	21.2255	10.3845	10.5481	5.28767	5.28047	2.60056	2.47496	1.446	1.39657	3.22155	2.44069
92.72	444.692	445.863	297.411	295.152	172.741	173.072	93.2467	93.7663	48.0185	47.9341	24.4131	24.2087	12.1567	11.5064	5.63574	5.29392	2.70461	2.48454	0.870398	0.771944	0.331738	0.205885		93.62	147.848	147.538	140.138	140.793	115.755	115.844	75.3073	74.2971	40.6074	40.3837	21.1373	21.3942	10.4934	10.6368	5.34569	5.32578	2.62936	2.49789	1.45659	1.40808	3.23157	2.44647
93.72	446.832	448.046	299.618	297.307	174.279	174.585	94.1991	94.663	48.5221	48.4226	24.6618	24.4637	12.2511	11.6366	5.69025	5.35975	2.73258	2.51763	0.871179	0.788525	0.308094	0.214187		94.62	147.85	147.538	140.187	140.804	116.005	116.138	75.7306	74.7404	40.9046	40.6848	21.2974	21.5619	10.5786	10.7251	5.37869	5.37087	2.65272	2.5207	1.44875	1.41954	3.24654	2.45221
94.72	448.902	450.196	301.711	299.446	175.84	176.092	95.1246	95.5577	48.9953	48.9104	24.8918	24.7183	12.356	11.7667	5.72925	5.42554	2.76834	2.55071	0.885046	0.805097	0.323437	0.222484		95.62	147.878	147.538	140.198	140.813	116.246	116.421	76.1637	75.1774	41.177	40.9835	21.4742	21.7286	10.652	10.8129	5.42637	5.41574	2.64653	2.54341	1.4365	1.43094	3.23192	2.45793
95.72	451.019	452.313	303.859	301.568	177.392	177.592	96.0259	96.4502	49.494	49.3974	25.1138	24.9728	12.4759	11.8967	5.79688	5.49127	2.80286	2.58376	0.889038	0.821659	0.313477	0.230776		96.62	147.917	147.538	140.259	140.822	116.499	116.694	76.6191	75.6079	41.4914	41.2796	21.6422	21.8942	10.7445	10.9003	5.47932	5.46037	2.66099	2.56601	1.43086	1.44228	3.25393	2.46362
96.72	453.062	454.398	306.012	303.673	178.892	179.086	96.9535	97.3406	49.9959	49.8838	25.3666	25.2269	12.5968	12.0266	5.84863	5.55696	2.81339	2.61679	0.888757	0.838211	0.30144	0.239063		97.62	147.936	147.538	140.326	140.831	116.73	116.956	77.0877	76.0321	41.7986	41.5733	21.8315	22.0587	10.8435	10.9871	5.5302	5.50479	2.6791	2.58849	1.44829	1.45357	3.2822	2.46928
97.72	455.004	456.452	308.101	305.762	180.414	180.574	97.8588	98.2288	50.5006	50.3694	25.6257	25.4808	12.7021	12.1564	5.89001	5.62261	2.81616	2.64981	0.904419	0.854752	0.307373	0.247346		98.62	147.956	147.538	140.378	140.838	116.95	117.208	77.5091	76.45	42.1501	41.8645	21.9836	22.2223	10.9468	11.0735	5.57971	5.54897	2.71033	2.61087	1.45038	1.46481	3.31506	2.47492
98.72	456.96	458.476	310.208	307.834	181.971	182.055	98.8055	99.1149	50.9865	50.8543	25.8739	25.7345	12.8259	12.2861	5.93732	5.68821	2.83279	2.6828	0.898169	0.871284	0.320447	0.255623		99.62	147.968	147.538	140.447	140.845	117.165	117.451	77.9258	76.8616	42.4857	42.1533	22.1729	22.3848	11.0513	11.1595	5.62628	5.59294	2.74811	2.63314	1.46436	1.476	3.34937	2.48053
99.72	458.9	460.468	312.347	309.89	183.474	183.53	99.7118	99.9988	51.4965	51.3385	26.1165	25.9879	12.9191	12.4157	5.98907	5.75377	2.82844	2.71577	0.882556	0.887806	0.308204	0.263896		100.62	148.004	147.538	140.488	140.851	117.364	117.684	78.3316	77.2671	42.8024	42.4396	22.3688	22.5463	11.1472	11.2449	5.67523	5.63669	2.78259	2.6553	1.48187	1.48713	3.375	2.48612
100.72	460.795	462.431	314.34	311.93	184.936	184.999	100.61	100.881	51.9502	51.8219	26.3364	26.241	13.0416	12.5452	6.00854	5.81928	2.82498	2.74872	0.905737	0.904318	0.315076	0.272163		101.62	148.024	147.538	140.539	140.856	117.569	117.908	78.7373	77.6665	43.1289	42.7235	22.5511	22.7068	11.2543	11.3299	5.72069	5.68021	2.82821	2.67735	1.51598	1.49821	3.40192	2.49167
101.72	462.709	464.364	316.356	313.954	186.439	186.461	101.499	101.76	52.413	52.3047	26.5774	26.4938	13.1706	12.6745	6.04767	5.88475	2.85934	2.78165	0.911841	0.920819	0.313428	0.280426		102.62	148.027	147.538	140.575	140.861	117.74	118.123	79.1533	78.0598	43.4649	43.005	22.7157	22.8663	11.3391	11.4145	5.74502	5.72352	2.84645	2.6993	1.53951	1.50923	3.4077	2.49721
102.72	464.513	466.268	318.391	315.962	187.914	187.918	102.35	102.638	52.8832	52.7867	26.8264	26.7464	13.3017	12.8038	6.0791	5.95017	2.87693	2.81455	0.907312	0.937311	0.316516	0.288684		103.62	148.055	147.538	140.597	140.866	117.905	118.33	79.5565	78.4471	43.7364	43.2842	22.8839	23.0247	11.4318	11.4985	5.76641	5.7666	2.8583	2.72114	1.54216	1.5202	3.41047	2.50271
103.72	466.378	468.143	320.408	317.954	189.436	189.368	103.279	103.514	53.3519	53.268	27.068	26.9988	13.4396	12.933	6.13763	6.01554	2.91077	2.84744	0.909729	0.953793	0.315491	0.296937		104.62	148.078	147.538	140.636	140.87	118.082	118.529	79.9523	78.8285	43.9953	43.5609	23.0279	23.1822	11.501	11.5821	5.80264	5.80947	2.86573	2.74287	1.55905	1.53112	3.437	2.50819
104.72	468.152	469.99	322.372	319.931	190.865	190.813	104.19	104.387	53.8232	53.7486	27.3173	27.2508	13.5515	13.062	6.19806	6.08087	2.93439	2.88031	0.936523	0.970265	0.317138	0.305186		105.62	148.097	147.538	140.657	140.873	118.232	118.719	80.3335	79.204	44.2565	43.8353	23.1661	23.3386	11.5729	11.6653	5.83311	5.85213	2.85576	2.7645	1.55124	1.54199	3.44716	2.51364
105.72	469.952	471.809	324.321	321.892	192.324	192.251	105.081	105.258	54.3015	54.2284	27.5854	27.5027	13.6607	13.191	6.26752	6.14616	2.9551	2.91315	0.946997	0.986727	0.3177	0.313429		106.62	148.124	147.538	140.686	140.877	118.399	118.902	80.679	79.5736	44.5388	44.1073	23.343	23.4941	11.664	11.748	5.87134	5.89457	2.86139	2.78602	1.54828	1.55281	3.44238	2.51907
106.72	471.711	473.601	326.289	323.838	193.856	193.683	105.97	106.128	54.7339	54.7076	27.8574	27.7542	13.7719	13.3199	6.34644	6.2114	2.98568	2.94598	0.94657	1.00318	0.325879	0.321668		107.62	148.147	147.538	140.736	140.88	118.555	119.078	81.0446	79.9375	44.8471	44.3769	23.525	23.6486	11.7616	11.8303	5.93538	5.93679	2.88785	2.80744	1.54548	1.56357	3.47057	2.52447
107.72	473.483	475.365	328.212	325.768	195.331	195.109	106.886	106.995	55.207	55.186	28.112	28.0055	13.8658	13.4486	6.40717	6.2766	3.0226	2.97878	0.939502	1.01962	0.332068	0.329901		108.62	148.166	147.538	140.768	140.883	118.716	119.247	81.4047	80.2956	45.1302	44.6443	23.6838	23.8021	11.8636	11.9121	5.9776	5.9788	2.92719	2.82876	1.5434	1.57429	3.48047	2.52985
108.72	475.201	477.104	330.159	327.684	196.801	196.529	107.765	107.86	55.6873	55.6638	28.3536	28.2565	13.9663	13.5773	6.44702	6.34175	3.04363	3.01157	0.938	1.03605	0.332544	0.33813		109.62	148.192	147.538	140.798	140.885	118.88	119.409	81.7558	80.6481	45.4069	44.9093	23.8601	23.9546	11.9577	11.9935	6.02859	6.0206	2.95485	2.84997	1.58541	1.58495	3.48912	2.5352
109.72	476.844	478.816	332.092	329.584	198.255	197.943	108.679	108.723	56.1505	56.1408	28.5971	28.5073	14.0898	13.7058	6.48901	6.40685	3.07417	3.04433	0.945727	1.05248	0.345129	0.346354		110.62	148.214	147.538	140.858	140.887	119.041	119.564	82.1391	80.995	45.7212	45.172	24.0308	24.1062	12.0831	12.0744	6.10984	6.06219	2.99974	2.87107	1.62858	1.59556	3.511	2.54053
110.72	478.53	480.502	333.977	331.469	199.712	199.351	109.554	109.584	56.6174	56.6171	28.8332	28.7578	14.2062	13.8343	6.55579	6.47192	3.10317	3.07707	0.950171	1.06889	0.351636	0.354573		111.62	148.219	147.538	140.915	140.889	119.202	119.714	82.4638	81.3364	45.9949	45.4324	24.1999	24.2567	12.1814	12.1549	6.15179	6.10356	3.034	2.89208	1.65021	1.60612	3.53659	2.54583
111.72	480.124	482.163	335.814	333.34	201.136	200.753	110.449	110.443	57.1099	57.0927	29.0683	29.0081	14.3097	13.9626	6.60895	6.53693	3.12638	3.10979	0.9656	1.08529	0.366931	0.362787		112.62	148.237	147.538	140.951	140.891	119.336	119.857	82.7884	81.6723	46.2303	45.6905	24.3737	24.4063	12.2353	12.2349	6.17878	6.14473	3.05045	2.91298	1.66469	1.61663	3.54049	2.5511
112.72	481.739	483.798	337.669	335.196	202.607	202.149	111.317	111.299	57.5715	57.5676	29.3268	29.2581	14.4119	14.0909	6.67596	6.6019	3.16097	3.14249	0.981421	1.10168	0.377027	0.370997		113.62	148.272	147.538	140.996	140.893	119.479	119.994	83.1176	82.0028	46.4898	45.9464	24.5235	24.555	12.3144	12.3145	6.22185	6.18569	3.06991	2.93378	1.67748	1.62709	3.54291	2.55635
113.72	483.293	485.409	339.541	337.037	203.982	203.54	112.204	112.154	58.0387	58.0418	29.5735	29.5079	14.5169	14.219	6.73804	6.66683	3.17537	3.17517	0.998279	1.11807	0.37052	0.379201		114.62	148.288	147.538	141.044	140.895	119.591	120.126	83.4231	82.3279	46.7561	46.2	24.6584	24.7027	12.4	12.3937	6.2628	6.22644	3.095	2.95448	1.6798	1.6375	3.55784	2.56158
114.72	484.871	486.996	341.369	338.864	205.373	204.924	113.085	113.007	58.5178	58.5153	29.8211	29.7573	14.6177	14.347	6.78687	6.73171	3.20442	3.20783	1.02001	1.13444	0.372961	0.387401		115.62	148.29	147.538	141.086	140.896	119.683	120.252	83.6787	82.6477	47.0353	46.4514	24.8106	24.8494	12.4792	12.4724	6.27821	6.26698	3.11265	2.97508	1.67329	1.64787	3.56335	2.56678
115.72	486.443	488.559	343.191	340.677	206.84	206.303	113.943	113.858	58.968	58.9881	30.0633	30.0066	14.7281	14.475	6.84839	6.79655	3.21379	3.24047	1.02821	1.1508	0.379968	0.395596		116.62	148.306	147.538	141.107	140.897	119.746	120.373	83.9617	82.9623	47.2759	46.7005	24.9571	24.9952	12.5294	12.5507	6.29982	6.30732	3.10404	2.99558	1.66719	1.65818	3.54577	2.57196
116.72	487.922	490.099	344.979	342.475	208.251	207.676	114.805	114.706	59.4576	59.4602	30.3134	30.2555	14.838	14.6028	6.88666	6.86134	3.24285	3.27309	1.05073	1.16716	0.371667	0.403786		117.62	148.3	147.538	141.092	140.898	119.827	120.489	84.2798	83.2717	47.5049	46.9474	25.1094	25.1401	12.5965	12.6286	6.32006	6.34746	3.09384	3.01598	1.65459	1.66844	3.52262	2.57711
117.72	489.423	491.615	346.76	344.259	209.649	209.043	115.68	115.553	59.9631	59.9316	30.547	30.5043	14.9519	14.7305	6.94879	6.92609	3.26262	3.30568	1.05244	1.1835	0.365747	0.411972		118.62	148.335	147.538	141.1	140.899	119.902	120.6	84.5606	83.576	47.741	47.1922	25.252	25.284	12.6644	12.706	6.36145	6.38739	3.10046	3.03628	1.6601	1.67865	3.51266	2.58224
118.72	490.873	493.108	348.52	346.03	211.052	210.404	116.505	116.397	60.4287	60.4022	30.8139	30.7527	15.0679	14.8581	6.98706	6.99079	3.28529	3.33826	1.07061	1.19983	0.353186	0.420152		119.62	148.348	147.538	141.133	140.9	120.02	120.707	84.8329	83.8753	48.017	47.4347	25.4063	25.427	12.7572	12.783	6.41333	6.42712	3.12482	3.05648	1.68927	1.68882	3.51602	2.58734
119.72	492.334	494.579	350.261	347.786	212.43	211.759	117.396	117.24	60.8965	60.8722	31.0837	31.0009	15.1876	14.9857	7.05115	7.05545	3.32496	3.37082	1.08092	1.21616	0.343543	0.428328		120.62	148.367	147.538	141.147	140.901	120.137	120.809	85.1177	84.1696	48.29	47.675	25.5551	25.569	12.8332	12.8596	6.45747	6.46664	3.14866	3.07658	1.69673	1.69893	3.51156	2.59242
120.72	493.801	496.028	352.001	349.529	213.825	213.109	118.271	118.08	61.3527	61.3415	31.3172	31.2489	15.3105	15.1131	7.1189	7.12007	3.34504	3.40335	1.09636	1.23247	0.357336	0.436499		121.62	148.367	147.538	141.155	140.902	120.246	120.907	85.4155	84.4589	48.549	47.9132	25.724	25.7102	12.9111	12.9358	6.497	6.50597	3.17623	3.09658	1.71318	1.709	3.51871	2.59747
121.72	495.214	497.455	353.721	351.258	215.218	214.453	119.135	118.919	61.8261	61.8101	31.5602	31.4966	15.4449	15.2404	7.18921	7.18464	3.40541	3.43587	1.12346	1.24877	0.373999	0.444665		122.62	148.386	147.538	141.208	140.903	120.333	121.001	85.7093	84.7433	48.7932	48.1493	25.9028	25.8504	13.0137	13.0115	6.54224	6.54509	3.20959	3.11649	1.72992	1.71902	3.55359	2.60251
122.72	496.62	498.86	355.479	352.973	216.626	215.792	119.993	119.755	62.3447	62.278	31.8401	31.744	15.5927	15.3676	7.27557	7.24916	3.44597	3.46836	1.14405	1.26507	0.402124	0.452826		123.62	148.395	147.538	141.258	140.903	120.43	121.091	85.9993	85.023	49.0514	48.3832	26.0716	25.9897	13.1152	13.0869	6.58224	6.58402	3.24971	3.1363	1.74606	1.72899	3.5815	2.60751
123.72	498.002	500.244	357.192	354.675	217.999	217.125	120.906	120.59	62.8274	62.7452	32.1027	31.9912	15.7354	15.4947	7.34839	7.31364	3.48639	3.50084	1.16357	1.28135	0.423034	0.460982		124.62	148.389	147.538	141.286	140.904	120.497	121.177	86.2867	85.2979	49.3088	48.615	26.2045	26.1281	13.2107	13.1618	6.62596	6.62275	3.28579	3.15601	1.75402	1.73891	3.58903	2.6125
124.72	499.395	501.608	358.813	356.363	219.346	218.452	121.741	121.422	63.2328	63.2116	32.3377	32.2381	15.8632	15.6217	7.40991	7.37808	3.51594	3.53329	1.16747	1.29763	0.428015	0.469134		125.62	148.405	147.538	141.299	140.904	120.577	121.26	86.5441	85.5681	49.5326	48.8446	26.3501	26.2656	13.3055	13.2363	6.66449	6.66128	3.302	3.17562	1.77216	1.74879	3.60455	2.61746
125.72	500.742	502.951	360.482	358.039	220.666	219.773	122.56	122.253	63.6829	63.6775	32.5688	32.4848	15.9512	15.7486	7.45801	7.44247	3.53796	3.56572	1.15619	1.31389	0.436523	0.477281		126.62	148.405	147.538	141.328	140.905	120.655	121.339	86.7919	85.8337	49.7812	49.0722	26.4886	26.4022	13.4066	13.3103	6.73352	6.69962	3.3302	3.19514	1.78949	1.75862	3.63458	2.62239
126.72	502.043	504.273	362.151	359.701	221.998	221.089	123.416	123.081	64.1559	64.1426	32.7999	32.7312	16.0541	15.8754	7.50836	7.50682	3.54694	3.59814	1.15216	1.33014	0.432128	0.485423		127.62	148.423	147.538	141.367	140.905	120.735	121.414	87.0602	86.0947	50.0212	49.2977	26.66	26.5379	13.478	13.384	6.78385	6.73776	3.35894	3.21457	1.81156	1.7684	3.6439	2.62731
127.72	503.364	505.576	363.838	361.35	223.348	222.4	124.247	123.908	64.6753	64.607	33.0591	32.9774	16.1578	16.0022	7.56891	7.57112	3.57587	3.63053	1.17493	1.34639	0.433776	0.49356		128.62	148.453	147.538	141.389	140.906	120.807	121.487	87.3125	86.3512	50.2726	49.5211	26.8104	26.6727	13.5481	13.4573	6.82629	6.77571	3.38275	3.2339	1.81299	1.77814	3.63547	2.6322
128.72	504.643	506.859	365.401	362.986	224.676	223.705	125.14	124.732	65.1434	65.0707	33.297	33.2233	16.2433	16.1288	7.60889	7.63538	3.59601	3.6629	1.18512	1.36262	0.448059	0.501692		129.62	148.471	147.538	141.41	140.906	120.89	121.556	87.5651	86.6033	50.5144	49.7425	26.9786	26.8066	13.6477	13.5302	6.86952	6.81346	3.42362	3.25314	1.82765	1.78783	3.64797	2.63707
129.72	505.915	508.123	366.934	364.609	225.972	225.004	125.986	125.555	65.609	65.5338	33.5306	33.469	16.347	16.2553	7.65082	7.6996	3.62094	3.69525	1.22373	1.37885	0.464489	0.50982		130.62	148.503	147.538	141.445	140.906	120.98	121.623	87.7986	86.851	50.7594	49.9618	27.1548	26.9396	13.7414	13.6026	6.93077	6.85102	3.45687	3.27228	1.84716	1.79747	3.65195	2.64191
130.72	507.176	509.367	368.522	366.22	227.34	226.298	126.778	126.375	66.0579	65.9961	33.7817	33.7144	16.4577	16.3817	7.69977	7.76377	3.65946	3.72758	1.27261	1.39507	0.465808	0.517943		131.62	148.533	147.538	141.468	140.906	121.037	121.687	88.0143	87.0943	51.0332	50.1791	27.3	27.0718	13.8068	13.6747	6.9674	6.88839	3.47323	3.29133	1.87127	1.80706	3.66575	2.64673
131.72	508.444	510.593	370.121	367.818	228.637	227.587	127.631	127.194	66.4858	66.4578	34.0275	33.9595	16.5727	16.508	7.76031	7.8279	3.68835	3.75989	1.31378	1.41127	0.479004	0.526061		132.62	148.565	147.538	141.498	140.907	121.092	121.748	88.2312	87.3334	51.2626	50.3944	27.4431	27.203	13.8844	13.7463	7.01271	6.92557	3.49033	3.31028	1.87831	1.81662	3.65234	2.65153
132.72	509.675	511.801	371.653	369.403	229.943	228.87	128.446	128.011	66.9391	66.9187	34.2639	34.2044	16.6682	16.6341	7.79938	7.89198	3.70422	3.79218	1.34058	1.42747	0.48291	0.534174		133.62	148.584	147.538	141.51	140.907	121.157	121.806	88.4536	87.5682	51.4743	50.6077	27.582	27.3335	13.976	13.8176	7.04559	6.96256	3.50165	3.32915	1.89166	1.82612	3.65491	2.65631
133.72	510.825	512.99	373.152	370.976	231.233	230.147	129.258	128.825	67.3892	67.379	34.4943	34.4491	16.7686	16.7602	7.84039	7.95602	3.71478	3.82445	1.34149	1.44365	0.462341	0.542282		134.62	148.607	147.538	141.529	140.907	121.22	121.862	88.6802	87.7989	51.6823	50.819	27.712	27.463	14.062	13.8884	7.09247	6.99936	3.52026	3.34792	1.91901	1.83558	3.66992	2.66106
134.72	511.953	514.161	374.652	372.537	232.534	231.42	130.076	129.638	67.8393	67.8386	34.7041	34.6935	16.8756	16.8862	7.88025	8.02001	3.72455	3.8567	1.35126	1.45983	0.461426	0.550386		135.62	148.636	147.538	141.548	140.907	121.272	121.916	88.8984	88.0255	51.8916	51.0283	27.8425	27.5917	14.125	13.9589	7.14082	7.03597	3.53995	3.36659	1.92012	1.84499	3.66119	2.66579
135.72	513.116	515.315	376.142	374.085	233.798	232.686	130.893	130.449	68.2944	68.2976	34.9189	34.9376	16.9739	17.0121	7.94	8.08396	3.74524	3.88893	1.35907	1.476	0.468078	0.558485		136.62	148.647	147.538	141.549	140.908	121.321	121.967	89.0911	88.2481	52.1021	51.2356	27.9824	27.7195	14.1952	14.029	7.18311	7.0724	3.55109	3.38518	1.92877	1.85436	3.66254	2.6705
136.72	514.263	516.451	377.642	375.622	235.097	233.948	131.712	131.258	68.7042	68.7558	35.1491	35.1815	17.0821	17.1379	8.01031	8.14787	3.75839	3.92114	1.3574	1.49215	0.476574	0.566579		137.62	148.683	147.538	141.562	140.908	121.39	122.016	89.2952	88.4667	52.3138	51.441	28.1297	27.8465	14.2685	14.0987	7.21807	7.10864	3.58273	3.40368	1.92546	1.86369	3.66633	2.67518
137.72	515.413	517.571	379.122	377.146	236.346	235.204	132.56	132.065	69.1432	69.2134	35.3986	35.4251	17.191	17.2636	8.05994	8.21173	3.78625	3.95332	1.37585	1.5083	0.477051	0.574669		138.62	148.687	147.538	141.587	140.908	121.454	122.063	89.5148	88.6814	52.5274	51.6445	28.2773	27.9727	14.3502	14.1679	7.2759	7.14469	3.62526	3.42209	1.94308	1.87297	3.70458	2.67985
138.72	516.493	518.673	380.62	378.658	237.584	236.455	133.33	132.87	69.5925	69.6703	35.6771	35.6685	17.2806	17.3892	8.11969	8.27555	3.82532	3.98549	1.39539	1.52444	0.468078	0.582753		139.62	148.705	147.538	141.608	140.908	121.501	122.108	89.707	88.8922	52.7305	51.846	28.4312	28.098	14.4144	14.2369	7.30045	7.18056	3.64769	3.4404	1.9473	1.8822	3.71168	2.68449
139.72	517.602	519.759	382.05	380.158	238.862	237.701	134.104	133.673	70.088	70.1265	35.9243	35.9117	17.3838	17.5147	8.19794	8.33932	3.84397	4.01764	1.40853	1.54057	0.470874	0.590833		140.62	148.717	147.538	141.615	140.908	121.53	122.151	89.9015	89.0992	52.9452	52.0456	28.5545	28.2224	14.4887	14.3054	7.32405	7.21625	3.67393	3.45863	1.95759	1.89139	3.71472	2.68911
140.72	518.693	520.828	383.492	381.647	240.096	238.941	134.93	134.474	70.5432	70.582	36.1581	36.1546	17.5008	17.6401	8.25836	8.40305	3.86501	4.04977	1.41587	1.55668	0.477368	0.598908		141.62	148.715	147.538	141.607	140.908	121.554	122.192	90.0665	89.3025	53.1193	52.2433	28.6821	28.346	14.5614	14.3735	7.35662	7.25175	3.68533	3.47677	1.96166	1.90054	3.7082	2.69371
141.72	519.772	521.881	384.97	383.124	241.35	240.176	135.784	135.273	70.988	71.0368	36.3814	36.3972	17.6147	17.7654	8.3009	8.46674	3.88196	4.08187	1.42938	1.57279	0.480957	0.606979		142.62	148.755	147.538	141.617	140.908	121.591	122.232	90.2296	89.502	53.3008	52.4392	28.8112	28.4688	14.6537	14.4413	7.39203	7.28708	3.70734	3.49481	1.96582	1.90964	3.72009	2.69828
142.72	520.82	522.919	386.359	384.589	242.611	241.406	136.575	136.07	71.4475	71.491	36.6032	36.6396	17.7264	17.8906	8.33997	8.53038	3.89384	4.11396	1.42104	1.58889	0.472461	0.615044		143.62	148.758	147.538	141.637	140.908	121.637	122.269	90.4256	89.6979	53.5003	52.6332	28.9347	28.5908	14.7423	14.5086	7.41936	7.32222	3.71938	3.51277	1.97362	1.9187	3.7194	2.70284
143.72	521.913	523.941	387.742	386.043	243.862	242.631	137.386	136.866	71.9063	71.9445	36.8249	36.8817	17.8268	18.0156	8.39001	8.59398	3.91305	4.14602	1.41978	1.60498	0.469678	0.623105		144.62	148.784	147.538	141.658	140.908	121.676	122.306	90.602	89.8903	53.7142	52.8253	29.0805	28.712	14.8173	14.5756	7.46532	7.35718	3.74093	3.53065	1.9804	1.92772	3.70618	2.70737
144.72	522.961	524.947	389.11	387.485	245.061	243.851	138.125	137.659	72.3059	72.3973	37.0631	37.1236	17.9284	18.1406	8.43024	8.65753	3.92313	4.17807	1.42025	1.62106	0.469714	0.631161		145.62	148.781	147.538	141.684	140.909	121.722	122.34	90.763	90.0791	53.927	53.0156	29.1977	28.8323	14.8796	14.6423	7.50247	7.39196	3.75489	3.54843	1.98916	1.93669	3.70708	2.71188
145.72	523.965	525.938	390.48	388.917	246.248	245.065	138.941	138.451	72.7735	72.8495	37.3178	37.3652	18.032	18.2655	8.46906	8.72104	3.96536	4.2101	1.41746	1.63713	0.488232	0.639213		146.62	148.796	147.538	141.688	140.909	121.767	122.373	90.9149	90.2644	54.1143	53.204	29.3321	28.9519	14.9372	14.7085	7.54607	7.42656	3.74508	3.56613	1.9937	1.94562	3.69465	2.71637
146.72	525.034	526.915	391.913	390.336	247.456	246.275	139.762	139.24	73.2436	73.3009	37.5505	37.6066	18.1347	18.3903	8.51099	8.78451	3.9963	4.2421	1.4274	1.65319	0.497693	0.647259		147.62	148.8	147.538	141.718	140.909	121.827	122.405	91.0876	90.4463	54.3208	53.3906	29.4261	29.0706	15.0317	14.7744	7.58693	7.46099	3.75767	3.58374	2.01503	1.95451	3.68835	2.72084
147.72	526.024	527.876	393.264	391.745	248.72	247.479	140.598	140.028	73.718	73.7517	37.7928	37.8478	18.2389	18.515	8.57086	8.84793	4.03805	4.27409	1.45414	1.66924	0.504711	0.655301		148.62	148.778	147.538	141.728	140.909	121.867	122.435	91.2473	90.6248	54.5199	53.5755	29.5555	29.1885	15.0907	14.8399	7.60936	7.49524	3.76895	3.60126	2.01415	1.96336	3.65937	2.72529
148.72	527.051	528.823	394.624	393.143	249.926	248.678	141.391	140.814	74.194	74.2019	38.0274	38.0887	18.351	18.6396	8.65015	8.91131	4.07679	4.30605	1.458	1.68528	0.508459	0.663338		149.62	148.786	147.538	141.746	140.909	121.899	122.464	91.389	90.8	54.6996	53.7585	29.6739	29.3056	15.1596	14.905	7.63818	7.52932	3.75928	3.6187	2.02332	1.97216	3.64825	2.72972
149.72	527.995	529.756	395.944	394.53	251.155	249.872	142.201	141.598	74.6143	74.6513	38.2967	38.3293	18.4528	18.7641	8.71033	8.97465	4.10616	4.338	1.48813	1.70131	0.51759	0.671371		150.62	148.769	147.538	141.746	140.909	121.918	122.492	91.5419	90.972	54.874	53.9398	29.7715	29.422	15.2271	14.9698	7.66042	7.56322	3.76289	3.63606	2.02786	1.98092	3.65105	2.73412
150.72	528.974	530.675	397.311	395.905	252.365	251.061	143.01	142.38	75.0328	75.1001	38.5471	38.5697	18.5805	18.8884	8.74951	9.03794	4.13666	4.36992	1.5083	1.71733	0.527832	0.679398		151.62	148.766	147.538	141.719	140.909	121.942	122.518	91.674	91.1407	54.9896	54.1193	29.8576	29.5375	15.301	15.0342	7.67546	7.59694	3.75472	3.65333	2.01097	1.98964	3.6345	2.73851
151.72	529.966	531.58	398.642	397.27	253.568	252.245	143.766	143.16	75.4981	75.5483	38.7901	38.8098	18.7151	19.0127	8.80994	9.10119	4.15872	4.40182	1.53318	1.73334	0.522412	0.687421		152.62	148.751	147.538	141.724	140.909	121.947	122.544	91.7986	91.3063	55.1344	54.297	29.939	29.6523	15.3383	15.0983	7.67952	7.63049	3.76182	3.67051	2.00605	1.99832	3.61956	2.74287
152.72	530.894	532.471	399.982	398.625	254.736	253.424	144.572	143.939	75.9621	75.9957	39.0465	39.0497	18.8318	19.1369	8.87946	9.1644	4.19767	4.43371	1.55764	1.74934	0.536425	0.695439		153.62	148.766	147.538	141.716	140.909	121.967	122.568	91.9153	91.4687	55.2886	54.473	30.0743	29.7663	15.3915	15.1619	7.70818	7.66387	3.77596	3.68761	2.00164	2.00695	3.60621	2.74721
153.72	531.803	533.349	401.224	399.968	255.953	254.598	145.365	144.715	76.4117	76.4425	39.2748	39.2894	18.9195	19.261	8.93164	9.22756	4.22552	4.46557	1.57062	1.76533	0.532959	0.703453		154.62	148.759	147.538	141.725	140.909	121.992	122.591	92.0527	91.6281	55.488	54.6473	30.1881	29.8795	15.4486	15.2253	7.73341	7.69708	3.79502	3.70462	2.00917	2.01554	3.62353	2.75154
154.72	532.745	534.214	402.504	401.302	257.127	255.768	146.131	145.49	76.8434	76.8887	39.5179	39.5288	19.0325	19.385	8.97101	9.29068	4.24846	4.49742	1.59608	1.78132	0.538232	0.711462		155.62	148.757	147.538	141.728	140.909	122.004	122.613	92.2009	91.7845	55.6685	54.8199	30.3074	29.9919	15.4999	15.2882	7.75433	7.73012	3.79645	3.72156	2.01941	2.0241	3.61603	2.75584
155.72	533.653	535.065	403.802	402.624	258.332	256.932	146.885	146.263	77.3185	77.3341	39.7446	39.768	19.1295	19.5089	9.03058	9.35375	4.28446	4.52924	1.62063	1.79729	0.531421	0.719466		156.62	148.768	147.538	141.748	140.909	122.037	122.635	92.346	91.9379	55.8278	54.9908	30.4255	30.1036	15.5526	15.3508	7.78662	7.76299	3.81714	3.73841	2.02411	2.03261	3.60919	2.76012
156.72	534.543	535.904	405.052	403.937	259.454	258.091	147.685	147.034	77.7395	77.7789	39.9658	40.0069	19.2393	19.6327	9.08215	9.41678	4.31451	4.56104	1.63055	1.81325	0.531738	0.727465		157.62	148.778	147.538	141.767	140.909	122.06	122.655	92.4877	92.0885	55.99	55.16	30.5285	30.2145	15.6142	15.4131	7.81908	7.79569	3.81906	3.75517	2.04521	2.04108	3.58698	2.76438
157.72	535.404	536.73	406.313	405.239	260.636	259.246	148.512	147.803	78.1436	78.2231	40.1999	40.2455	19.3623	19.7563	9.12061	9.47977	4.3384	4.59283	1.6475	1.82921	0.548047	0.73546		158.62	148.796	147.538	141.779	140.909	122.102	122.674	92.6025	92.2361	56.143	55.3275	30.6447	30.3246	15.6683	15.475	7.86356	7.82822	3.83129	3.77186	2.05027	2.04951	3.57158	2.76862
158.72	536.292	537.544	407.579	406.53	261.767	260.395	149.299	148.57	78.592	78.6666	40.4198	40.484	19.4615	19.8799	9.1712	9.54272	4.36219	4.62459	1.66283	1.84515	0.544043	0.74345		159.62	148.814	147.538	141.798	140.909	122.142	122.693	92.7323	92.3809	56.2817	55.4933	30.7718	30.434	15.7351	15.5366	7.90297	7.86058	3.84031	3.78846	2.08931	2.0579	3.58145	2.77285
159.72	537.154	538.346	408.79	407.812	262.892	261.54	150.044	149.335	79.0286	79.1094	40.6436	40.7221	19.5667	20.0034	9.22009	9.60562	4.3739	4.65633	1.66779	1.86108	0.548523	0.751435		160.62	148.833	147.538	141.815	140.909	122.161	122.711	92.8488	92.523	56.4319	55.6575	30.8909	30.5427	15.8126	15.5978	7.94972	7.89278	3.84897	3.80498	2.09736	2.06625	3.55917	2.77705
160.72	538.002	539.135	410.002	409.084	264.065	262.68	150.842	150.099	79.4441	79.5516	40.8783	40.9601	19.6913	20.1268	9.28064	9.66847	4.39541	4.68806	1.67783	1.87701	0.555798	0.759415		161.62	148.838	147.538	141.835	140.909	122.206	122.728	92.9668	92.6623	56.6067	55.8201	31.0053	30.6506	15.8905	15.6586	7.98423	7.92481	3.87725	3.82142	2.12211	2.07456	3.55467	2.78123
161.72	538.84	539.913	411.171	410.345	265.169	263.815	151.57	150.861	79.8758	79.9931	41.1	41.1978	19.7918	20.2501	9.35718	9.73129	4.4328	4.71976	1.67218	1.89292	0.565369	0.767391		162.62	148.862	147.538	141.847	140.909	122.25	122.744	93.0906	92.799	56.7918	55.9811	31.1317	30.7577	15.9449	15.7191	8.02998	7.95667	3.89707	3.83778	2.15651	2.08283	3.53933	2.78539
162.72	539.705	540.678	412.396	411.597	266.295	264.945	152.342	151.62	80.3045	80.4339	41.327	41.4352	19.8941	20.3733	9.40955	9.79406	4.45681	4.75144	1.66874	1.90883	0.567212	0.775362		163.62	148.864	147.538	141.874	140.909	122.295	122.76	93.2134	92.933	56.9574	56.1404	31.2537	30.8642	16.0205	15.7793	8.06689	7.98837	3.9245	3.85406	2.18176	2.09106	3.5253	2.78953
163.72	540.544	541.433	413.643	412.839	267.475	266.071	153.121	152.379	80.7331	80.8741	41.5568	41.6724	20.0013	20.4964	9.49078	9.85679	4.4964	4.78311	1.68719	1.92472	0.56958	0.783329		164.62	148.878	147.538	141.885	140.909	122.321	122.775	93.3225	93.0644	57.095	56.2982	31.3568	30.9699	16.0994	15.8391	8.09412	8.01991	3.93463	3.87026	2.18042	2.09925	3.52319	2.79365
164.72	541.334	542.176	414.812	414.071	268.612	267.191	153.894	153.135	81.149	81.3137	41.8056	41.9093	20.0978	20.6194	9.55011	9.91947	4.52347	4.81475	1.68978	1.94061	0.580615	0.79129		165.62	148.887	147.538	141.887	140.909	122.357	122.789	93.4076	93.1933	57.1988	56.4544	31.4559	31.0748	16.1525	15.8986	8.11779	8.05129	3.93734	3.88637	2.17552	2.1074	3.48734	2.79776
165.72	542.111	542.907	416	415.294	269.722	268.307	154.653	153.889	81.591	81.7526	42.0353	42.146	20.1974	20.7423	9.59003	9.98211	4.55294	4.84637	1.70157	1.95649	0.590283	0.799247		166.62	148.887	147.538	141.89	140.909	122.386	122.803	93.507	93.3197	57.35	56.609	31.5627	31.1791	16.2129	15.9578	8.14938	8.0825	3.95607	3.90241	2.1636	2.11551	3.48616	2.80184
166.72	542.982	543.628	417.143	416.507	270.856	269.419	155.42	154.642	82.0727	82.1908	42.2766	42.3825	20.3028	20.8651	9.63995	10.0447	4.57786	4.87798	1.72579	1.97235	0.607471	0.8072		167.62	148.904	147.538	141.908	140.909	122.412	122.816	93.6094	93.4437	57.4905	56.7621	31.6907	31.2826	16.2545	16.0166	8.20049	8.11355	3.97714	3.91838	2.16753	2.12359	3.4701	2.80591
167.72	543.772	544.338	418.272	417.71	272.002	270.525	156.165	155.393	82.5084	82.6284	42.5138	42.6187	20.4068	20.9878	9.68903	10.1073	4.6032	4.90956	1.74061	1.98821	0.601343	0.815147		168.62	148.917	147.538	141.927	140.909	122.439	122.828	93.7056	93.5652	57.658	56.9136	31.7954	31.3854	16.3207	16.0751	8.22633	8.14444	4.00596	3.93426	2.1642	2.13162	3.45629	2.80995
168.72	544.554	545.037	419.384	418.904	273.065	271.627	156.945	156.142	82.9502	83.0653	42.7547	42.8547	20.5085	21.1104	9.73163	10.1698	4.60697	4.94112	1.7499	2.00406	0.600513	0.82309		169.62	148.917	147.538	141.935	140.909	122.466	122.84	93.8268	93.6844	57.7993	57.0635	31.9032	31.4875	16.3731	16.1332	8.24871	8.17518	4.0173	3.95006	2.15435	2.13962	3.4466	2.81398
169.72	545.331	545.725	420.552	420.089	274.129	272.725	157.706	156.889	83.3625	83.5016	42.9804	43.0904	20.6016	21.2329	9.78857	10.2322	4.6218	4.97267	1.74026	2.0199	0.586719	0.831028		170.62	148.917	147.538	141.939	140.909	122.49	122.851	93.9298	93.8012	57.9292	57.212	32.0147	31.5888	16.463	16.191	8.28783	8.20575	4.04604	3.96579	2.15404	2.14758	3.43564	2.81798
170.72	546.062	546.404	421.682	421.264	275.239	273.817	158.403	157.634	83.7878	83.9373	43.2225	43.3259	20.6951	21.3553	9.8205	10.2947	4.61558	5.00419	1.7474	2.03573	0.580615	0.838962		171.62	148.929	147.538	141.958	140.909	122.52	122.862	94.018	93.9157	58.0602	57.359	32.1366	31.6895	16.5324	16.2485	8.31781	8.23617	4.06708	3.98144	2.16431	2.1555	3.40723	2.82197
171.72	546.859	547.072	422.83	422.43	276.314	274.906	159.152	158.378	84.237	84.3722	43.4443	43.5612	20.7863	21.4776	9.87848	10.3571	4.62073	5.03569	1.72504	2.05155	0.578064	0.846891		172.62	148.937	147.538	141.976	140.909	122.522	122.873	94.1347	94.028	58.1975	57.5044	32.2348	31.7895	16.6092	16.3057	8.33461	8.26643	4.07645	3.99701	2.16041	2.16338	3.39315	2.82594
172.72	547.543	547.73	423.933	423.587	277.361	275.989	159.867	159.12	84.6347	84.8066	43.6322	43.7962	20.8843	21.5998	9.92188	10.4194	4.61528	5.06718	1.71168	2.06736	0.555445	0.854815		173.62	148.947	147.538	141.978	140.909	122.548	122.883	94.2176	94.1381	58.3372	57.6484	32.3549	31.8888	16.6803	16.3625	8.36755	8.29653	4.08624	4.01251	2.16205	2.17122	3.37573	2.82989
173.72	548.283	548.378	425.021	424.735	278.458	277.068	160.639	159.86	85.0545	85.2403	43.8208	44.0309	20.9724	21.7219	9.97198	10.4817	4.62485	5.09864	1.72299	2.08316	0.545886	0.862735		174.62	148.957	147.538	141.987	140.909	122.565	122.892	94.3242	94.246	58.4782	57.7909	32.4595	31.9874	16.7511	16.419	8.40594	8.32647	4.09662	4.02793	2.18018	2.17903	3.37357	2.83382
174.72	548.986	549.016	426.046	425.874	279.533	278.142	161.396	160.598	85.4905	85.6733	44.0329	44.2654	21.0586	21.8439	10.0316	10.544	4.65623	5.13009	1.73867	2.09895	0.570667	0.87065		175.62	148.967	147.538	141.987	140.909	122.563	122.901	94.4057	94.3518	58.5898	57.9319	32.5559	32.0853	16.7925	16.4752	8.42524	8.35627	4.09678	4.04327	2.18074	2.1868	3.35488	2.83773
175.72	549.691	549.645	427.149	427.004	280.599	279.212	162.138	161.335	85.8922	86.1058	44.2676	44.4997	21.1626	21.9658	10.0884	10.6062	4.6723	5.16151	1.74237	2.11473	0.565125	0.87856		176.62	148.993	147.538	141.989	140.909	122.581	122.91	94.4803	94.4555	58.721	58.0716	32.6629	32.1825	16.8444	16.5311	8.45128	8.3859	4.09915	4.05854	2.18706	2.19453	3.3404	2.84163
176.72	550.414	550.264	428.252	428.125	281.663	280.278	162.846	162.07	86.3022	86.5375	44.4845	44.7337	21.2478	22.0876	10.1398	10.6683	4.69619	5.19291	1.76981	2.1305	0.572339	0.886466		177.62	149.004	147.538	142.007	140.909	122.608	122.919	94.5668	94.5571	58.8466	58.2097	32.7833	32.279	16.9022	16.5866	8.47876	8.41539	4.11591	4.07373	2.19336	2.20222	3.33771	2.8455
177.72	551.146	550.874	429.324	429.237	282.705	281.338	163.58	162.803	86.7432	86.9686	44.6892	44.9675	21.3416	22.2094	10.2121	10.7305	4.72703	5.2243	1.78811	2.14626	0.577685	0.894367		178.62	149.027	147.538	142.027	140.909	122.628	122.926	94.6481	94.6567	58.9606	58.3465	32.8959	32.3749	16.9623	16.6418	8.50818	8.44472	4.11902	4.08885	2.20367	2.20988	3.3277	2.84936
178.72	551.842	551.474	430.382	430.34	283.782	282.395	164.323	163.534	87.1595	87.3991	44.9125	45.2011	21.4352	22.331	10.2601	10.7925	4.75323	5.25566	1.78699	2.16201	0.5896	0.902263		179.62	149.034	147.538	142.04	140.909	122.643	122.934	94.7218	94.7544	59.0925	58.4818	33.0018	32.4701	17.0246	16.6967	8.53198	8.4739	4.13873	4.10389	2.20032	2.2175	3.31931	2.8532
179.72	552.502	552.066	431.424	431.435	284.801	283.447	165.076	164.264	87.5801	87.829	45.1633	45.4344	21.5352	22.4525	10.3287	10.8546	4.78286	5.28701	1.78184	2.17776	0.601025	0.910155		180.62	149.046	147.538	142.065	140.909	122.666	122.941	94.8067	94.8501	59.218	58.6158	33.1132	32.5646	17.0897	16.7513	8.55802	8.50293	4.14678	4.11886	2.22105	2.22508	3.3062	2.85702
180.72	553.204	552.649	432.484	432.521	285.87	284.494	165.825	164.991	87.9901	88.2582	45.4042	45.6675	21.6472	22.5739	10.373	10.9166	4.80491	5.31833	1.77853	2.19349	0.591357	0.918042		181.62	149.046	147.538	142.077	140.909	122.673	122.948	94.8997	94.9438	59.3404	58.7484	33.2411	32.6585	17.1445	16.8056	8.58246	8.53181	4.1778	4.13376	2.22638	2.23263	3.28015	2.86082
181.72	553.881	553.223	433.502	433.599	286.93	285.537	166.583	165.717	88.4163	88.6868	45.6423	45.9003	21.7469	22.6952	10.4097	10.9785	4.84304	5.34964	1.77958	2.20921	0.590771	0.925924		182.62	149.036	147.538	142.098	140.909	122.71	122.955	94.9895	95.0358	59.4521	58.8795	33.3516	32.7517	17.2234	16.8596	8.61243	8.56053	4.19867	4.14858	2.24774	2.24014	3.28809	2.86461
182.72	554.552	553.788	434.532	434.669	287.991	286.576	167.334	166.442	88.8486	89.1147	45.8548	46.1329	21.8769	22.8165	10.4513	11.0404	4.87509	5.38092	1.78959	2.22493	0.59187	0.933802		183.62	149.038	147.538	142.106	140.909	122.733	122.962	95.0733	95.1258	59.577	59.0094	33.457	32.8442	17.2797	16.9132	8.66415	8.58911	4.22651	4.16333	2.25765	2.24762	3.265	2.86837
183.72	555.205	554.345	435.565	435.729	289.073	287.61	168.056	167.164	89.2688	89.542	46.063	46.3652	21.988	22.9376	10.5005	11.1023	4.90637	5.41219	1.82178	2.24063	0.592651	0.941675		184.62	149.016	147.538	142.107	140.909	122.748	122.968	95.1378	95.2141	59.6783	59.1379	33.5458	32.9361	17.3328	16.9666	8.7002	8.61754	4.237	4.17801	2.26422	2.25506	3.23816	2.87212
184.72	555.855	554.893	436.514	436.782	290.053	288.64	168.775	167.885	89.6481	89.9686	46.2736	46.5974	22.0775	23.0586	10.5439	11.1641	4.92606	5.44343	1.83889	2.25633	0.601611	0.949543		185.62	149.033	147.538	142.117	140.909	122.78	122.973	95.2076	95.3006	59.8003	59.265	33.6505	33.0274	17.3828	17.0196	8.7301	8.64583	4.25848	4.19261	2.27643	2.26246	3.22968	2.87585
185.72	556.481	555.433	437.544	437.826	291.102	289.666	169.476	168.604	90.0872	90.3947	46.5143	46.8292	22.1936	23.1796	10.5999	11.2259	4.94407	5.47466	1.85024	2.27201	0.601367	0.957407		186.62	149.018	147.538	142.126	140.909	122.812	122.979	95.2735	95.3854	59.8966	59.3908	33.7489	33.118	17.4496	17.0724	8.7552	8.67397	4.27482	4.20715	2.29011	2.26983	3.21288	2.87957
186.72	557.114	555.965	438.563	438.862	292.114	290.687	170.2	169.321	90.5133	90.8201	46.7472	47.0609	22.3103	23.3004	10.6693	11.2877	4.97606	5.50587	1.87629	2.28769	0.629297	0.965266		187.62	149.029	147.538	142.128	140.909	122.833	122.984	95.3357	95.4684	59.9975	59.5154	33.8174	33.208	17.4836	17.1248	8.76645	8.70196	4.25865	4.22161	2.29123	2.27716	3.18419	2.88326
187.72	557.743	556.489	439.514	439.89	293.122	291.704	170.964	170.037	90.9578	91.2448	47.0032	47.2923	22.4441	23.4212	10.7486	11.3494	5.00349	5.53705	1.90825	2.30336	0.640845	0.973121		188.62	149.028	147.538	142.118	140.909	122.843	122.99	95.4141	95.5498	60.0898	59.6386	33.878	33.2973	17.5309	17.1769	8.79554	8.7298	4.25437	4.236	2.292	2.28446	3.15371	2.88694
188.72	558.354	557.005	440.474	440.91	294.088	292.717	171.692	170.751	91.3832	91.6689	47.2282	47.5234	22.5334	23.5418	10.7822	11.411	5.03545	5.56822	1.9189	2.31902	0.667566	0.980971		189.62	149.037	147.538	142.107	140.909	122.865	122.994	95.4864	95.6296	60.1897	59.7605	33.9739	33.386	17.5622	17.2288	8.80678	8.7575	4.24662	4.25032	2.30348	2.29172	3.12496	2.8906
189.72	559.013	557.514	441.445	441.922	295.087	293.725	172.451	171.463	91.782	92.0924	47.4378	47.7543	22.6404	23.6624	10.8412	11.4726	5.07535	5.59937	1.93795	2.33466	0.69591	0.988816		190.62	149.039	147.538	142.106	140.909	122.874	122.999	95.5538	95.7077	60.288	59.8811	34.059	33.4741	17.6	17.2803	8.8342	8.78506	4.23546	4.26457	2.28904	2.29895	3.11308	2.89424
190.72	559.643	558.014	442.386	442.926	296.054	294.729	173.155	172.174	92.2087	92.5153	47.6725	47.985	22.737	23.7828	10.9025	11.5342	5.11517	5.63049	1.95087	2.3503	0.693481	0.996657		191.62	149.038	147.538	142.089	140.909	122.893	123.004	95.6124	95.7842	60.3976	60.0005	34.1567	33.5615	17.6509	17.3316	8.84451	8.81247	4.22615	4.27874	2.29116	2.30614	3.09426	2.89787
191.72	560.263	558.507	443.354	443.922	297.162	295.729	173.865	172.883	92.6288	92.9375	47.904	48.2155	22.8367	23.9032	10.9605	11.5957	5.12469	5.6616	1.96765	2.36593	0.690186	1.00449		192.62	149.038	147.538	142.088	140.909	122.898	123.008	95.6561	95.8592	60.4882	60.1186	34.2671	33.6484	17.7024	17.3825	8.87881	8.83975	4.21772	4.29285	2.29263	2.3133	3.0775	2.90148
192.72	560.853	558.993	444.295	444.911	298.102	296.725	174.524	173.59	93.0683	93.3592	48.1413	48.4457	22.9185	24.0234	11.0197	11.6572	5.13467	5.69269	1.96104	2.38155	0.682324	1.01232		193.62	149.048	147.538	142.108	140.909	122.917	123.012	95.726	95.9327	60.5786	60.2355	34.3636	33.7346	17.7422	17.4331	8.89951	8.86688	4.23644	4.30689	2.30363	2.32043	3.06733	2.90507
193.72	561.482	559.471	445.235	445.891	299.071	297.716	175.254	174.295	93.4977	93.7801	48.3536	48.6756	23.0275	24.1436	11.0795	11.7187	5.16501	5.72376	1.97836	2.39716	0.682056	1.02015		194.62	149.074	147.538	142.129	140.909	122.939	123.016	95.8101	96.0047	60.69	60.3511	34.4435	33.8202	17.8036	17.4835	8.93083	8.89386	4.24783	4.32086	2.30736	2.32752	3.05958	2.90865
194.72	562.053	559.942	446.185	446.864	300.083	298.704	175.996	174.999	93.9185	94.2005	48.5826	48.9054	23.146	24.2637	11.1302	11.7801	5.18563	5.75481	1.99955	2.41276	0.671277	1.02797		195.62	149.086	147.538	142.146	140.909	122.957	123.02	95.8858	96.0752	60.7881	60.4655	34.533	33.9051	17.8527	17.5336	8.95618	8.92071	4.26489	4.33476	2.32098	2.33457	3.04468	2.9122
195.72	562.671	560.407	447.124	447.829	301.082	299.687	176.714	175.701	94.3281	94.6202	48.8127	49.1348	23.2299	24.3836	11.1721	11.8414	5.22345	5.78584	2.01154	2.42836	0.662048	1.03579		196.62	149.079	147.538	142.166	140.909	122.962	123.023	95.9537	96.1443	60.8849	60.5787	34.6364	33.9895	17.8997	17.5833	8.98407	8.94742	4.28333	4.34859	2.31061	2.34159	3.03256	2.91574
196.72	563.233	560.864	448.062	448.787	302.05	300.666	177.403	176.401	94.7376	95.0393	49.0341	49.3641	23.3369	24.5035	11.2203	11.9027	5.26198	5.81685	2.01769	2.44394	0.660132	1.0436		197.62	149.077	147.538	142.186	140.909	122.962	123.027	95.9844	96.212	60.9565	60.6907	34.7151	34.0733	17.9403	17.6328	8.99427	8.97399	4.29471	4.36236	2.31007	2.34858	3.00369	2.91927
197.72	563.752	561.314	448.934	449.737	303.015	301.641	178.131	177.1	95.1723	95.4578	49.248	49.5931	23.4308	24.6233	11.2697	11.964	5.31395	5.84784	2.03004	2.45951	0.646875	1.05141		198.62	149.078	147.538	142.196	140.909	122.963	123.03	96.0249	96.2783	61.0388	60.8016	34.7981	34.1565	17.9914	17.682	9.00366	9.00042	4.28522	4.37605	2.30029	2.35554	2.97406	2.92278
198.72	564.313	561.757	449.844	450.68	303.952	302.612	178.824	177.797	95.5898	95.8757	49.4847	49.8219	23.5556	24.743	11.3303	12.0253	5.35541	5.87881	2.04028	2.47507	0.641663	1.05922		199.62	149.06	147.538	142.198	140.909	122.964	123.033	96.0546	96.3432	61.1276	60.9112	34.8772	34.2391	18.0513	17.7309	9.0155	9.02672	4.28381	4.38968	2.30926	2.36246	2.94305	2.92627
199.72	564.925	562.194	450.727	451.615	304.917	303.578	179.54	178.492	96.0137	96.2929	49.7184	50.0505	23.6637	24.8625	11.3818	12.0864	5.36869	5.90976	2.03073	2.49063	0.639087	1.06702		200.62	149.063	147.538	142.209	140.909	122.984	123.036	96.0827	96.4068	61.2222	61.0197	34.962	34.3211	18.0964	17.7796	9.05204	9.05287	4.27983	4.40324	2.30729	2.36934	2.91969	2.92974
200.72	565.471	562.624	451.623	452.543	305.899	304.541	180.19	179.186	96.4442	96.7096	49.9407	50.2788	23.7607	24.982	11.4301	12.1476	5.38458	5.94069	2.02264	2.50617	0.646363	1.07481		201.62	149.077	147.538	142.236	140.909	123.005	123.039	96.1273	96.4691	61.3199	61.127	35.054	34.4025	18.1728	17.8279	9.06794	9.07889	4.28513	4.41673	2.33235	2.3762	2.90453	2.9332
201.72	566.027	563.048	452.495	453.464	306.875	305.499	180.91	179.878	96.8436	97.1256	50.1765	50.5068	23.8433	25.1014	11.4824	12.2087	5.39771	5.9716	2.03967	2.52171	0.647217	1.0826		202.62	149.085	147.538	142.247	140.909	123.013	123.042	96.1924	96.5301	61.4018	61.2331	35.1409	34.4833	18.2057	17.876	9.09287	9.10478	4.28881	4.43016	2.35728	2.38302	2.87861	2.93664
202.72	566.523	563.465	453.405	454.377	307.792	306.454	181.613	180.568	97.2397	97.5409	50.383	50.7347	23.9164	25.2207	11.5414	12.2698	5.42548	6.00249	2.06744	2.53724	0.672363	1.09039		203.62	149.105	147.538	142.294	140.909	123.031	123.044	96.2703	96.5899	61.4794	61.3382	35.2421	34.5636	18.255	17.9238	9.13113	9.13053	4.31947	4.44352	2.36587	2.38981	2.87944	2.94007
203.72	567.073	563.876	454.263	455.283	308.752	307.404	182.334	181.257	97.6301	97.9557	50.5751	50.9623	24.0169	25.3399	11.6	12.3308	5.43447	6.03337	2.08042	2.55275	0.681042	1.09817		204.62	149.115	147.538	142.317	140.909	123.06	123.047	96.3298	96.6485	61.5791	61.4421	35.3443	34.6432	18.3041	17.9713	9.16194	9.15614	4.33817	4.45682	2.37831	2.39657	2.86157	2.94347
204.72	567.641	564.281	455.165	456.182	309.673	308.351	183.004	181.944	98.0201	98.3699	50.7734	51.1897	24.0964	25.459	11.6504	12.3918	5.46448	6.06422	2.09863	2.56826	0.691345	1.10594		205.62	149.129	147.538	142.355	140.909	123.07	123.049	96.3876	96.7058	61.6601	61.5449	35.4262	34.7223	18.3627	18.0186	9.19767	9.18163	4.35851	4.47005	2.38535	2.40329	2.84819	2.94687
205.72	568.181	564.679	456.023	457.075	310.649	309.293	183.677	182.629	98.4723	98.7834	51.009	51.4168	24.1649	25.578	11.7097	12.4527	5.49182	6.09505	2.11163	2.58376	0.694153	1.11371		206.62	149.125	147.538	142.369	140.909	123.083	123.051	96.4302	96.762	61.7431	61.6465	35.5131	34.8009	18.4156	18.0655	9.23268	9.20697	4.37833	4.48321	2.40742	2.40998	2.84011	2.95024
206.72	568.633	565.072	456.824	457.96	311.557	310.232	184.401	183.313	98.8744	99.1963	51.2082	51.6437	24.2728	25.697	11.7618	12.5136	5.50814	6.12587	2.13773	2.59925	0.71626	1.12148		207.62	149.128	147.538	142.377	140.909	123.118	123.053	96.4771	96.817	61.8386	61.7471	35.5784	34.8788	18.462	18.1122	9.26703	9.23219	4.39709	4.49631	2.40393	2.41664	2.83719	2.9536
207.72	569.191	565.459	457.685	458.838	312.482	311.166	185.116	183.995	99.2883	99.6086	51.434	51.8704	24.358	25.8158	11.8197	12.5745	5.53334	6.15666	2.14891	2.61472	0.721594	1.12924		208.62	149.119	147.538	142.387	140.909	123.144	123.056	96.506	96.8709	61.9085	61.8466	35.6403	34.9563	18.5044	18.1586	9.29705	9.25728	4.37808	4.50934	2.41185	2.42327	2.81608	2.95695
208.72	569.753	565.84	458.545	459.709	313.383	312.097	185.774	184.675	99.7076	100.02	51.6437	52.0968	24.4476	25.9345	11.8525	12.6353	5.56436	6.18744	2.15153	2.63019	0.722058	1.137		209.62	149.108	147.538	142.369	140.909	123.143	123.058	96.5266	96.9236	61.9694	61.9451	35.7173	35.0331	18.5432	18.2048	9.30483	9.28223	4.36811	4.52231	2.41103	2.42986	2.78514	2.96028
209.72	570.243	566.215	459.363	460.574	314.302	313.024	186.464	185.354	100.118	100.431	51.853	52.323	24.5462	26.0531	11.9095	12.696	5.58444	6.21819	2.16929	2.64566	0.711194	1.14475		210.62	149.117	147.538	142.358	140.909	123.15	123.059	96.5574	96.9753	62.0202	62.0425	35.7958	35.1094	18.5841	18.2507	9.31826	9.30706	4.34761	4.53522	2.40457	2.43643	2.76696	2.96359
210.72	570.724	566.585	460.227	461.431	315.208	313.946	187.175	186.032	100.516	100.842	52.0526	52.549	24.6628	26.1717	11.9398	12.7568	5.60834	6.24893	2.19348	2.66111	0.73175	1.1525		211.62	149.118	147.538	142.367	140.909	123.162	123.061	96.5857	97.0259	62.0952	62.1388	35.8569	35.1851	18.6315	18.2963	9.34451	9.33175	4.34529	4.54806	2.41128	2.44296	2.74465	2.96689
211.72	571.251	566.949	460.993	462.282	316.07	314.865	187.834	186.707	100.937	101.252	52.2642	52.7747	24.7737	26.2901	11.9896	12.8175	5.63372	6.27965	2.21907	2.67655	0.731653	1.16025		212.62	149.126	147.538	142.365	140.909	123.147	123.063	96.6107	97.0755	62.1646	62.2341	35.9183	35.2603	18.6598	18.3416	9.3514	9.35631	4.32277	4.56084	2.38613	2.44946	2.73934	2.97017
212.72	571.745	567.307	461.817	463.126	316.979	315.78	188.524	187.381	101.358	101.661	52.5006	53.0002	24.8945	26.4084	12.0511	12.8781	5.6562	6.31034	2.23717	2.69198	0.733007	1.16799		213.62	149.145	147.538	142.367	140.909	123.152	123.065	96.631	97.124	62.2294	62.3283	36.0118	35.335	18.7024	18.3867	9.36189	9.38075	4.31736	4.57355	2.39662	2.45593	2.70727	2.97344
213.72	572.229	567.66	462.691	463.964	317.915	316.691	189.226	188.053	101.773	102.07	52.7383	53.2255	24.9989	26.5267	12.1277	12.9387	5.6811	6.34102	2.25035	2.7074	0.735816	1.17572		214.62	149.156	147.538	142.387	140.909	123.185	123.066	96.6862	97.1715	62.3182	62.4215	36.0823	35.4091	18.752	18.4315	9.4071	9.40506	4.33411	4.5862	2.39362	2.46237	2.69379	2.97669
214.72	572.673	568.008	463.455	464.795	318.803	317.599	189.864	188.724	102.149	102.478	52.9735	53.4505	25.1052	26.6448	12.1916	12.9993	5.69384	6.37168	2.25093	2.72282	0.739221	1.18345		215.62	149.154	147.538	142.396	140.909	123.188	123.068	96.7092	97.2181	62.3964	62.5137	36.1741	35.4827	18.8011	18.4761	9.43745	9.42924	4.33689	4.59879	2.39271	2.46877	2.69384	2.97992
215.72	573.213	568.351	464.225	465.62	319.689	318.502	190.538	189.393	102.536	102.885	53.1892	53.6754	25.2029	26.7629	12.2424	13.0598	5.72336	6.40232	2.25417	2.73822	0.727039	1.19118		216.62	149.155	147.538	142.399	140.909	123.216	123.069	96.7528	97.2636	62.461	62.6049	36.2679	35.5557	18.8459	18.5204	9.45488	9.4533	4.35085	4.61132	2.43029	2.47515	2.69001	2.98314
216.72	573.643	568.688	464.974	466.438	320.548	319.402	191.207	190.061	102.905	103.292	53.3708	53.8999	25.2824	26.8809	12.2991	13.1203	5.73309	6.43294	2.2514	2.75362	0.715088	1.1989		217.62	149.154	147.538	142.445	140.909	123.243	123.071	96.8011	97.3082	62.5398	62.6952	36.3518	35.6282	18.9124	18.5644	9.49836	9.47723	4.37791	4.62379	2.46437	2.4815	2.69677	2.98635
217.72	574.112	569.02	465.775	467.249	321.424	320.298	191.887	190.727	103.27	103.698	53.5648	54.1243	25.3564	26.9987	12.3408	13.1807	5.75417	6.46354	2.26182	2.769	0.712781	1.20662		218.62	149.155	147.538	142.458	140.909	123.27	123.072	96.8483	97.3519	62.6098	62.7844	36.4607	35.7002	18.9547	18.6082	9.53215	9.50103	4.38851	4.63619	2.47704	2.48781	2.69767	2.98953
218.72	574.565	569.348	466.585	468.055	322.293	321.19	192.573	191.391	103.649	104.104	53.7844	54.3484	25.4386	27.1165	12.3928	13.2411	5.78651	6.49412	2.2686	2.78438	0.712927	1.21433		219.62	149.166	147.538	142.468	140.909	123.274	123.073	96.9091	97.3947	62.673	62.8726	36.5433	35.7717	19.0136	18.6517	9.56051	9.52471	4.40956	4.64853	2.48843	2.4941	2.68996	2.99271
219.72	575.034	569.67	467.346	468.853	323.126	322.078	193.212	192.054	104.045	104.509	53.9879	54.5723	25.5206	27.2342	12.412	13.3015	5.80775	6.52468	2.28838	2.79975	0.718054	1.22204		220.62	149.176	147.538	142.478	140.909	123.296	123.075	96.9548	97.4366	62.7467	62.9599	36.6147	35.8426	19.0613	18.695	9.57946	9.54827	4.44515	4.66081	2.49364	2.50035	2.67576	2.99587
220.72	575.513	569.988	468.135	469.646	324.03	322.963	193.874	192.715	104.428	104.913	54.2242	54.7959	25.6367	27.3518	12.4711	13.3618	5.81493	6.55523	2.31044	2.81511	0.713403	1.22974		221.62	149.178	147.538	142.469	140.909	123.309	123.076	96.9984	97.4776	62.811	63.0463	36.6763	35.913	19.1053	18.738	9.61005	9.5717	4.45972	4.67303	2.50592	2.50657	2.6691	2.99901
221.72	575.933	570.3	468.903	470.433	324.92	323.844	194.494	193.374	104.818	105.317	54.4422	55.0193	25.7077	27.4693	12.5199	13.422	5.84353	6.58575	2.32737	2.83046	0.700208	1.23744		222.62	149.177	147.538	142.461	140.909	123.346	123.077	97.0287	97.5178	62.8995	63.1316	36.7448	35.9829	19.144	18.7808	9.62979	9.59501	4.44917	4.68519	2.51455	2.51277	2.64037	3.00214
222.72	576.401	570.608	469.63	471.213	325.762	324.721	195.163	194.032	105.246	105.72	54.6712	55.2425	25.8054	27.5867	12.5795	13.4823	5.86355	6.61626	2.33939	2.8458	0.70155	1.24513		223.62	149.186	147.538	142.438	140.909	123.348	123.078	97.0666	97.5571	62.9696	63.2161	36.806	36.0523	19.1928	18.8233	9.65842	9.6182	4.45812	4.69729	2.51346	2.51893	2.59898	3.00526
223.72	576.851	570.912	470.422	471.987	326.63	325.594	195.824	194.689	105.649	106.123	54.8919	55.4655	25.9048	27.704	12.6302	13.5425	5.8812	6.64674	2.35647	2.86113	0.690051	1.25282		224.62	149.176	147.538	142.43	140.909	123.364	123.079	97.0957	97.5956	63.0364	63.2996	36.8753	36.1212	19.2519	18.8656	9.67488	9.64127	4.4556	4.70933	2.53169	2.52507	2.57647	3.00835
224.72	577.3	571.211	471.111	472.755	327.551	326.464	196.514	195.344	106.007	106.525	55.113	55.6882	25.9962	27.8212	12.6908	13.6026	5.89419	6.67721	2.34159	2.87645	0.692639	1.26051		225.62	149.186	147.538	142.419	140.909	123.387	123.08	97.1157	97.6333	63.0696	63.3822	36.944	36.1896	19.2723	18.9076	9.68695	9.66421	4.43701	4.72131	2.5332	2.53117	2.53705	3.01144
225.72	577.712	571.505	471.884	473.517	328.379	327.33	197.198	195.997	106.385	106.926	55.3011	55.9107	26.0904	27.9383	12.7326	13.6627	5.92183	6.70765	2.34185	2.89176	0.695777	1.26819		226.62	149.178	147.538	142.428	140.909	123.397	123.081	97.146	97.6702	63.1284	63.4639	37.0341	36.2575	19.3131	18.9494	9.7077	9.68704	4.42743	4.73323	2.54474	2.53725	2.50836	3.01451
226.72	578.123	571.795	472.592	474.273	329.176	328.192	197.84	196.649	106.783	107.327	55.4682	56.133	26.1818	28.0553	12.7601	13.7228	5.92671	6.73808	2.35808	2.90706	0.706335	1.27587		227.62	149.187	147.538	142.438	140.909	123.398	123.082	97.1783	97.7064	63.1803	63.5447	37.105	36.3249	19.3713	18.9909	9.73638	9.70974	4.43643	4.74509	2.54515	2.5433	2.48017	3.01756
227.72	578.603	572.08	473.344	475.023	330.026	329.051	198.481	197.299	107.164	107.727	55.6764	56.355	26.2615	28.1722	12.8019	13.7828	5.96559	6.76849	2.36724	2.92235	0.735998	1.28354		228.62	149.184	147.538	142.439	140.909	123.398	123.083	97.2068	97.7418	63.2589	63.6246	37.1761	36.3918	19.4321	19.0322	9.76815	9.73233	4.45765	4.7569	2.53433	2.54931	2.46724	3.02061
228.72	579.001	572.361	474.094	475.768	330.904	329.906	199.128	197.947	107.562	108.127	55.8962	56.5769	26.349	28.2891	12.8394	13.8428	5.98643	6.79888	2.38644	2.93764	0.746264	1.2912		229.62	149.178	147.538	142.448	140.909	123.407	123.083	97.2263	97.7764	63.3182	63.7036	37.2538	36.4582	19.4817	19.0732	9.78887	9.7548	4.45535	4.76864	2.53453	2.5553	2.4473	3.02363
229.72	579.399	572.638	474.802	476.506	331.748	330.758	199.789	198.594	107.934	108.526	56.1186	56.7984	26.4307	28.4058	12.89	13.9027	6.02133	6.82925	2.38419	2.95291	0.765882	1.29887		230.62	149.197	147.538	142.449	140.909	123.415	123.084	97.2619	97.8103	63.3911	63.7818	37.3231	36.5242	19.5243	19.114	9.81303	9.77715	4.45775	4.78033	2.54618	2.56126	2.41157	3.02664
230.72	579.816	572.911	475.527	477.239	332.607	331.606	200.381	199.24	108.323	108.924	56.3276	57.0198	26.5201	28.5224	12.9318	13.9626	6.02722	6.8596	2.39703	2.96818	0.768249	1.30652		231.62	149.206	147.538	142.476	140.909	123.411	123.085	97.2949	97.8435	63.4572	63.8591	37.3657	36.5896	19.5513	19.1546	9.82302	9.79938	4.46443	4.79195	2.54745	2.56719	2.40358	3.02964
231.72	580.263	573.18	476.236	477.966	333.437	332.45	201.077	199.884	108.726	109.322	56.5599	57.2409	26.6167	28.639	12.988	14.0225	6.04656	6.88993	2.41517	2.98344	0.782983	1.31418		232.62	149.226	147.538	142.469	140.909	123.402	123.086	97.3213	97.876	63.4922	63.9355	37.4342	36.6546	19.5926	19.1949	9.84043	9.8215	4.4663	4.80352	2.54514	2.5731	2.38847	3.03263
232.72	580.71	573.445	476.98	478.687	334.234	333.291	201.762	200.526	109.12	109.719	56.796	57.4618	26.7057	28.7554	13.0494	14.0823	6.06962	6.92024	2.40536	2.99868	0.780628	1.32183		233.62	149.237	147.538	142.486	140.909	123.416	123.086	97.3646	97.9078	63.5581	64.0111	37.5134	36.719	19.6333	19.235	9.86813	9.8435	4.47792	4.81504	2.56307	2.57897	2.37648	3.0356
233.72	581.102	573.705	477.692	479.402	335.069	334.128	202.379	201.167	109.493	110.116	57.0101	57.6825	26.7932	28.8718	13.0724	14.142	6.06473	6.95053	2.38326	3.01392	0.766651	1.32947		234.62	149.237	147.538	142.494	140.909	123.416	123.087	97.3957	97.939	63.6059	64.0858	37.5658	36.7831	19.6625	19.2749	9.88553	9.86538	4.4868	4.82649	2.57065	2.58482	2.35441	3.03855
234.72	581.499	573.962	478.352	480.112	335.843	334.962	202.972	201.806	109.889	110.512	57.187	57.9029	26.876	28.9881	13.1107	14.2018	6.07102	6.98081	2.37387	3.02915	0.749622	1.33711		235.62	149.235	147.538	142.498	140.909	123.417	123.088	97.4187	97.9695	63.6675	64.1597	37.6415	36.8466	19.6939	19.3145	9.90719	9.88715	4.48768	4.83789	2.57357	2.59063	2.34523	3.04149
235.72	581.882	574.215	478.974	480.817	336.653	335.792	203.613	202.444	110.318	110.908	57.3831	58.1232	26.9557	29.1043	13.1296	14.2615	6.06436	7.01106	2.39097	3.04437	0.741589	1.34475		236.62	149.22	147.538	142.515	140.909	123.436	123.088	97.4452	97.9994	63.7174	64.2328	37.7061	36.9097	19.7324	19.3539	9.91803	9.90881	4.49414	4.84924	2.56409	2.59642	2.32547	3.04442
236.72	582.24	574.464	479.703	481.516	337.468	336.619	204.279	203.08	110.702	111.303	57.6094	58.3431	27.0505	29.2203	13.1774	14.3211	6.08201	7.0413	2.39126	3.05958	0.725818	1.35238		237.62	149.189	147.538	142.529	140.909	123.464	123.089	97.4814	98.0286	63.7639	64.3051	37.7631	36.9723	19.7867	19.393	9.93207	9.93035	4.49146	4.86052	2.55823	2.60219	2.31104	3.04733
237.72	582.612	574.709	480.385	482.209	338.225	337.442	204.888	203.715	111.064	111.697	57.8393	58.5629	27.14	29.3363	13.2095	14.3807	6.09779	7.07151	2.42003	3.07478	0.718847	1.36		238.62	149.212	147.538	142.542	140.909	123.503	123.089	97.5071	98.0572	63.8257	64.3766	37.8544	37.0344	19.8505	19.4319	9.9406	9.95178	4.50192	4.87175	2.54644	2.60792	2.30463	3.05023
238.72	582.875	574.951	480.861	482.897	338.356	338.262	204.46	204.348	110.548	112.091	57.3413	58.7825	26.3485	29.4522	13.2677	14.4403	5.762	7.10171	0.998863	3.08998	-0.398453	1.36763		239.62	147.792	147.538	142.358	140.909	122.458	123.09	96.9015	98.0852	63.4595	64.4472	36.4745	37.0961	19.5122	19.4706	9.06106	9.9731	4.06648	4.88293	1.66451	2.61363	1.6303	3.05312
239.72	584.515	575.189	482.69	483.579	342.145	339.079	208.265	204.853	113.914	113.323	60.5899	59.6864	29.6584	30.641	13.4033	14.4998	8.01377	7.13189	4.29177	3.91994	2.9257	1.96409		240.62	148.533	151.468	143.061	140.909	125.063	123.396	99.3002	98.1126	65.3777	64.5171	39.8066	36.5617	21.6614	19.5091	12.174	10.0091	6.29618	4.89405	4.66518	2.5563	4.22027	1.28193
240.72	582.746	576.164	481.248	484.074	338.372	338.554	204.881	204.735	110.404	113.258	56.6321	59.6521	25.8086	30.6234	13.2921	15.5209	4.49005	7.81393	1.85779	3.91768	-0.564579	1.96297		241.62	145.543	149.009	140.156	140.258	120.998	122.017	95.7304	96.6358	62.626	63.9609	37.5475	36.3549	18.7142	19.3747	8.89831	9.95988	3.37054	5.05504	1.50652	2.54419	1.18412	1.2759
241.72	583.325	575.833	481.895	483.795	339.813	338.359	205.91	204.617	111.692	113.193	58.2079	59.6178	27.2185	30.6058	13.3514	15.512	6.09436	7.80944	2.34503	3.91543	0.67059	1.96184		242.62	143.241	146.681	138.863	138.328	120.528	120.674	95.9764	95.8047	63.3187	63.5321	37.6488	36.1495	19.9411	19.2749	10.034	9.91097	4.62606	5.03081	2.71099	2.53214	2.35581	1.26989
242.72	582.872	575.502	481.468	483.517	339.568	338.165	205.785	204.499	111.603	113.128	58.1603	59.5835	27.2354	30.5882	13.34	15.5031	6.05452	7.80495	2.36424	3.91318	0.634554	1.96071		243.62	141.051	144.469	136.894	136.474	119.173	119.364	95.175	94.9865	62.8144	63.1073	37.4509	35.9454	19.7897	19.1756	9.92859	9.8623	4.54798	5.00669	2.65125	2.52014	2.32406	1.26391
243.72	582.404	575.171	481.124	483.239	339.314	337.97	205.598	204.382	111.48	113.063	58.1244	59.5493	27.2115	30.5706	13.3046	15.4942	6.06848	7.80046	2.36932	3.91093	0.627255	1.95958		244.62	138.945	142.359	135.097	134.688	117.834	118.088	94.3032	94.181	62.38	62.6866	37.1943	35.7428	19.6651	19.077	9.88309	9.81389	4.557	4.98269	2.62547	2.50821	2.31315	1.25796
244.72	581.951	574.84	480.848	482.961	339.105	337.776	205.527	204.264	111.445	112.998	58.116	59.515	27.2545	30.5531	13.3351	15.4852	6.05518	7.79598	2.37286	3.90868	0.659359	1.95846		245.62	136.891	140.343	133.327	132.966	116.53	116.841	93.4986	93.3878	61.9015	62.2698	36.9342	35.5415	19.5528	18.9788	9.81697	9.76573	4.51658	4.9588	2.57295	2.49633	2.29363	1.25204
245.72	581.603	574.51	480.544	482.684	338.887	337.582	205.429	204.147	111.426	112.933	58.096	59.4808	27.2093	30.5355	13.3622	15.4763	6.04941	7.7915	2.39993	3.90644	0.664843	1.95733		246.62	135.022	138.409	131.549	131.302	115.294	115.624	92.6783	92.6065	61.4692	61.857	36.7676	35.3416	19.5125	18.8813	9.78873	9.71781	4.48699	4.93504	2.53758	2.4845	2.25828	1.24614
246.72	581.12	574.18	480.158	482.406	338.662	337.388	205.351	204.03	111.333	112.868	58.0566	59.4466	27.1928	30.5179	13.283	15.4675	6.03673	7.78702	2.42109	3.90419	0.684166	1.95621		247.62	133.283	136.551	129.891	129.692	114.129	114.435	91.9254	91.8368	61.0582	61.4481	36.6108	35.1431	19.4034	18.7842	9.71997	9.67014	4.47638	4.91139	2.52539	2.47274	2.23239	1.24028
247.72	580.655	573.85	479.826	482.129	338.492	337.194	205.235	203.912	111.364	112.803	57.9967	59.4125	27.1955	30.5004	13.3559	15.4586	6.06821	7.78254	2.3796	3.90195	0.675279	1.95508		248.62	131.566	134.763	128.393	128.133	112.965	113.272	91.1363	91.0784	60.6861	61.0429	36.4391	34.9458	19.3529	18.6878	9.66987	9.62271	4.45493	4.88786	2.57319	2.46103	2.19253	1.23444
248.72	580.223	573.52	479.488	481.852	338.288	337	205.021	203.795	111.286	112.738	57.9817	59.3783	27.1344	30.4829	13.3876	15.4497	6.09713	7.77807	2.33652	3.8997	0.668104	1.95396		249.62	129.841	133.038	126.904	126.62	111.806	112.135	90.3706	90.3309	60.2322	60.6415	36.2515	34.7499	19.2463	18.5918	9.6543	9.57553	4.42017	4.86444	2.59216	2.44938	2.21802	1.22863
249.72	579.701	573.19	479.063	481.575	337.976	336.806	204.869	203.678	111.144	112.674	57.9042	59.3442	27.0529	30.4653	13.3276	15.4408	6.01632	7.7736	2.32096	3.89746	0.591931	1.95283		250.62	128.223	131.371	125.372	125.152	110.651	111.022	89.57	89.5941	59.7594	60.2439	36.0032	34.5554	19.1215	18.4964	9.57488	9.52859	4.40383	4.84114	2.53698	2.43778	2.24296	1.22284
250.72	579.262	572.861	478.71	481.298	337.758	336.613	204.831	203.561	111.108	112.609	57.883	59.3101	27.0255	30.4478	13.2419	15.4319	5.9806	7.76913	2.31273	3.89522	0.582738	1.95171		251.62	126.641	129.76	123.884	123.725	109.576	109.931	88.8448	88.8677	59.348	59.8498	35.8336	34.3621	19.0702	18.4016	9.54319	9.48189	4.36663	4.81795	2.49491	2.42624	2.23423	1.21709
251.72	578.875	572.531	478.421	481.021	337.59	336.419	204.717	203.444	111.054	112.544	57.8696	59.276	27.0496	30.4303	13.2216	15.423	6.00709	7.76467	2.33574	3.89298	0.660252	1.95059		252.62	125.094	128.198	122.49	122.337	108.49	108.863	88.1547	88.1515	58.9728	59.4593	35.6368	34.1701	19.0063	18.3072	9.5569	9.43543	4.38682	4.79488	2.48829	2.41475	2.25146	1.21136
252.72	578.529	572.202	478.104	480.745	337.35	336.226	204.588	203.327	110.995	112.479	57.8864	59.2419	27.0972	30.4128	13.2505	15.4142	6.02612	7.7602	2.37884	3.89074	0.688841	1.94947		253.62	123.611	126.684	121.148	120.985	107.388	107.817	87.399	87.4451	58.581	59.0724	35.4383	33.9794	18.87	18.2134	9.5417	9.38921	4.3314	4.77192	2.43934	2.40332	2.2232	1.20565
253.72	578.06	571.873	477.824	480.469	337.079	336.033	204.45	203.21	110.903	112.415	57.8268	59.2078	27.0681	30.3954	13.3101	15.4053	6.04542	7.75574	2.35137	3.88851	0.690039	1.94835		254.62	122.184	125.214	119.851	119.668	106.373	106.79	86.6886	86.7483	58.19	58.689	35.2501	33.7899	18.7122	18.1202	9.46311	9.34323	4.30016	4.74907	2.42869	2.39194	2.17988	1.19998
254.72	577.581	571.545	477.43	480.192	336.817	335.84	204.301	203.093	110.865	112.35	57.7395	59.1738	27.0213	30.3779	13.2715	15.3965	5.98439	7.75128	2.36876	3.88627	0.640722	1.94723		255.62	120.798	123.785	118.594	118.384	105.372	105.783	86.0543	86.061	57.7735	58.309	35.0603	33.6018	18.7237	18.0274	9.43615	9.29748	4.29189	4.72633	2.45934	2.38062	2.18769	1.19433
255.72	577.213	571.216	477.084	479.916	336.608	335.646	204.219	202.977	110.818	112.286	57.7639	59.1398	27.0367	30.3604	13.2502	15.3876	5.98081	7.74683	2.38876	3.88404	0.648179	1.94611		256.62	119.459	122.395	117.344	117.131	104.33	104.796	85.3285	85.3827	57.4029	57.9324	34.8991	33.4148	18.6395	17.9352	9.4191	9.25197	4.27245	4.7037	2.46519	2.36935	2.16465	1.18871
256.72	576.855	570.888	476.795	479.64	336.438	335.454	204.14	202.86	110.789	112.221	57.7872	59.1058	27.0356	30.343	13.2771	15.3788	6.02133	7.74237	2.4224	3.88181	0.684642	1.94499		257.62	118.14	121.042	116.124	115.907	103.378	103.826	84.6732	84.7135	57.03	57.5592	34.7362	33.2291	18.5469	17.8435	9.35645	9.20669	4.26013	4.68119	2.45001	2.35813	2.12961	1.18312
257.72	576.434	570.56	476.461	479.365	336.234	335.261	204.029	202.743	110.74	112.157	57.759	59.0718	26.999	30.3255	13.283	15.3699	6.01246	7.73792	2.39861	3.87957	0.66233	1.94387		258.62	116.878	119.724	114.886	114.712	102.42	102.874	83.9825	84.0529	56.6613	57.1892	34.5147	33.0446	18.4365	17.7523	9.27515	9.16164	4.23145	4.65879	2.43005	2.34697	2.1553	1.17755
258.72	576.007	570.232	476.108	479.089	335.995	335.068	203.849	202.627	110.673	112.092	57.6688	59.0379	26.9391	30.3081	13.2444	15.3611	5.9861	7.73348	2.35936	3.87734	0.641394	1.94275		259.62	115.664	118.438	113.689	113.543	101.455	101.939	83.3767	83.4009	56.2543	56.8225	34.3371	32.8614	18.3589	17.6616	9.19009	9.11682	4.2035	4.63649	2.40646	2.33587	2.15334	1.17201
259.72	575.574	569.904	475.785	478.814	335.753	334.875	203.708	202.51	110.609	112.028	57.6109	59.0039	26.8899	30.2907	13.2084	15.3523	5.99629	7.72903	2.35625	3.87512	0.640905	1.94164		260.62	114.425	117.184	112.566	112.399	100.54	101.02	82.7131	82.7572	55.8899	56.4591	34.1797	32.6793	18.2844	17.5714	9.16685	9.07223	4.18059	4.61431	2.39274	2.32481	2.15068	1.16649
260.72	575.179	569.576	475.439	478.539	335.542	334.683	203.607	202.394	110.577	111.963	57.59	58.97	26.867	30.2733	13.181	15.3434	6.0038	7.72459	2.35045	3.87289	0.635229	1.94052		261.62	113.282	115.959	111.455	111.281	99.6825	100.117	82.0553	82.1217	55.5699	56.0988	34.0151	32.4984	18.1964	17.4817	9.1572	9.02787	4.14336	4.59223	2.38315	2.31381	2.1595	1.161
261.72	574.796	569.249	475.143	478.264	335.3	334.49	203.486	202.277	110.537	111.899	57.5806	58.9361	26.8556	30.2559	13.1954	15.3346	5.99784	7.72015	2.33437	3.87066	0.622363	1.93941		262.62	112.133	114.762	110.371	110.185	98.8	99.229	81.4447	81.4941	55.1881	55.7416	33.7925	32.3188	18.1349	17.3925	9.1541	8.98373	4.13082	4.57026	2.39977	2.30286	2.13291	1.15554
262.72	574.368	568.922	474.807	477.989	335.093	334.298	203.373	202.161	110.483	111.835	57.5397	58.9022	26.8226	30.2385	13.1907	15.3258	5.98274	7.71571	2.34136	3.86844	0.619421	1.93829		263.62	111.015	113.592	109.264	109.112	97.9526	98.356	80.8323	80.8743	54.8596	55.3875	33.5535	32.1402	18.0386	17.3039	9.11648	8.93982	4.09315	4.5484	2.37087	2.29196	2.08284	1.1501
263.72	573.923	568.595	474.494	477.714	334.919	334.106	203.296	202.045	110.409	111.77	57.5311	58.8684	26.7968	30.2211	13.1866	15.317	5.9885	7.71127	2.35342	3.86621	0.629626	1.93718		264.62	110.007	112.448	108.216	108.06	97.1143	97.4973	80.231	80.2622	54.5044	55.0364	33.3563	31.9629	17.9538	17.2157	9.08668	8.89614	4.06382	4.52664	2.37556	2.28112	2.06252	1.14469
264.72	573.534	568.268	474.174	477.439	334.71	333.914	203.217	201.929	110.33	111.706	57.5197	58.8345	26.789	30.2037	13.188	15.3082	5.99835	7.70684	2.38593	3.86399	0.662902	1.93606		265.62	108.929	111.328	107.232	107.029	96.246	96.6524	79.6465	79.6574	54.1707	54.6884	33.2073	31.7867	17.8684	17.1279	9.07044	8.85268	4.04138	4.50499	2.37567	2.27033	2.07333	1.1393
265.72	573.203	567.941	473.885	477.165	334.492	333.722	203.096	201.813	110.269	111.642	57.5057	58.8007	26.7771	30.1863	13.1818	15.2994	6.01425	7.70241	2.38004	3.86177	0.679639	1.93495		266.62	107.836	110.231	106.258	106.018	95.4163	95.821	79.0636	79.06	53.7929	54.3433	33.0448	31.6116	17.7995	17.0407	9.03462	8.80943	4.03306	4.48345	2.38691	2.25959	2.09185	1.13394
266.72	572.79	567.615	473.551	476.89	334.278	333.53	202.931	201.697	110.213	111.578	57.4815	58.7669	26.7544	30.169	13.1783	15.2906	6.02036	7.69798	2.37441	3.85955	0.68761	1.93384		267.62	106.727	109.157	105.259	105.026	94.5817	95.0026	78.4431	78.4697	53.4217	54.0012	32.8776	31.4377	17.688	16.954	8.97076	8.76641	4.01428	4.46201	2.35846	2.2489	2.07098	1.1286
267.72	572.387	567.288	473.196	476.616	334.043	333.338	202.796	201.581	110.13	111.513	57.4446	58.7331	26.7368	30.1517	13.1548	15.2818	6.00592	7.69356	2.37122	3.85733	0.67273	1.93273		268.62	105.717	108.105	104.262	104.052	93.7356	94.1969	77.8345	77.8864	53.065	53.6619	32.7065	31.2649	17.6109	16.8677	8.91307	8.72361	3.98495	4.44068	2.3427	2.23826	2.03208	1.12329
268.72	571.977	566.962	472.864	476.342	333.837	333.147	202.681	201.465	110.062	111.449	57.4071	58.6994	26.7189	30.1343	13.1417	15.273	5.99633	7.68914	2.38691	3.85511	0.657739	1.93162		269.62	104.732	107.073	103.315	103.096	92.9131	93.4034	77.2572	77.31	52.7346	53.3255	32.5387	31.0932	17.5584	16.7819	8.87045	8.68103	3.96235	4.41945	2.31704	2.22767	1.98549	1.11801
269.72	571.553	566.636	472.541	476.069	333.611	332.955	202.547	201.349	109.988	111.385	57.3713	58.6656	26.7153	30.117	13.1006	15.2642	5.98431	7.68472	2.3811	3.8529	0.660645	1.9305		270.62	103.742	106.061	102.403	102.157	92.1747	92.6219	76.6683	76.7403	52.3731	52.9919	32.3894	30.9226	17.5164	16.6966	8.84954	8.63866	3.96304	4.39833	2.3167	2.21714	1.95734	1.11275
270.72	571.1	566.311	472.225	475.795	333.408	332.764	202.447	201.233	109.949	111.321	57.3398	58.6319	26.727	30.0997	13.0695	15.2555	5.97163	7.6803	2.39299	3.85068	0.656591	1.92939		271.62	102.799	105.068	101.516	101.234	91.4341	91.852	76.1183	76.1771	52.0041	52.6611	32.2475	30.7532	17.4556	16.6118	8.84941	8.59651	3.96115	4.3773	2.31737	2.20665	1.93558	1.10751
271.72	570.714	565.985	471.926	475.521	333.216	332.573	202.341	201.118	109.914	111.257	57.3298	58.5982	26.741	30.0824	13.0795	15.2467	5.99561	7.67588	2.39063	3.84847	0.697265	1.92829		272.62	101.872	104.093	100.576	100.327	90.6953	91.0933	75.5817	75.6204	51.6889	52.3331	32.0732	30.5848	17.3832	16.5274	8.83223	8.55457	3.9575	4.35638	2.30812	2.19621	1.9381	1.1023
272.72	570.344	565.66	471.607	475.248	333.003	332.382	202.258	201.002	109.899	111.193	57.3129	58.5645	26.7486	30.0651	13.0805	15.2379	5.99023	7.67147	2.39874	3.84626	0.73291	1.92718		273.62	100.934	103.136	99.6915	99.4359	89.9967	90.3456	75.0347	75.0701	51.3344	52.0077	31.9072	30.4174	17.3117	16.4435	8.79335	8.51285	3.92509	4.33557	2.28145	2.18583	1.92156	1.09712
273.72	569.972	565.335	471.315	474.975	332.825	332.19	202.176	200.887	109.87	111.129	57.3046	58.5309	26.7292	30.0478	13.0912	15.2292	6.00485	7.66706	2.42014	3.84405	0.760144	1.92607		274.62	100.027	102.196	98.7782	98.5594	89.2492	89.6086	74.4335	74.5259	51.0118	51.6851	31.7279	30.2512	17.2203	16.3601	8.73849	8.47134	3.88173	4.31485	2.25643	2.17549	1.88893	1.09195
274.72	569.611	565.01	470.982	474.702	332.606	331.999	202.043	200.771	109.797	111.066	57.2846	58.4972	26.6875	30.0305	13.1005	15.2204	5.99976	7.66265	2.40192	3.84184	0.748047	1.92496		275.62	99.1427	101.273	97.9204	97.6974	88.4838	88.882	73.8631	73.9878	50.6746	51.3651	31.5543	30.086	17.1109	16.2771	8.69382	8.43004	3.84416	4.29424	2.2305	2.1652	1.84132	1.08682
275.72	569.208	564.685	470.652	474.429	332.373	331.809	201.892	200.656	109.726	111.002	57.2634	58.4636	26.6451	30.0133	13.0788	15.2117	5.95707	7.65825	2.38095	3.83963	0.698536	1.92386		276.62	98.2823	100.366	97.0883	96.8493	87.7919	88.1656	73.3607	73.4556	50.3863	51.0477	31.3927	29.9219	17.0317	16.1946	8.64371	8.38895	3.82811	4.27372	2.23826	2.15496	1.81843	1.0817
276.72	568.782	564.36	470.32	474.156	332.138	331.618	201.767	200.54	109.662	110.938	57.2186	58.43	26.6017	29.996	13.0572	15.2029	5.93115	7.65385	2.37299	3.83742	0.673584	1.92275		277.62	97.401	99.4736	96.2703	96.0148	87.0908	87.459	72.8374	72.9294	50.0162	50.7329	31.2243	29.7588	16.9508	16.1125	8.58912	8.34806	3.81583	4.25331	2.2621	2.14477	1.82467	1.07662
277.72	568.377	564.036	469.986	473.884	331.926	331.427	201.669	200.425	109.593	110.874	57.1905	58.3964	26.5806	29.9788	13.0602	15.1942	5.91824	7.64945	2.36655	3.83521	0.650281	1.92164		278.62	96.5722	98.5965	95.4488	95.1934	86.3795	86.762	72.3172	72.4088	49.695	50.4206	31.0839	29.5967	16.8717	16.0309	8.54728	8.30739	3.7882	4.23299	2.2537	2.13463	1.83317	1.07155
278.72	568.005	563.712	469.696	473.611	331.709	331.237	201.566	200.31	109.539	110.81	57.1624	58.3628	26.5783	29.9615	13.0683	15.1855	5.92001	7.64505	2.37571	3.83301	0.661877	1.92054		279.62	95.7432	97.7339	94.6701	94.3847	85.6662	86.0745	71.8157	71.894	49.3857	50.1109	30.9062	29.4357	16.7991	15.9497	8.49365	8.26692	3.75659	4.21278	2.24207	2.12454	1.81549	1.06651
279.72	567.615	563.387	469.406	473.339	331.529	331.046	201.485	200.195	109.497	110.747	57.1409	58.3293	26.5855	29.9443	13.0957	15.1767	5.92771	7.64066	2.37405	3.83081	0.683215	1.91944		280.62	94.924	96.8852	93.8691	93.5884	84.9645	85.3961	71.3054	71.3846	49.0261	49.8036	30.7073	29.2756	16.722	15.869	8.45486	8.22666	3.72419	4.19266	2.21011	2.1145	1.78383	1.06149
280.72	567.22	563.064	469.123	473.067	331.366	330.856	201.367	200.08	109.441	110.683	57.1285	58.2957	26.573	29.9271	13.1002	15.168	5.94263	7.63626	2.36975	3.8286	0.693604	1.91833		281.62	94.0472	96.0501	93.0671	92.8041	84.2491	84.7266	70.753	70.8807	48.6914	49.4988	30.519	29.1166	16.6385	15.7887	8.41985	8.1866	3.68484	4.17264	2.18566	2.1045	1.75022	1.0565
281.72	566.843	562.74	468.793	472.795	331.174	330.666	201.261	199.965	109.372	110.619	57.0964	58.2622	26.5696	29.9099	13.0982	15.1593	5.94434	7.63187	2.36719	3.8264	0.706238	1.91723		282.62	93.2808	95.2282	92.2838	92.0315	83.6122	84.0659	70.2495	70.3821	48.3785	49.1965	30.3629	28.9586	16.5656	15.7088	8.37378	8.14674	3.66919	4.15272	2.16022	2.09455	1.70901	1.05153
282.72	566.491	562.416	468.461	472.523	330.995	330.476	201.135	199.85	109.309	110.556	57.0649	58.2287	26.5458	29.8927	13.0912	15.1506	5.94965	7.62749	2.37323	3.8242	0.698304	1.91613		283.62	92.4805	94.419	91.5324	91.2702	83.0028	83.4137	69.7317	69.8888	48.0864	48.8965	30.2116	28.8016	16.4834	15.6294	8.34136	8.10708	3.65731	4.1329	2.1574	2.08465	1.69684	1.04659
283.72	566.083	562.093	468.154	472.252	330.773	330.286	201.035	199.735	109.277	110.492	57.0254	58.1953	26.5286	29.8755	13.051	15.1419	5.94337	7.6231	2.37072	3.82201	0.70249	1.91503		284.62	91.7635	93.6221	90.7814	90.52	82.399	82.7699	69.3075	69.4007	47.7873	48.599	30.0647	28.6456	16.4026	15.5504	8.30883	8.06763	3.63705	4.11317	2.15477	2.0748	1.66483	1.04166
284.72	565.704	561.77	467.861	471.98	330.53	330.096	200.9	199.62	109.232	110.429	56.9999	58.1618	26.5018	29.8584	13.0513	15.1332	5.93296	7.61872	2.36166	3.81981	0.694263	1.91393		285.62	91.0111	92.8373	90.0808	89.7805	81.7522	82.1342	68.8403	68.9176	47.4987	48.3037	29.9261	28.4905	16.3041	15.4719	8.27804	8.02838	3.62654	4.09354	2.15463	2.06499	1.63893	1.03676
285.72	565.321	561.447	467.53	471.709	330.304	329.906	200.783	199.505	109.169	110.365	56.968	58.1284	26.4772	29.8412	13.0388	15.1245	5.93091	7.61434	2.34235	3.81761	0.659974	1.91283		286.62	90.292	92.0642	89.3415	89.0515	81.169	81.5065	68.3486	68.4395	47.1784	48.0109	29.7755	28.3364	16.2135	15.3938	8.24731	7.98932	3.58661	4.074	2.13519	2.05523	1.61691	1.03189
286.72	564.924	561.124	467.194	471.438	330.107	329.717	200.654	199.39	109.114	110.302	56.9409	58.095	26.4546	29.824	13.011	15.1158	5.9177	7.60996	2.32797	3.81542	0.657031	1.91173		287.62	89.5495	91.3025	88.6191	88.3327	80.5274	80.8865	67.8778	67.9662	46.8564	47.7203	29.6521	28.1833	16.1236	15.3161	8.19829	7.95046	3.55709	4.05456	2.13158	2.04552	1.58478	1.02703
287.72	564.544	560.802	466.891	471.167	329.905	329.527	200.564	199.276	109.059	110.238	56.9061	58.0616	26.428	29.8069	13.0209	15.1071	5.93396	7.60559	2.32904	3.81323	0.643738	1.91063		288.62	88.8159	90.5518	87.908	87.6238	79.9039	80.2742	67.3664	67.4978	46.5448	47.4319	29.498	28.0312	16.0318	15.2388	8.14543	7.9118	3.54556	4.03521	2.10906	2.03585	1.56379	1.0222
288.72	564.172	560.479	466.59	470.896	329.699	329.338	200.421	199.161	108.984	110.175	56.8717	58.0282	26.3941	29.7898	13.0021	15.0984	5.94034	7.60122	2.32101	3.81103	0.628406	1.90953		289.62	88.1111	89.8118	87.2235	86.9246	79.2955	79.6693	66.8949	67.0342	46.2418	47.1458	29.3432	27.8799	15.9769	15.1619	8.1051	7.87333	3.53241	4.01596	2.09961	2.02623	1.53079	1.0174
289.72	563.743	560.157	466.313	470.625	329.484	329.148	200.306	199.047	108.919	110.112	56.8246	57.9948	26.3482	29.7726	12.9905	15.0897	5.94351	7.59685	2.32957	3.80884	0.62196	1.90843		290.62	87.423	89.0824	86.5902	86.2349	78.7093	79.0718	66.4805	66.5752	45.9571	46.862	29.1643	27.7297	15.904	15.0855	8.07917	7.83506	3.52903	3.9968	2.0962	2.01666	1.50756	1.01261
290.72	563.364	559.835	466.006	470.355	329.281	328.959	200.197	198.932	108.861	110.048	56.7847	57.9615	26.3377	29.7555	13.0013	15.081	5.949	7.59248	2.35453	3.80665	0.61488	1.90733		291.62	86.6988	88.3631	85.9122	85.5544	78.1575	78.4814	66.0233	66.1208	45.6807	46.5803	29.0099	27.5803	15.8463	15.0095	8.0459	7.79698	3.51123	3.97773	2.10315	2.00713	1.4993	1.00785
291.72	563.031	559.513	465.693	470.084	329.094	328.77	200.105	198.818	108.809	109.985	56.7646	57.9282	26.3373	29.7384	13.0111	15.0724	5.95398	7.58812	2.3501	3.80447	0.61261	1.90624		292.62	86.0625	87.6538	85.2669	84.8828	77.5733	77.8979	65.564	65.6708	45.4223	46.3008	28.856	27.4319	15.7793	14.9339	8.01429	7.75909	3.49424	3.95876	2.10878	1.99764	1.50244	1.00311
292.72	562.692	559.192	465.374	469.814	328.888	328.581	200.01	198.704	108.775	109.922	56.7577	57.8949	26.3321	29.7213	12.9986	15.0637	5.94589	7.58375	2.35648	3.80228	0.625989	1.90514		293.62	85.4301	86.9543	84.5915	84.2201	76.9838	77.3214	65.118	65.2254	45.1383	46.0235	28.7327	27.2844	15.7054	14.8587	7.98289	7.7214	3.46917	3.93988	2.11021	1.9882	1.47883	0.998394
293.72	562.329	558.87	465.111	469.544	328.675	328.392	199.893	198.59	108.729	109.859	56.7173	57.8616	26.3174	29.7042	12.9888	15.055	5.93955	7.57939	2.33352	3.80009	0.61919	1.90405		294.62	84.7226	86.2641	83.9476	83.5659	76.4132	76.7515	64.6628	64.7842	44.8333	45.7482	28.5873	27.1378	15.6301	14.7839	7.93422	7.68389	3.44425	3.92109	2.11873	1.97881	1.4616	0.993699
294.72	561.922	558.549	464.822	469.274	328.441	328.203	199.77	198.475	108.676	109.796	56.6994	57.8283	26.2825	29.6872	12.9603	15.0464	5.90308	7.57504	2.30322	3.79791	0.596985	1.90295		295.62	84.0513	85.5832	83.3096	82.9201	75.8526	76.1882	64.2147	64.3474	44.526	45.4751	28.4366	26.9921	15.5318	14.7095	7.88475	7.64657	3.4244	3.90239	2.10076	1.96946	1.44044	0.989026
295.72	561.554	558.228	464.496	469.004	328.222	328.015	199.656	198.361	108.609	109.732	56.6929	57.7951	26.2581	29.6701	12.9408	15.0377	5.88518	7.57068	2.29103	3.79572	0.600855	1.90186		296.62	83.4014	84.9113	82.6799	82.2826	75.2992	75.6314	63.7874	63.9148	44.2454	45.204	28.2921	26.8473	15.4522	14.6355	7.84729	7.60944	3.39722	3.88379	2.09363	1.96016	1.41608	0.984376
296.72	561.172	557.907	464.203	468.735	328.023	327.826	199.556	198.247	108.55	109.669	56.6735	57.7619	26.2577	29.653	12.9294	15.0291	5.8743	7.56633	2.28158	3.79354	0.592761	1.90077		297.62	82.8096	84.2482	82.0803	81.653	74.742	75.0809	63.381	63.4864	43.9785	44.935	28.1316	26.7034	15.3749	14.5619	7.83154	7.5725	3.38757	3.86527	2.08856	1.9509	1.41016	0.979747
297.72	560.784	557.586	463.915	468.465	327.843	327.638	199.455	198.133	108.5	109.606	56.6542	57.7287	26.2273	29.636	12.931	15.0205	5.8749	7.56198	2.29087	3.79136	0.592603	1.89967		298.62	82.1506	83.5937	81.46	81.0312	74.238	74.5366	62.9777	63.0621	43.7265	44.6681	27.9941	26.5604	15.3124	14.4887	7.79639	7.53574	3.37573	3.84684	2.06329	1.94168	1.39551	0.97514
298.72	560.403	557.266	463.603	468.196	327.647	327.449	199.34	198.019	108.425	109.543	56.6395	57.6955	26.2198	29.619	12.949	15.0118	5.86299	7.55764	2.27117	3.78918	0.576758	1.89858		299.62	81.5081	82.9475	80.8613	80.4171	73.6965	73.9984	62.5241	62.6418	43.451	44.4031	27.8497	26.4182	15.237	14.4159	7.77459	7.49917	3.37869	3.82851	2.03234	1.93251	1.40113	0.970555
299.72	560.033	556.946	463.293	467.927	327.406	327.261	199.24	197.906	108.365	109.48	56.5987	57.6623	26.2131	29.6019	12.939	15.0032	5.84722	7.55329	2.2671	3.787	0.5776	1.89749		300.62	80.8827	82.3096	80.2573	79.8105	73.1713	73.4661	62.1155	62.2255	43.1822	44.1401	27.7068	26.277	15.1797	14.3435	7.76271	7.46279	3.36417	3.81026	2.00996	1.92338	1.39361	0.965992
300.72	559.672	556.625	463.013	467.658	327.193	327.073	199.124	197.792	108.299	109.417	56.553	57.6292	26.2076	29.5849	12.9301	14.9946	5.83395	7.54895	2.27036	3.78483	0.579846	1.8964		301.62	80.2885	81.6797	79.6789	79.2113	72.6335	72.9397	61.7308	61.8131	42.9074	43.8791	27.5608	26.1365	15.1347	14.2715	7.73282	7.42658	3.33947	3.7921	1.98826	1.9143	1.35127	0.96145
301.72	559.291	556.305	462.704	467.389	327.018	326.885	199.017	197.678	108.234	109.355	56.5103	57.596	26.1728	29.5679	12.9302	14.9859	5.82157	7.54461	2.264	3.78265	0.593128	1.89531		302.62	79.6401	81.0576	79.0884	78.6192	72.1124	72.4191	61.3507	61.4045	42.6381	43.6201	27.4222	25.997	15.0752	14.1999	7.69292	7.39056	3.3273	3.77403	1.97765	1.90526	1.35068	0.95693
302.72	558.905	555.986	462.383	467.12	326.822	326.697	198.894	197.565	108.177	109.292	56.455	57.5629	26.1571	29.5509	12.9205	14.9773	5.80603	7.54027	2.25739	3.78048	0.601196	1.89422		303.62	79.0733	80.4432	78.5092	78.0341	71.6037	71.9041	60.937	60.9998	42.3559	43.363	27.2869	25.8583	15.0013	14.1286	7.65529	7.35472	3.30552	3.75604	1.97908	1.89626	1.33434	0.952431
303.72	558.543	555.666	462.092	466.852	326.637	326.509	198.791	197.451	108.142	109.229	56.4279	57.5299	26.1232	29.5339	12.9072	14.9687	5.80457	7.53594	2.26678	3.7783	0.606262	1.89313		304.62	78.4793	79.8362	77.919	77.456	71.1283	71.3946	60.5367	60.5988	42.067	43.1077	27.163	25.7204	14.9239	14.0578	7.6087	7.31906	3.26776	3.73815	1.96362	1.88731	1.30679	0.947953
304.72	558.186	555.347	461.796	466.583	326.441	326.322	198.717	197.337	108.089	109.166	56.4221	57.4968	26.1077	29.517	12.899	14.9601	5.8088	7.53161	2.29575	3.77613	0.614453	1.89204		305.62	77.8989	79.2367	77.3597	76.8845	70.6501	70.8906	60.0992	60.2015	41.817	42.8544	27.0411	25.5834	14.8735	13.9873	7.54991	7.28358	3.23843	3.72034	1.96825	1.87839	1.28663	0.943497
305.72	557.825	555.027	461.495	466.315	326.27	326.134	198.609	197.224	108.076	109.103	56.4123	57.4637	26.0881	29.5	12.9373	14.9515	5.8374	7.52728	2.3161	3.77396	0.633422	1.89095		306.62	77.3415	78.6443	76.8473	76.3197	70.1483	70.392	59.7272	59.8078	41.5854	42.6029	26.9034	25.4472	14.8108	13.9172	7.50764	7.24827	3.21598	3.70261	1.964	1.86952	1.28369	0.939061
306.72	557.463	554.708	461.224	466.047	326.091	325.947	198.515	197.111	108.027	109.041	56.412	57.4307	26.0877	29.483	12.9498	14.9429	5.87528	7.52295	2.32345	3.77179	0.641833	1.88987		307.62	76.8099	78.0589	76.2202	75.7614	69.6634	69.8985	59.3513	59.4178	41.3286	42.3533	26.7543	25.3118	14.7641	13.8475	7.47357	7.21315	3.19855	3.68497	1.96735	1.8607	1.27716	0.934647
307.72	557.121	554.39	460.934	465.779	325.911	325.759	198.421	196.997	107.967	108.978	56.3915	57.3977	26.0962	29.4661	12.9595	14.9343	5.88263	7.51863	2.34851	3.76962	0.642395	1.88878		308.62	76.2499	77.4805	75.7199	75.2094	69.1782	69.4103	58.9562	59.0312	41.0853	42.1055	26.6245	25.1773	14.7027	13.7782	7.45746	7.1782	3.17743	3.66742	1.96429	1.85191	1.2655	0.930253
308.72	556.815	554.071	460.635	465.512	325.727	325.572	198.329	196.884	107.934	108.915	56.3705	57.3647	26.1023	29.4491	12.9611	14.9257	5.87932	7.5143	2.3592	3.76746	0.676904	1.88769		309.62	75.6707	76.9088	75.1471	74.6637	68.7236	68.9271	58.5632	58.6482	40.8417	41.8595	26.4777	25.0435	14.6196	13.7092	7.41473	7.14342	3.15363	3.64996	1.95044	1.84317	1.25159	0.92588
309.72	556.462	553.752	460.355	465.244	325.548	325.385	198.226	196.771	107.902	108.853	56.3302	57.3317	26.0732	29.4322	12.954	14.9172	5.88328	7.50998	2.34261	3.76529	0.695789	1.88661		310.62	75.0932	76.3437	74.5768	74.1241	68.2466	68.4489	58.1911	58.2685	40.5899	41.6153	26.319	24.9106	14.5278	13.6406	7.36127	7.10882	3.12311	3.63257	1.92706	1.83446	1.2301	0.921528
310.72	556.011	553.434	460.035	464.976	325.347	325.198	198.117	196.658	107.861	108.79	56.2882	57.2988	26.0432	29.4153	12.9292	14.9086	5.87292	7.50567	2.3299	3.76313	0.702942	1.88553		311.62	74.5621	75.7851	74.0391	73.5904	67.7243	67.9756	57.8051	57.8923	40.3244	41.3729	26.1588	24.7784	14.4216	13.5723	7.31578	7.07439	3.06625	3.61528	1.89055	1.8258	1.20328	0.917196
311.72	555.61	553.116	459.763	464.709	325.171	325.011	198.013	196.545	107.827	108.728	56.2642	57.2658	26.0075	29.3984	12.8997	14.9	5.85419	7.50135	2.3208	3.76096	0.69989	1.88444		312.62	74.0304	75.2328	73.5489	73.0627	67.2435	67.5071	57.4147	57.5194	40.1044	41.1322	25.9862	24.6471	14.3423	13.5045	7.26498	7.04014	3.03468	3.59806	1.86984	1.81718	1.16338	0.912885
312.72	555.269	552.798	459.491	464.442	324.966	324.824	197.889	196.432	107.771	108.665	56.2591	57.2329	25.981	29.3815	12.8962	14.8915	5.8408	7.49704	2.30062	3.7588	0.704761	1.88336		313.62	73.5307	74.6868	72.9799	72.5407	66.7665	67.0433	57.0567	57.1498	39.8454	40.8933	25.8541	24.5165	14.2516	13.4369	7.22794	7.00606	3.01519	3.58093	1.84452	1.80861	1.13554	0.908594
313.72	554.921	552.48	459.162	464.175	324.761	324.637	197.774	196.319	107.727	108.603	56.2324	57.2	25.9462	29.3646	12.8705	14.8829	5.84288	7.49273	2.279	3.75664	0.699304	1.88228		314.62	73.069	74.1469	72.4727	72.0244	66.328	66.5842	56.6847	56.7835	39.6017	40.6561	25.7511	24.3868	14.1884	13.3698	7.21736	6.97214	2.99198	3.56388	1.84352	1.80007	1.12316	0.904323
314.72	554.58	552.163	458.84	463.908	324.558	324.451	197.668	196.206	107.674	108.54	56.2176	57.1671	25.9103	29.3477	12.858	14.8743	5.82142	7.48842	2.28197	3.75448	0.683692	1.88119		315.62	72.496	73.6131	71.9817	71.5136	65.8984	66.1297	56.3239	56.4203	39.3611	40.4206	25.6579	24.2578	14.1383	13.303	7.20595	6.9384	2.99894	3.54692	1.84108	1.79157	1.1227	0.900072
315.72	554.194	551.845	458.551	463.642	324.363	324.264	197.553	196.093	107.617	108.478	56.2034	57.1343	25.8943	29.3308	12.8295	14.8658	5.80203	7.48412	2.27006	3.75232	0.671277	1.88011		316.62	71.9976	73.0851	71.5013	71.0083	65.4681	65.6797	55.9813	56.0604	39.1392	40.1868	25.5613	24.1295	14.086	13.2366	7.19442	6.90483	3.01893	3.53003	1.85183	1.78311	1.12163	0.895842
316.72	553.862	551.528	458.271	463.375	324.182	324.078	197.446	195.981	107.559	108.415	56.1742	57.1014	25.8767	29.314	12.8295	14.8572	5.79486	7.47982	2.27954	3.75017	0.670044	1.87903		317.62	71.5199	72.5628	71.0407	70.5084	65.0242	65.2341	55.6708	55.7035	38.8972	39.9546	25.4323	24.0021	14.0346	13.1705	7.18035	6.87142	3.01888	3.51323	1.85649	1.7747	1.12894	0.891631
317.72	553.552	551.211	457.99	463.109	323.99	323.891	197.339	195.868	107.493	108.353	56.1295	57.0686	25.8614	29.2971	12.8017	14.8487	5.80247	7.47552	2.28048	3.74801	0.67583	1.87795		318.62	71.0471	72.0463	70.5598	70.0138	64.6212	64.7929	55.3211	55.3498	38.6474	39.7241	25.3022	23.8754	13.9966	13.1048	7.1611	6.83818	3.01936	3.49651	1.8478	1.76632	1.12978	0.887441
318.72	553.123	550.894	457.683	462.843	323.801	323.705	197.225	195.755	107.427	108.291	56.103	57.0358	25.8562	29.2803	12.7808	14.8402	5.77548	7.47122	2.27885	3.74586	0.681287	1.87687		319.62	70.4986	71.5353	70.0796	69.5243	64.2026	64.356	54.949	54.999	38.3981	39.4952	25.1818	23.7494	13.9331	13.0394	7.13912	6.80511	3.00734	3.47987	1.84731	1.75799	1.1278	0.88327
319.72	552.734	550.577	457.382	462.576	323.589	323.519	197.118	195.643	107.362	108.229	56.0707	57.003	25.8425	29.2635	12.7699	14.8316	5.78235	7.46693	2.27368	3.7437	0.6651	1.87579		320.62	70.039	71.0298	69.5984	69.0399	63.7565	63.9234	54.6084	54.6513	38.1645	39.268	25.0638	23.6242	13.8631	12.9743	7.09696	6.7722	3.01482	3.46331	1.84263	1.74969	1.12513	0.879119
320.72	552.395	550.261	457.086	462.311	323.385	323.333	197.03	195.53	107.283	108.166	56.0269	56.9702	25.8297	29.2466	12.7701	14.8231	5.77671	7.46263	2.27517	3.74155	0.655383	1.87471		321.62	69.52	70.5296	69.1285	68.5606	63.3222	63.4949	54.2637	54.3066	37.9432	39.0424	24.907	23.4998	13.7809	12.9096	7.06211	6.73946	2.99291	3.44684	1.82908	1.74143	1.11229	0.874987
321.72	552.052	549.945	456.791	462.045	323.191	323.147	196.923	195.418	107.216	108.104	55.9936	56.9375	25.8234	29.2298	12.7773	14.8146	5.7731	7.45834	2.29001	3.7394	0.670422	1.87364		322.62	69.0887	70.0348	68.6614	68.0861	62.881	63.0704	53.9029	53.9647	37.7374	38.8183	24.7721	23.376	13.7146	12.8453	7.02401	6.70688	2.97651	3.43044	1.82845	1.73321	1.10829	0.870875
322.72	551.694	549.629	456.514	461.779	322.989	322.962	196.809	195.306	107.144	108.042	55.9618	56.9048	25.8039	29.213	12.7789	14.8061	5.76169	7.45406	2.28109	3.73725	0.665454	1.87256		323.62	68.6312	69.5451	68.1776	67.6165	62.4534	62.6501	53.5647	53.6258	37.5145	38.5958	24.6346	23.253	13.6591	12.7813	7.00463	6.67446	2.9653	3.41412	1.83019	1.72504	1.10276	0.866782
323.72	551.312	549.313	456.231	461.514	322.786	322.776	196.685	195.193	107.08	107.98	55.9182	56.872	25.787	29.1962	12.7683	14.7976	5.74146	7.44977	2.26386	3.7351	0.642273	1.87148		324.62	68.1573	69.0605	67.742	67.1517	62.0728	62.2337	53.231	53.2897	37.2789	38.3749	24.5203	23.1308	13.5968	12.7176	6.98268	6.64221	2.93967	3.39788	1.81837	1.7169	1.09091	0.862709
324.72	550.953	548.997	455.923	461.248	322.569	322.59	196.56	195.081	107.003	107.918	55.8793	56.8394	25.7431	29.1795	12.752	14.7891	5.73169	7.44549	2.26129	3.73296	0.634034	1.87041		325.62	67.6402	68.5809	67.2877	66.6915	61.6839	61.8212	52.8938	52.9564	37.044	38.1556	24.3861	23.0092	13.5498	12.6543	6.95385	6.61011	2.91531	3.38171	1.82042	1.70879	1.08323	0.858655
325.72	550.581	548.681	455.61	460.983	322.358	322.405	196.448	194.969	106.944	107.856	55.8295	56.8067	25.7031	29.1627	12.7175	14.7806	5.7212	7.44121	2.25963	3.73081	0.625281	1.86933		326.62	67.2107	68.1063	66.8406	66.2359	61.2849	61.4126	52.5652	52.6259	36.7867	37.9377	24.2382	22.8884	13.5005	12.5913	6.90505	6.57818	2.89686	3.36563	1.82961	1.70073	1.05416	0.85462
326.72	550.202	548.366	455.303	460.718	322.176	322.22	196.328	194.857	106.885	107.794	55.808	56.774	25.6913	29.1459	12.698	14.7721	5.71202	7.43693	2.24208	3.72867	0.623316	1.86826		327.62	66.7587	67.6364	66.3996	65.7848	60.8684	61.0078	52.2169	52.2981	36.5576	37.7214	24.1155	22.7683	13.4423	12.5287	6.87731	6.5464	2.86776	3.34962	1.82378	1.69271	1.02619	0.850604
327.72	549.861	548.051	455.011	460.453	321.992	322.034	196.215	194.745	106.826	107.732	55.7923	56.7414	25.6771	29.1292	12.6892	14.7636	5.70162	7.43266	2.23722	3.72652	0.619946	1.86718		328.62	66.2701	67.1714	65.9192	65.3382	60.4437	60.6067	51.8926	51.9731	36.3326	37.5066	23.9967	22.6489	13.3892	12.4663	6.85364	6.51479	2.8432	3.33369	1.81006	1.68472	1.00336	0.846607
328.72	549.551	547.736	454.771	460.189	321.811	321.849	196.112	194.633	106.787	107.67	55.7727	56.7088	25.646	29.1124	12.697	14.7551	5.72208	7.42838	2.24813	3.72438	0.629749	1.86611		329.62	65.822	66.711	65.4681	64.896	60.0384	60.2093	51.5809	51.6507	36.1124	37.2932	23.8794	22.5302	13.3096	12.4043	6.82837	6.48333	2.81244	3.31784	1.80591	1.67677	0.989777	0.842628
329.72	549.202	547.421	454.491	459.924	321.603	321.664	196.024	194.521	106.738	107.608	55.7618	56.6762	25.6468	29.0957	12.6982	14.7466	5.72266	7.42411	2.26135	3.72224	0.630798	1.86504		330.62	65.3884	66.2552	65.0193	64.4581	59.6742	59.8156	51.235	51.331	35.8551	37.0814	23.7669	22.4122	13.2301	12.3427	6.79359	6.45203	2.7739	3.30207	1.79005	1.66886	0.962427	0.838669
330.72	548.867	547.106	454.207	459.66	321.438	321.479	195.942	194.409	106.686	107.546	55.7579	56.6436	25.6527	29.079	12.7023	14.7381	5.7283	7.41985	2.27909	3.7201	0.658642	1.86397		331.62	64.9149	65.804	64.5773	64.0245	59.2829	59.4255	50.9074	51.0138	35.6401	36.871	23.6322	22.2949	13.1377	12.2813	6.75604	6.42088	2.75104	3.28637	1.75348	1.66099	0.945069	0.834728
331.72	548.502	546.792	453.944	459.396	321.264	321.295	195.846	194.297	106.649	107.484	55.7443	56.611	25.647	29.0622	12.7284	14.7297	5.71531	7.41558	2.28011	3.71796	0.662158	1.86289		332.62	64.4927	65.3572	64.1413	63.595	58.8708	59.0388	50.6124	50.6993	35.4032	36.662	23.4999	22.1782	13.061	12.2203	6.71003	6.38989	2.71421	3.27074	1.71803	1.65316	0.929438	0.830806
332.72	548.161	546.477	453.662	459.132	321.077	321.11	195.748	194.186	106.603	107.423	55.7109	56.5785	25.632	29.0455	12.7396	14.7212	5.72253	7.41132	2.28168	3.71582	0.656494	1.86182		333.62	64.0303	64.9148	63.7185	63.1696	58.4828	58.6557	50.2845	50.3873	35.176	36.4545	23.3668	22.0623	12.9744	12.1596	6.67589	6.35905	2.69631	3.2552	1.68932	1.64536	0.923926	0.826902
333.72	547.851	546.163	453.362	458.868	320.878	320.925	195.648	194.074	106.535	107.361	55.6515	56.546	25.612	29.0288	12.7298	14.7127	5.71338	7.40706	2.27216	3.71369	0.645996	1.86075		334.62	63.5895	64.4767	63.2602	62.7483	58.1171	58.276	49.9567	50.0779	34.9555	36.2484	23.2344	21.947	12.9016	12.0992	6.6375	6.32837	2.66787	3.23972	1.67479	1.6376	0.915411	0.823017
334.72	547.513	545.849	453.066	458.604	320.696	320.741	195.548	193.963	106.483	107.299	55.6182	56.5135	25.6021	29.0122	12.7103	14.7043	5.70748	7.4028	2.27671	3.71155	0.637951	1.85968		335.62	63.2086	64.0429	62.8295	62.331	57.7636	57.8997	49.6613	49.7709	34.7392	36.0437	23.1121	21.8324	12.8454	12.0392	6.61268	6.29784	2.65818	3.22433	1.65815	1.62987	0.900262	0.81915
335.72	547.161	545.535	452.782	458.34	320.521	320.556	195.454	193.851	106.457	107.237	55.5736	56.481	25.5859	28.9955	12.7185	14.6958	5.71155	7.39854	2.26971	3.70942	0.639709	1.85861		336.62	62.7985	63.6132	62.4381	61.9176	57.3974	57.5268	49.3864	49.4663	34.5161	35.8403	22.9842	21.7185	12.7922	11.9794	6.59923	6.26746	2.64657	3.209	1.66503	1.62218	0.895636	0.815302
336.72	546.802	545.222	452.503	458.077	320.333	320.372	195.345	193.74	106.4	107.176	55.5444	56.4485	25.5698	28.9788	12.7095	14.6874	5.7238	7.39429	2.27913	3.70729	0.642419	1.85755		337.62	62.3892	63.1877	62.0607	61.5081	57.0736	57.1571	49.07	49.1643	34.291	35.6384	22.8739	21.6052	12.7239	11.92	6.57224	6.23723	2.61992	3.19375	1.66831	1.61453	0.872052	0.811471
337.72	546.465	544.908	452.205	457.813	320.147	320.188	195.241	193.628	106.344	107.114	55.5188	56.4161	25.571	28.9621	12.7105	14.6789	5.71559	7.39004	2.29613	3.70516	0.64707	1.85648		338.62	61.9792	62.7662	61.6604	61.1024	56.7175	56.7907	48.7596	48.8646	34.088	35.4379	22.756	21.4926	12.6835	11.8609	6.53812	6.20715	2.61614	3.17857	1.67448	1.60692	0.867078	0.807659
338.72	546.151	544.595	451.913	457.55	319.963	320.004	195.147	193.517	106.301	107.053	55.4943	56.3836	25.5673	28.9455	12.7187	14.6705	5.71346	7.38579	2.29996	3.70303	0.661389	1.85541		339.62	61.5486	62.3487	61.2583	60.7004	56.3276	56.4275	48.458	48.5673	33.8768	35.2386	22.6341	21.3806	12.6319	11.8021	6.51865	6.17722	2.60442	3.16347	1.67527	1.59934	0.856152	0.803864
339.72	545.804	544.282	451.634	457.287	319.779	319.82	195.058	193.406	106.245	106.991	55.4589	56.3512	25.5338	28.9289	12.7193	14.6621	5.70432	7.38155	2.3002	3.7009	0.664966	1.85434		340.62	61.1474	61.9351	60.8766	60.3022	55.9563	56.0675	48.1656	48.2723	33.6957	35.0408	22.5415	21.2693	12.5614	11.7436	6.47731	6.14744	2.57535	3.14844	1.67299	1.5918	0.845758	0.800088
340.72	545.433	543.969	451.38	457.024	319.582	319.636	194.954	193.295	106.197	106.93	55.4427	56.3188	25.5046	28.9122	12.7177	14.6536	5.70162	7.3773	2.30753	3.69877	0.67146	1.85328		341.62	60.7373	61.5255	60.4878	59.9076	55.6159	55.7106	47.8672	47.9796	33.5157	34.8443	22.4152	21.1587	12.492	11.6854	6.45734	6.11781	2.57434	3.13348	1.66296	1.58429	0.827057	0.796329
341.72	545.082	543.656	451.113	456.762	319.4	319.452	194.833	193.183	106.147	106.868	55.4307	56.2865	25.4962	28.8956	12.7086	14.6452	5.69492	7.37306	2.31844	3.69664	0.679736	1.85221		342.62	60.3575	61.1196	60.0868	59.5166	55.2758	55.3567	47.5589	47.6893	33.3148	34.649	22.3129	21.0486	12.43	11.6275	6.43744	6.08833	2.56384	3.1186	1.64349	1.57682	0.815674	0.792588
342.72	544.752	543.344	450.83	456.499	319.21	319.269	194.733	193.072	106.088	106.807	55.4039	56.2541	25.4839	28.879	12.708	14.6368	5.69464	7.36883	2.31805	3.69452	0.679199	1.85115		343.62	59.9784	60.7175	59.6862	59.1292	54.9006	55.006	47.2927	47.4012	33.1138	34.4551	22.1652	20.9392	12.3693	11.5699	6.42181	6.05899	2.54333	3.10378	1.63818	1.56939	0.810974	0.788864
343.72	544.413	543.032	450.542	456.237	319.031	319.085	194.622	192.961	106.037	106.745	55.382	56.2218	25.465	28.8624	12.7078	14.6284	5.72021	7.36459	2.30847	3.6924	0.691345	1.85008		344.62	59.5977	60.3191	59.2897	58.7453	54.5612	54.6582	47.0177	47.1154	32.8885	34.2625	22.0419	20.8305	12.322	11.5126	6.38187	6.02979	2.51702	3.08904	1.63651	1.56199	0.79942	0.785159
344.72	544.04	542.719	450.281	455.974	318.848	318.902	194.507	192.85	105.981	106.684	55.3589	56.1894	25.429	28.8458	12.7086	14.62	5.73898	7.36036	2.31187	3.69027	0.674756	1.84902		345.62	59.2369	59.9244	58.9481	58.3648	54.2505	54.3134	46.7109	46.8317	32.7066	34.0712	21.9421	20.7224	12.2635	11.4556	6.34369	6.00075	2.52832	3.07437	1.63745	1.55462	0.797912	0.78147
345.72	543.692	542.408	449.991	455.712	318.662	318.719	194.404	192.74	105.927	106.623	55.3245	56.1571	25.4165	28.8292	12.6907	14.6116	5.72452	7.35613	2.29867	3.68815	0.660754	1.84796		346.62	58.8565	59.5332	58.5788	57.9877	53.9299	53.9715	46.4196	46.5503	32.5057	33.8812	21.8394	20.6148	12.2318	11.399	6.31129	5.97184	2.52506	3.05977	1.65309	1.54729	0.786645	0.777799
346.72	543.362	542.096	449.732	455.45	318.481	318.535	194.303	192.629	105.868	106.561	55.3038	56.1249	25.405	28.8127	12.6792	14.6032	5.73269	7.3519	2.30033	3.68603	0.660535	1.8469		347.62	58.4969	59.1456	58.1974	57.6139	53.6003	53.6325	46.1775	46.271	32.3255	33.6924	21.7401	20.5079	12.1915	11.3426	6.28027	5.94308	2.49762	3.04524	1.65668	1.54	0.776886	0.774146
347.72	543.014	541.784	449.483	455.189	318.301	318.352	194.226	192.518	105.837	106.5	55.2799	56.0926	25.4071	28.7961	12.6603	14.5948	5.73728	7.34767	2.31356	3.68391	0.680896	1.84583		348.62	58.1767	58.7616	57.8404	57.2435	53.2541	53.2963	45.9394	45.9939	32.1597	33.5048	21.6531	20.4017	12.1546	11.2865	6.25292	5.91446	2.49856	3.03078	1.67833	1.53274	0.777991	0.770509
348.72	542.68	541.473	449.24	454.927	318.128	318.169	194.14	192.407	105.784	106.439	55.2699	56.0604	25.4014	28.7795	12.6478	14.5864	5.76165	7.34345	2.32142	3.6818	0.677759	1.84477		349.62	57.8266	58.3809	57.5001	56.8763	52.8959	52.963	45.6673	45.7189	31.9869	33.3185	21.5412	20.296	12.1119	11.2307	6.22694	5.88599	2.48575	3.01639	1.68239	1.52551	0.766809	0.76689
349.72	542.335	541.161	448.936	454.665	317.953	317.986	194.044	192.297	105.748	106.378	55.2346	56.0281	25.3775	28.763	12.641	14.578	5.73665	7.33923	2.31932	3.67968	0.662268	1.84371		350.62	57.4543	58.0037	57.1269	56.5124	52.569	52.6324	45.4078	45.446	31.7964	33.1335	21.439	20.1909	12.0635	11.1752	6.18976	5.85765	2.47748	3.00207	1.67542	1.51832	0.737396	0.763288
350.72	541.984	540.85	448.672	454.404	317.772	317.804	193.945	192.186	105.707	106.316	55.1952	55.9959	25.3673	28.7465	12.6179	14.5696	5.7344	7.33501	2.32065	3.67756	0.660718	1.84265		351.62	57.0989	57.6298	56.7951	56.1516	52.2575	52.3046	45.1248	45.1752	31.6243	32.9496	21.3254	20.0865	12.0117	11.12	6.17553	5.82945	2.48348	2.98781	1.6726	1.51116	0.724921	0.759702
351.72	541.663	540.539	448.393	454.143	317.611	317.621	193.826	192.076	105.668	106.255	55.1819	55.9637	25.3472	28.7299	12.6195	14.5612	5.74406	7.33079	2.32089	3.67545	0.651721	1.84159		352.62	56.7496	57.2592	56.4789	55.794	51.9488	51.9795	44.8693	44.9064	31.4178	32.767	21.1952	19.9826	11.9549	11.065	6.16766	5.8014	2.487	2.97363	1.68463	1.50404	0.726563	0.756134
352.72	541.312	540.229	448.122	453.882	317.427	317.438	193.718	191.965	105.612	106.194	55.1516	55.9316	25.3408	28.7134	12.6101	14.5529	5.74237	7.32658	2.32068	3.67334	0.645386	1.84054		353.62	56.3405	56.8919	56.1378	55.4394	51.6202	51.6571	44.582	44.6396	31.2235	32.5855	21.0577	19.8793	11.8993	11.0104	6.13895	5.77348	2.46599	2.95951	1.65647	1.49695	0.701856	0.752583
353.72	540.95	539.918	447.841	453.621	317.236	317.256	193.595	191.855	105.539	106.133	55.1084	55.8994	25.3179	28.6969	12.6177	14.5445	5.74019	7.32236	2.29576	3.67123	0.622535	1.83948		354.62	55.9777	56.5279	55.7664	55.088	51.313	51.3373	44.3009	44.3749	31.0266	32.4053	20.9614	19.7766	11.8249	10.956	6.10104	5.7457	2.43904	2.94547	1.62832	1.48989	0.679523	0.749048
354.72	540.613	539.608	447.554	453.36	317.029	317.073	193.489	191.745	105.474	106.072	55.0606	55.8673	25.3039	28.6804	12.6115	14.5361	5.71418	7.31816	2.29283	3.66911	0.616431	1.83842		355.62	55.6232	56.167	55.3884	54.7395	50.9672	51.0201	44.0709	44.1121	30.8428	32.2262	20.8587	19.6745	11.7799	10.9019	6.0702	5.71806	2.4332	2.93149	1.62526	1.48287	0.679834	0.74553
355.72	540.273	539.298	447.282	453.1	316.862	316.891	193.394	191.635	105.429	106.011	55.0334	55.8352	25.2783	28.6639	12.6099	14.5278	5.70496	7.31395	2.30048	3.66701	0.611633	1.83736		356.62	55.2796	55.8092	55.0292	54.394	50.6223	50.7055	43.8148	43.8513	30.6263	32.0483	20.7564	19.573	11.713	10.8482	6.02461	5.69056	2.41428	2.91757	1.60115	1.47588	0.645349	0.742028
356.72	539.922	538.988	447.021	452.839	316.686	316.709	193.292	191.524	105.359	105.95	55.0052	55.8031	25.2759	28.6475	12.6107	14.5194	5.7115	7.30974	2.27245	3.6649	0.608008	1.83631		357.62	54.9381	55.4545	54.6875	54.0514	50.2896	50.3935	43.5373	43.5925	30.4247	31.8715	20.6648	19.4721	11.6617	10.7946	5.97886	5.66319	2.39757	2.90373	1.57493	1.46893	0.627301	0.738543
357.72	539.551	538.678	446.731	452.579	316.478	316.527	193.188	191.414	105.303	105.889	54.96	55.771	25.2628	28.631	12.5892	14.5111	5.6907	7.30554	2.26206	3.66279	0.594312	1.83525		358.62	54.6086	55.1029	54.3507	53.7117	50.0074	50.084	43.2571	43.3356	30.248	31.6959	20.5656	19.3717	11.5934	10.7414	5.9394	5.63595	2.3892	2.88995	1.57557	1.462	0.618738	0.735074
358.72	539.22	538.368	446.442	452.319	316.268	316.345	193.096	191.304	105.244	105.829	54.9371	55.7389	25.2504	28.6145	12.5884	14.5027	5.67969	7.30134	2.24219	3.66069	0.584168	1.8342		359.62	54.2963	54.7543	54.0308	53.3749	49.7325	49.7769	43.0303	43.0805	30.0676	31.5214	20.4625	19.2719	11.5544	10.6884	5.91089	5.60885	2.39923	2.87624	1.5777	1.45511	0.622375	0.731622
359.72	538.872	538.059	446.169	452.059	316.074	316.163	192.977	191.194	105.182	105.768	54.9184	55.7069	25.2114	28.5981	12.5779	14.4944	5.6701	7.29715	2.2384	3.65858	0.582154	1.83314		360.62	53.9765	54.4086	53.7292	53.0409	49.4503	49.4724	42.828	42.8274	29.9059	31.3481	20.3605	19.1727	11.5031	10.6358	5.90101	5.58189	2.40732	2.86259	1.58552	1.44826	0.610254	0.728186
360.72	538.551	537.749	445.902	451.799	315.903	315.981	192.885	191.084	105.127	105.707	54.9025	55.6749	25.1879	28.5816	12.5681	14.4861	5.65304	7.29295	2.22898	3.65648	0.580945	1.83209		361.62	53.6107	54.0659	53.4472	52.7097	49.1387	49.1702	42.596	42.5761	29.737	31.1759	20.2373	19.074	11.4598	10.5833	5.87949	5.55506	2.39775	2.84901	1.59379	1.44143	0.607312	0.724766
361.72	538.242	537.44	445.632	451.539	315.73	315.8	192.789	190.975	105.083	105.646	54.8798	55.6429	25.171	28.5652	12.5692	14.4777	5.65171	7.28876	2.21279	3.65438	0.565357	1.83104		362.62	53.3078	53.7261	53.149	52.3812	48.8431	48.8705	42.3337	42.3267	29.5588	31.0048	20.1427	18.9759	11.3968	10.5312	5.8722	5.52836	2.3892	2.83549	1.58937	1.43464	0.591394	0.721363
362.72	537.902	537.131	445.363	451.279	315.573	315.618	192.683	190.865	105.029	105.585	54.8421	55.6109	25.1478	28.5488	12.5585	14.4694	5.64365	7.28457	2.21066	3.65228	0.561084	1.82998		363.62	52.9875	53.3892	52.8204	52.0555	48.546	48.5731	42.0869	42.0791	29.3777	30.8348	20.0542	18.8783	11.3522	10.4793	5.86713	5.50179	2.37653	2.82204	1.59485	1.42788	0.586426	0.717975
363.72	537.581	536.823	445.091	451.02	315.441	315.437	192.583	190.755	104.968	105.525	54.8243	55.5789	25.1264	28.5324	12.5377	14.4611	5.65271	7.28038	2.20868	3.65018	0.579041	1.82893		364.62	52.6776	53.0551	52.4667	51.7324	48.2479	48.2781	41.8354	41.8333	29.2247	30.6658	19.9566	18.7813	11.3121	10.4277	5.8363	5.47535	2.35394	2.80866	1.591	1.42115	0.575134	0.714603
364.72	537.231	536.514	444.812	450.761	315.258	315.256	192.468	190.645	104.921	105.464	54.7896	55.547	25.0925	28.516	12.5395	14.4528	5.63254	7.2762	2.2098	3.64808	0.575916	1.82788		365.62	52.3226	52.7237	52.156	51.412	47.9289	47.9854	41.6006	41.5893	29.0636	30.498	19.8591	18.6849	11.2688	10.3764	5.8106	5.44905	2.33474	2.79533	1.58611	1.41445	0.560828	0.711247
365.72	536.912	536.206	444.531	450.502	315.063	315.074	192.363	190.536	104.886	105.403	54.7635	55.515	25.0755	28.4996	12.5093	14.4445	5.64226	7.27201	2.22065	3.64598	0.579858	1.82683		366.62	52.001	52.3952	51.8094	51.0943	47.6422	47.695	41.3471	41.3471	28.8854	30.3312	19.7458	18.589	11.2014	10.3253	5.77413	5.42287	2.31599	2.78208	1.54171	1.40779	0.555133	0.707908
366.72	536.613	535.897	444.273	450.243	314.868	314.893	192.258	190.426	104.836	105.343	54.7392	55.4831	25.0707	28.4832	12.5084	14.4362	5.64429	7.26783	2.20435	3.64388	0.583679	1.82578		367.62	51.6965	52.0693	51.5002	50.7791	47.363	47.4069	41.1193	41.1066	28.6884	30.1655	19.6689	18.4936	11.145	10.2745	5.74041	5.39682	2.28762	2.76888	1.52849	1.40116	0.548498	0.704583
367.72	536.253	535.589	444.023	449.984	314.673	314.712	192.144	190.317	104.79	105.282	54.7045	55.4512	25.0681	28.4668	12.4896	14.4279	5.62552	7.26366	2.21078	3.64179	0.58269	1.82473		368.62	51.3592	51.7462	51.2058	50.4664	47.1029	47.121	40.873	40.8678	28.5016	30.0009	19.5654	18.3987	11.0899	10.224	5.71376	5.3709	2.30308	2.75575	1.51814	1.39456	0.551447	0.701275
368.72	535.912	535.281	443.774	449.725	314.506	314.531	192.051	190.207	104.744	105.222	54.6904	55.4194	25.0638	28.4505	12.4809	14.4196	5.62539	7.25948	2.22831	3.6397	0.588452	1.82368		369.62	51.0585	51.4256	50.8981	50.1563	46.8365	46.8373	40.6151	40.6308	28.2955	29.8373	19.472	18.3044	11.0324	10.1737	5.68864	5.34511	2.29631	2.74268	1.50272	1.38799	0.526593	0.697982
369.72	535.603	534.974	443.522	449.467	314.338	314.35	191.95	190.098	104.705	105.161	54.6702	55.3875	25.0333	28.4341	12.489	14.4113	5.64109	7.25531	2.21145	3.6376	0.587268	1.82263		370.62	50.75	51.1078	50.5795	49.8487	46.5215	46.5559	40.3655	40.3955	28.1458	29.6747	19.3769	18.2106	10.9627	10.1237	5.6451	5.31945	2.28352	2.72968	1.47946	1.38145	0.514819	0.694704
370.72	535.275	534.666	443.205	449.208	314.169	314.17	191.865	189.989	104.649	105.101	54.6522	55.3557	25.0264	28.4178	12.4783	14.403	5.63674	7.25114	2.21573	3.63551	0.582836	1.82158		371.62	50.4295	50.7925	50.2574	49.5436	46.2127	46.2765	40.135	40.1618	27.9649	29.5132	19.287	18.1174	10.8914	10.0739	5.5941	5.29391	2.23324	2.71674	1.46074	1.37494	0.494879	0.691442
371.72	534.933	534.359	442.922	448.95	314.014	313.989	191.799	189.88	104.621	105.04	54.6369	55.3238	25.0309	28.4014	12.4996	14.3947	5.65387	7.24697	2.23718	3.63342	0.595398	1.82054		372.62	50.1076	50.4797	49.9503	49.2409	45.9475	45.9994	39.918	39.9299	27.8173	29.3527	19.1767	18.0247	10.8434	10.0244	5.56752	5.2685	2.20664	2.70386	1.46284	1.36846	0.478113	0.688195
372.72	534.621	534.052	442.652	448.692	313.88	313.809	191.715	189.77	104.569	104.98	54.6243	55.292	25.0164	28.3851	12.5005	14.3865	5.664	7.2428	2.24133	3.63134	0.59198	1.81949		373.62	49.8067	50.1695	49.6481	48.9406	45.7063	45.7243	39.687	39.6995	27.6448	29.1932	19.0742	17.9324	10.8011	9.97517	5.53662	5.24321	2.18475	2.69104	1.46198	1.36202	0.457642	0.684964
373.72	534.311	533.745	442.405	448.434	313.718	313.628	191.637	189.661	104.534	104.92	54.6088	55.2603	25.0041	28.3688	12.5005	14.3782	5.65308	7.23864	2.22089	3.62925	0.596924	1.81844		374.62	49.4784	49.8618	49.348	48.6426	45.4526	45.4514	39.4324	39.4708	27.4544	29.0347	18.9764	17.8407	10.7601	9.92618	5.52356	5.21805	2.15442	2.67828	1.46027	1.3556	0.454437	0.681748
374.72	533.982	533.438	442.143	448.176	313.561	313.448	191.535	189.552	104.487	104.859	54.5841	55.2285	24.9761	28.3525	12.48	14.3699	5.64377	7.23448	2.21847	3.62716	0.590381	1.8174		375.62	49.182	49.5565	49.058	48.3471	45.1797	45.1805	39.1919	39.2438	27.2719	28.8772	18.8607	17.7496	10.7084	9.87744	5.49915	5.19301	2.11414	2.66559	1.4483	1.34921	0.44159	0.678547
375.72	533.642	533.131	441.901	447.919	313.377	313.268	191.427	189.443	104.433	104.799	54.5705	55.1967	24.9614	28.3362	12.4701	14.3617	5.64172	7.23032	2.2312	3.62508	0.594239	1.81635		376.62	48.9063	49.2537	48.7606	48.0538	44.9037	44.9117	38.9508	39.0183	27.0984	28.7207	18.7728	17.6589	10.6556	9.82894	5.48132	5.16809	2.10004	2.65295	1.43945	1.34286	0.412018	0.675361
376.72	533.312	532.825	441.641	447.661	313.177	313.088	191.32	189.334	104.365	104.739	54.5392	55.165	24.9418	28.3199	12.4603	14.3534	5.64172	7.22616	2.23212	3.62299	0.605042	1.81531		377.62	48.627	48.9533	48.4592	47.7629	44.6616	44.6449	38.7593	38.7944	26.9582	28.5652	18.692	17.5687	10.6259	9.7807	5.47996	5.1433	2.09746	2.64038	1.43906	1.33653	0.410016	0.67219
377.72	532.98	532.518	441.352	447.404	312.984	312.908	191.204	189.226	104.308	104.679	54.5056	55.1333	24.9285	28.3036	12.4506	14.3452	5.62967	7.22201	2.21102	3.62091	0.58971	1.81427		378.62	48.3492	48.6553	48.1981	47.4743	44.4281	44.3801	38.5467	38.5721	26.8072	28.4106	18.6045	17.479	10.5923	9.73271	5.46707	5.11863	2.09694	2.62786	1.44283	1.33024	0.4164	0.669034
378.72	532.622	532.212	441.081	447.147	312.783	312.728	191.085	189.117	104.256	104.618	54.4624	55.1016	24.896	28.2874	12.4201	14.3369	5.613	7.21786	2.20811	3.61883	0.58125	1.81322		379.62	48.085	48.3596	47.9096	47.1878	44.1826	44.1173	38.3196	38.3514	26.6585	28.2571	18.5206	17.3899	10.5635	9.68496	5.45184	5.09408	2.08002	2.61541	1.44714	1.32397	0.400452	0.665893
379.72	532.311	531.906	440.82	446.89	312.599	312.548	190.981	189.008	104.193	104.558	54.447	55.0699	24.8811	28.2711	12.4095	14.3287	5.62	7.21371	2.22107	3.61675	0.576355	1.81218		380.62	47.8066	48.0663	47.6314	46.9037	43.9381	43.8565	38.103	38.1322	26.5389	28.1044	18.4591	17.3012	10.5275	9.63746	5.42576	5.06965	2.08928	2.60302	1.45151	1.31774	0.403546	0.662767
380.72	532.013	531.601	440.572	446.633	312.43	312.368	190.88	188.9	104.144	104.498	54.4201	55.0383	24.8618	28.2548	12.4009	14.3204	5.60345	7.20956	2.20282	3.61467	0.564942	1.81114		381.62	47.5167	47.7753	47.3983	46.6217	43.6811	43.5976	37.891	37.9145	26.3979	27.9528	18.3928	17.213	10.5049	9.5902	5.41266	5.04534	2.10852	2.59068	1.4599	1.31153	0.399658	0.659655
381.72	531.693	531.295	440.302	446.376	312.248	312.189	190.759	188.791	104.093	104.438	54.381	55.0066	24.8431	28.2386	12.3822	14.3122	5.59436	7.20542	2.19067	3.61259	0.555909	1.8101		382.62	47.2276	47.4865	47.1577	46.3418	43.4372	43.3406	37.6887	37.6983	26.2383	27.802	18.3139	17.1253	10.4538	9.54319	5.3979	5.02115	2.09739	2.57841	1.46547	1.30536	0.416132	0.656558
382.72	531.361	530.99	440.032	446.119	312.067	312.009	190.646	188.682	104.041	104.378	54.3596	54.975	24.8201	28.2224	12.3608	14.304	5.5723	7.20128	2.18136	3.61051	0.554492	1.80906		383.62	46.9854	47.2	46.8972	46.0642	43.1905	43.0856	37.4799	37.4837	26.0668	27.6522	18.2504	17.0381	10.4035	9.49641	5.3824	4.99708	2.08781	2.56619	1.47847	1.29921	0.410303	0.653476
383.72	531.031	530.684	439.763	445.863	311.871	311.83	190.543	188.574	103.988	104.318	54.3339	54.9434	24.8057	28.2061	12.3384	14.2958	5.56423	7.19714	2.17875	3.60844	0.550793	1.80802		384.62	46.7175	46.9157	46.6294	45.7886	42.9471	42.8324	37.288	37.2705	25.905	27.5034	18.1538	16.9514	10.3608	9.44988	5.35771	4.97313	2.08627	2.55403	1.48424	1.29309	0.414099	0.650408
384.72	530.713	530.379	439.502	445.607	311.702	311.651	190.436	188.466	103.928	104.258	54.313	54.9118	24.8067	28.1899	12.3376	14.2875	5.55399	7.193	2.1675	3.60637	0.550952	1.80698		385.62	46.4384	46.6336	46.3215	45.5152	42.7078	42.5811	37.0874	37.0588	25.7562	27.3554	18.0557	16.8652	10.3046	9.40359	5.33856	4.94929	2.08514	2.54193	1.48425	1.287	0.427795	0.647354
385.72	530.387	530.075	439.254	445.351	311.553	311.472	190.373	188.357	103.893	104.198	54.3148	54.8803	24.8202	28.1737	12.3395	14.2793	5.55977	7.18887	2.18242	3.60429	0.57871	1.80594		386.62	46.1589	46.3537	46.0386	45.2438	42.4573	42.3316	36.8867	36.8485	25.6064	27.2084	17.9444	16.7794	10.2438	9.35753	5.31666	4.92557	2.06693	2.52989	1.48304	1.28094	0.416742	0.644315
386.72	530.084	529.77	439.022	445.095	311.425	311.293	190.309	188.249	103.854	104.138	54.3071	54.8487	24.8215	28.1575	12.3576	14.2711	5.59446	7.18473	2.19784	3.60222	0.597033	1.8049		387.62	45.8974	46.076	45.7778	44.9745	42.1778	42.084	36.6973	36.6397	25.4568	27.0623	17.8439	16.6941	10.192	9.31171	5.28821	4.90197	2.05719	2.51791	1.47412	1.27491	0.387054	0.641291
387.72	529.803	529.465	438.785	444.839	311.256	311.114	190.22	188.141	103.813	104.078	54.2869	54.8172	24.8194	28.1413	12.3691	14.2629	5.59659	7.1806	2.20706	3.60015	0.607287	1.80386		388.62	45.6403	45.8003	45.527	44.7073	41.9129	41.8381	36.503	36.4323	25.323	26.917	17.7468	16.6093	10.1497	9.26612	5.26396	4.87848	2.0433	2.50598	1.47057	1.26891	0.363928	0.63828
388.72	529.52	529.161	438.544	444.583	311.084	310.935	190.148	188.033	103.76	104.019	54.2682	54.7857	24.8203	28.1252	12.3769	14.2547	5.60455	7.17648	2.21588	3.59808	0.607116	1.80283		389.62	45.3594	45.5268	45.259	44.442	41.6706	41.5941	36.3022	36.2264	25.1741	26.7727	17.6486	16.5249	10.0889	9.22077	5.22137	4.85511	2.0144	2.49411	1.45538	1.26293	0.340882	0.635284
389.72	529.19	528.857	438.29	444.327	310.907	310.756	190.049	187.924	103.701	103.959	54.2496	54.7542	24.8022	28.109	12.3767	14.2465	5.61038	7.17235	2.21067	3.59601	0.606091	1.80179		390.62	45.0988	45.2554	44.9779	44.1788	41.4057	41.3518	36.0842	36.0218	25.0248	26.6293	17.5473	16.441	10.0017	9.17565	5.17418	4.83186	1.97634	2.4823	1.43041	1.25699	0.307074	0.632302
390.72	528.832	528.553	438.032	444.072	310.72	310.577	189.951	187.816	103.656	103.899	54.2224	54.7227	24.7734	28.0928	12.3625	14.2383	5.60339	7.16823	2.22217	3.59394	0.60669	1.80076		391.62	44.8168	44.986	44.7084	43.9175	41.1592	41.1113	35.8466	35.8187	24.8682	26.4867	17.4637	16.3576	9.93347	9.13076	5.11713	4.80871	1.96661	2.47055	1.42242	1.25107	0.277771	0.629333
391.72	528.492	528.249	437.753	443.817	310.537	310.399	189.849	187.708	103.613	103.839	54.1807	54.6913	24.7522	28.0767	12.3509	14.2301	5.58235	7.16411	2.20214	3.59188	0.596656	1.79972		392.62	44.5497	44.7186	44.4371	43.6581	40.9046	40.8725	35.6042	35.6169	24.7154	26.345	17.376	16.2746	9.88124	9.0861	5.0939	4.78569	1.95375	2.45885	1.40884	1.24518	0.263995	0.626379
392.72	528.18	527.945	437.482	443.562	310.378	310.221	189.749	187.601	103.562	103.78	54.1495	54.6598	24.7325	28.0606	12.3214	14.222	5.57296	7.15999	2.19187	3.58981	0.585157	1.79869		393.62	44.2794	44.4533	44.1799	43.4007	40.6871	40.6355	35.4067	35.4165	24.5568	26.2042	17.2817	16.1921	9.84194	9.04166	5.05699	4.76277	1.95333	2.4472	1.4121	1.23932	0.265631	0.623439
393.72	527.852	527.642	437.213	443.307	310.204	310.042	189.645	187.493	103.519	103.72	54.1323	54.6284	24.7272	28.0444	12.3009	14.2138	5.57434	7.15587	2.21222	3.58775	0.582031	1.79765		394.62	44.0078	44.1899	43.9392	43.1452	40.4582	40.4001	35.2165	35.2174	24.4165	26.0642	17.2137	16.11	9.81022	8.99746	5.02754	4.73997	1.95542	2.43562	1.40553	1.23348	0.256952	0.620513
394.72	527.542	527.338	436.964	443.052	310.011	309.864	189.529	187.385	103.503	103.66	54.1204	54.597	24.7132	28.0283	12.3013	14.2056	5.573	7.15176	2.21387	3.58569	0.584595	1.79662		395.62	43.7489	43.9286	43.7	42.8916	40.234	40.1664	35.0312	35.0197	24.2788	25.9251	17.1245	16.0284	9.77487	8.95348	5.01122	4.71727	1.95858	2.42408	1.3983	1.22768	0.260412	0.6176
395.72	527.231	527.035	436.732	442.797	309.832	309.686	189.413	187.277	103.457	103.601	54.0842	54.5656	24.6976	28.0122	12.2968	14.1975	5.56449	7.14765	2.21847	3.58363	0.592212	1.79559		396.62	43.4976	43.6691	43.4675	42.6398	40.0175	39.9344	34.8494	34.8233	24.1472	25.7868	17.0446	15.9473	9.75446	8.90972	4.99084	4.69469	1.9574	2.41261	1.4046	1.2219	0.258301	0.614701
396.72	526.9	526.732	436.462	442.543	309.638	309.508	189.319	187.17	103.414	103.541	54.0681	54.5343	24.6824	27.9961	12.2993	14.1893	5.57156	7.14354	2.21201	3.58157	0.587659	1.79455		397.62	43.2498	43.4117	43.2077	42.39	39.7807	39.7041	34.6344	34.6282	23.9935	25.6494	16.9478	15.8666	9.70129	8.86619	4.96472	4.67222	1.93457	2.40119	1.37213	1.21614	0.244324	0.611816
397.72	526.566	526.43	436.177	442.288	309.47	309.33	189.218	187.062	103.378	103.482	54.0635	54.5029	24.677	27.98	12.2814	14.1811	5.58071	7.13943	2.2172	3.57951	0.603039	1.79352		398.62	43.0453	43.1561	42.9797	42.1419	39.5231	39.4754	34.441	34.4345	23.8393	25.5128	16.8725	15.7863	9.64484	8.82288	4.94299	4.64986	1.92096	2.38982	1.35742	1.21042	0.230804	0.608944
398.72	526.273	526.127	435.925	442.034	309.312	309.152	189.124	186.954	103.327	103.422	54.0529	54.4716	24.6856	27.9639	12.3005	14.173	5.61265	7.13533	2.22933	3.57745	0.6104	1.79249		399.62	42.8165	42.9024	42.7664	41.8956	39.2961	39.2483	34.2572	34.242	23.6948	25.377	16.7823	15.7064	9.6026	8.77979	4.92566	4.62761	1.91516	2.37851	1.3526	1.20472	0.226624	0.606086
399.72	525.965	525.825	435.653	441.78	309.132	308.974	189.052	186.847	103.28	103.363	54.0425	54.4403	24.6682	27.9478	12.3066	14.1648	5.62156	7.13123	2.21926	3.57539	0.618945	1.79146		400.62	42.5389	42.6505	42.5343	41.6512	39.0717	39.0228	34.0562	34.0508	23.5641	25.242	16.7067	15.627	9.55082	8.73692	4.90333	4.60547	1.88486	2.36725	1.33925	1.19905	0.193597	0.603241
400.72	525.662	525.522	435.392	441.526	308.977	308.797	188.947	186.74	103.214	103.303	54.0178	54.409	24.6411	27.9318	12.3	14.1567	5.63184	7.12713	2.21063	3.57334	0.59607	1.79043		401.62	42.2808	42.4006	42.2574	41.4085	38.8718	38.7988	33.8461	33.8609	23.4146	25.1079	16.6081	15.5481	9.4903	8.69427	4.87488	4.58343	1.86536	2.35604	1.31262	1.19341	0.183136	0.60041
401.72	525.352	525.22	435.113	441.272	308.797	308.619	188.859	186.632	103.153	103.244	53.9816	54.3777	24.6227	27.9157	12.2904	14.1486	5.62234	7.12303	2.19157	3.57128	0.58418	1.7894		402.62	42.0283	42.1524	41.9914	41.1676	38.6575	38.5765	33.6494	33.6722	23.2675	24.9746	16.5157	15.4695	9.45294	8.65184	4.85669	4.56151	1.84717	2.34489	1.30432	1.18779	0.169464	0.597592
402.72	525.041	524.918	434.862	441.019	308.619	308.442	188.768	186.525	103.103	103.185	53.9597	54.3464	24.6032	27.8997	12.2896	14.1404	5.6228	7.11894	2.19061	3.56923	0.565308	1.78837		403.62	41.806	41.9061	41.7386	40.9284	38.4495	38.3557	33.4591	33.4848	23.1375	24.8421	16.4251	15.3914	9.41287	8.60962	4.82915	4.53969	1.83651	2.3338	1.30345	1.1822	0.15705	0.594787
403.72	524.711	524.617	434.623	440.765	308.452	308.265	188.674	186.418	103.057	103.125	53.9346	54.3152	24.5854	27.8836	12.28	14.1323	5.61179	7.11484	2.19894	3.56718	0.562915	1.78735		404.62	41.5684	41.6616	41.5184	40.6909	38.2383	38.1365	33.2858	33.2987	23.0054	24.7103	16.3448	15.3137	9.37134	8.56761	4.81824	4.51798	1.81818	2.32275	1.31274	1.17664	0.155701	0.591995
404.72	524.423	524.315	434.38	440.512	308.28	308.087	188.578	186.311	103.005	103.066	53.9111	54.284	24.5726	27.8676	12.2787	14.1242	5.62128	7.11075	2.19214	3.56513	0.564942	1.78632		405.62	41.3362	41.4188	41.2992	40.4552	38.0163	37.9188	33.1058	33.1137	22.8583	24.5794	16.2522	15.2365	9.3231	8.52582	4.8069	4.49637	1.79661	2.31176	1.30256	1.1711	0.145441	0.589217
405.72	524.124	524.014	434.115	440.258	308.117	307.91	188.471	186.204	102.973	103.007	53.8768	54.2528	24.5536	27.8516	12.261	14.1161	5.60641	7.10667	2.17679	3.56308	0.579724	1.78529		406.62	41.1091	41.1778	41.0859	40.2211	37.7968	37.7026	32.9376	32.93	22.7067	24.4492	16.1636	15.1596	9.28082	8.48425	4.77692	4.47487	1.7774	2.30082	1.30255	1.16559	0.143494	0.586452
406.72	523.821	523.712	433.871	440.005	307.967	307.733	188.35	186.096	102.926	102.948	53.8392	54.2216	24.5508	27.8356	12.2693	14.1079	5.61179	7.10258	2.17141	3.56103	0.575183	1.78426		407.62	40.887	40.9385	40.8587	39.9887	37.5924	37.4879	32.7698	32.7475	22.5685	24.3199	16.1019	15.0832	9.23409	8.44288	4.75115	4.45347	1.75057	2.28993	1.30815	1.1601	0.149237	0.583699
407.72	523.484	523.411	433.623	439.752	307.802	307.556	188.254	185.989	102.86	102.888	53.8038	54.1904	24.5269	27.8196	12.2603	14.0998	5.60269	7.0985	2.16971	3.55899	0.572461	1.78324		408.62	40.6592	40.701	40.6267	39.758	37.3814	37.2747	32.5749	32.5662	22.4341	24.1913	16.0076	15.0072	9.20225	8.40172	4.73341	4.43218	1.73527	2.2791	1.30018	1.15464	0.144037	0.58096
408.72	523.172	523.11	433.372	439.5	307.638	307.38	188.159	185.883	102.805	102.829	53.7619	54.1593	24.5126	27.8036	12.2612	14.0917	5.60199	7.09442	2.15332	3.55694	0.575989	1.78221		409.62	40.4189	40.4652	40.3783	39.5288	37.173	37.063	32.3928	32.386	22.2751	24.0634	15.9163	14.9316	9.16099	8.36078	4.69325	4.41099	1.70481	2.26832	1.30024	1.14921	0.134332	0.578234
409.72	522.852	522.81	433.104	439.247	307.468	307.203	188.068	185.776	102.753	102.77	53.7122	54.1281	24.4918	27.7876	12.2404	14.0836	5.58372	7.09034	2.14242	3.55489	0.557056	1.78119		410.62	40.2179	40.231	40.1284	39.3014	36.978	36.8527	32.1976	32.2071	22.1361	23.9364	15.8439	14.8564	9.11154	8.32004	4.66869	4.38991	1.69637	2.25759	1.27544	1.1438	0.126471	0.57552
410.72	522.533	522.509	432.853	438.994	307.293	307.026	187.983	185.669	102.696	102.711	53.6858	54.097	24.468	27.7716	12.2291	14.0755	5.55505	7.08626	2.13885	3.55285	0.551758	1.78017		411.62	39.9891	39.9986	39.9176	39.0755	36.7871	36.6438	32.0276	32.0293	21.9964	23.8101	15.7745	14.7816	9.0741	8.2795	4.64093	4.36893	1.68628	2.24691	1.27527	1.13842	0.135803	0.572819
411.72	522.211	522.209	432.61	438.742	307.109	306.85	187.888	185.562	102.634	102.652	53.669	54.0659	24.4427	27.7557	12.2201	14.0674	5.55082	7.08219	2.14034	3.55081	0.5443	1.77914		412.62	39.7481	39.7678	39.6809	38.8512	36.5879	36.4364	31.848	31.8527	21.8468	23.6845	15.6943	14.7073	9.04205	8.23918	4.63037	4.34805	1.65698	2.23628	1.27527	1.13306	0.128601	0.570131
412.72	521.913	521.909	432.342	438.49	306.928	306.673	187.809	185.456	102.603	102.593	53.6479	54.0348	24.4342	27.7397	12.2103	14.0594	5.5443	7.07812	2.17744	3.54877	0.537134	1.77812		413.62	39.5178	39.5386	39.4682	38.6285	36.3837	36.2305	31.6769	31.6772	21.7159	23.5597	15.5976	14.6333	9.00012	8.19905	4.60498	4.32728	1.66425	2.2257	1.26068	1.12773	0.107056	0.567455
413.72	521.612	521.609	432.124	438.238	306.773	306.497	187.714	185.349	102.567	102.534	53.6319	54.0038	24.4366	27.7238	12.2025	14.0513	5.54574	7.07405	2.18967	3.54673	0.531262	1.7771		414.62	39.2572	39.311	39.2375	38.4074	36.1844	36.0259	31.4941	31.5028	21.5839	23.4356	15.5055	14.5597	8.94012	8.15913	4.58392	4.3066	1.65314	2.21517	1.23157	1.12242	0.0939943	0.564792
414.72	521.28	521.309	431.901	437.986	306.608	306.321	187.627	185.242	102.522	102.475	53.6278	53.9727	24.4295	27.7078	12.2079	14.0432	5.53116	7.06998	2.17819	3.54469	0.531971	1.77608		415.62	39.0167	39.0851	39.0162	38.1878	35.9872	35.8227	31.316	31.3296	21.4652	23.3123	15.4328	14.4865	8.88279	8.11942	4.57692	4.28603	1.62687	2.20469	1.22456	1.11714	0.0851074	0.562142
415.72	520.96	521.009	431.65	437.734	306.431	306.145	187.531	185.136	102.477	102.416	53.6119	53.9417	24.4236	27.6919	12.1783	14.0351	5.52258	7.06592	2.17664	3.54265	0.537964	1.77506		416.62	38.7704	38.8607	38.7786	37.9697	35.7848	35.6209	31.1534	31.1575	21.3443	23.1897	15.357	14.4137	8.83932	8.0799	4.55303	4.26555	1.60385	2.19427	1.21862	1.11189	0.066504	0.559504
416.72	520.669	520.71	431.381	437.483	306.265	305.969	187.437	185.029	102.441	102.357	53.5876	53.9107	24.4112	27.676	12.1685	14.0271	5.51102	7.06186	2.16866	3.54061	0.531848	1.77403		417.62	38.5579	38.638	38.5304	37.7532	35.5793	35.4204	30.9688	30.9865	21.208	23.0678	15.2657	14.3414	8.79269	8.04058	4.53929	4.24518	1.59591	2.18389	1.20464	1.10665	0.0601258	0.556879
417.72	520.36	520.41	431.081	437.231	306.105	305.793	187.328	184.923	102.392	102.299	53.549	53.8797	24.4	27.6601	12.14	14.019	5.5011	7.0578	2.16089	3.53858	0.524964	1.77301		418.62	38.3579	38.4168	38.3267	37.5381	35.3645	35.2213	30.8049	30.8166	21.0743	22.9466	15.1779	14.2694	8.76163	8.00146	4.5229	4.2249	1.58475	2.17356	1.1811	1.10145	0.0634096	0.554265
418.72	520.029	520.111	430.821	436.98	305.927	305.617	187.227	184.817	102.342	102.24	53.5197	53.8487	24.3707	27.6442	12.1295	14.0109	5.48157	7.05374	2.14227	3.53655	0.525086	1.772		419.62	38.1832	38.1971	38.0811	37.3246	35.162	35.0236	30.6414	30.6478	20.9571	22.8261	15.1209	14.1977	8.7145	7.96254	4.5009	4.20473	1.56808	2.16328	1.18682	1.09627	0.0394652	0.551664
419.72	519.689	519.812	430.58	436.729	305.753	305.442	187.119	184.711	102.278	102.181	53.4841	53.8178	24.3466	27.6283	12.1107	14.0029	5.4517	7.04969	2.12387	3.53451	0.510425	1.77098		420.62	37.9668	37.979	37.8759	37.1125	34.9566	34.8272	30.4755	30.4801	20.8524	22.7064	15.0626	14.1265	8.66135	7.92382	4.49629	4.18465	1.58372	2.15306	1.20173	1.09111	0.0346618	0.549076
420.72	519.352	519.513	430.322	436.478	305.56	305.266	187.024	184.604	102.227	102.122	53.4432	53.7868	24.3165	27.6124	12.0687	13.9948	5.41528	7.04564	2.12823	3.53248	0.49353	1.76996		421.62	37.7525	37.7624	37.6488	36.9019	34.7742	34.6321	30.3118	30.3134	20.7305	22.5874	14.9985	14.0557	8.61611	7.88529	4.47576	4.16467	1.58883	2.14287	1.2213	1.08598	0.0319883	0.546499
421.72	519.072	519.215	430.064	436.227	305.381	305.09	186.926	184.498	102.159	102.064	53.4239	53.7559	24.2979	27.5965	12.0697	13.9868	5.42493	7.04159	2.1286	3.53045	0.503235	1.76894		422.62	37.5467	37.5473	37.4687	36.6927	34.5906	34.4383	30.1482	30.1479	20.5985	22.469	14.952	13.9852	8.58203	7.84696	4.4787	4.14479	1.5954	2.13274	1.2287	1.08087	0.0364073	0.543935
422.72	518.784	518.916	429.803	435.976	305.232	304.915	186.843	184.392	102.1	102.005	53.3944	53.725	24.2878	27.5807	12.0697	13.9787	5.40408	7.03754	2.12083	3.52842	0.512524	1.76792		423.62	37.3577	37.3336	37.2612	36.4849	34.3924	34.2458	29.981	29.9833	20.4886	22.3514	14.8929	13.9151	8.56354	7.80882	4.47137	4.125	1.59863	2.12266	1.24011	1.07578	0.0408934	0.541383
423.72	518.491	518.618	429.572	435.725	305.068	304.74	186.757	184.286	102.043	101.946	53.3696	53.6941	24.2723	27.5648	12.0699	13.9707	5.39268	7.03349	2.10464	3.52639	0.507617	1.76691		424.62	37.1745	37.1215	37.069	36.2786	34.2227	34.0546	29.8188	29.8198	20.3784	22.2344	14.8519	13.8454	8.53424	7.77087	4.48218	4.10531	1.59876	2.11262	1.24908	1.07072	0.0410155	0.538843
424.72	518.205	518.32	429.335	435.475	304.906	304.565	186.67	184.18	102.013	101.888	53.3386	53.6633	24.2625	27.549	12.0806	13.9627	5.36776	7.02945	2.11899	3.52437	0.518384	1.76589		425.62	36.967	36.9108	36.8874	36.0737	34.0514	33.8646	29.6726	29.6574	20.2641	22.1181	14.7779	13.7761	8.50107	7.73312	4.45491	4.08572	1.60282	2.10264	1.24238	1.06569	0.04516	0.536314
425.72	517.912	518.022	429.112	435.224	304.756	304.39	186.589	184.074	101.974	101.829	53.326	53.6324	24.2519	27.5331	12.0806	13.9547	5.38491	7.02541	2.13773	3.52234	0.525403	1.76488		426.62	36.7633	36.7016	36.6917	35.8702	33.8582	33.676	29.5151	29.496	20.1512	22.0025	14.7202	13.7071	8.46831	7.69555	4.42661	4.06622	1.57152	2.0927	1.23441	1.06067	0.0235716	0.533798
426.72	517.612	517.724	428.862	434.974	304.612	304.215	186.493	183.969	101.927	101.771	53.2932	53.6016	24.2557	27.5173	12.0966	13.9466	5.40369	7.02137	2.1485	3.52031	0.528992	1.76386		427.62	36.5756	36.4938	36.5088	35.6681	33.6787	33.4885	29.3829	29.3356	20.0487	21.8876	14.6698	13.6385	8.45492	7.65818	4.42369	4.04681	1.57882	2.08281	1.23149	1.05568	0.0230466	0.531293
427.72	517.311	517.427	428.611	434.724	304.462	304.04	186.395	183.863	101.907	101.712	53.274	53.5708	24.2554	27.5015	12.0966	13.9386	5.40283	7.01733	2.15979	3.51829	0.540344	1.76285		428.62	36.3837	36.2874	36.3218	35.4673	33.5262	33.3023	29.2426	29.1762	19.9416	21.7733	14.6196	13.5703	8.43759	7.62099	4.39684	4.02751	1.59066	2.07296	1.25109	1.05072	0.0232603	0.5288
428.72	517.031	517.129	428.372	434.474	304.291	303.865	186.314	183.757	101.869	101.654	53.2522	53.54	24.2358	27.4857	12.0994	13.9306	5.43131	7.0133	2.16964	3.51627	0.560291	1.76184		429.62	36.2011	36.0824	36.1396	35.2679	33.3701	33.1174	29.0854	29.0178	19.8404	21.6598	14.5661	13.5024	8.41647	7.58399	4.37847	4.00829	1.59194	2.06316	1.26476	1.04578	0.0352841	0.526319
429.72	516.753	516.832	428.152	434.225	304.125	303.69	186.231	183.652	101.842	101.595	53.2267	53.5092	24.2211	27.4699	12.0904	13.9226	5.44366	7.00927	2.17743	3.51425	0.585632	1.76082		430.62	36.0304	35.8789	35.9689	35.0698	33.2189	32.9336	28.9638	28.8604	19.7703	21.5468	14.504	13.4349	8.41373	7.54717	4.38588	3.98917	1.60093	2.05341	1.2718	1.04086	0.0423214	0.52385
430.72	516.483	516.535	427.941	433.975	303.994	303.516	186.169	183.546	101.813	101.537	53.208	53.4785	24.1996	27.4541	12.0994	13.9146	5.46503	7.00524	2.18524	3.51223	0.605163	1.75981		431.62	35.8525	35.6767	35.7967	34.8731	33.0699	32.7511	28.8343	28.704	19.6795	21.4346	14.4755	13.3678	8.42542	7.51055	4.38562	3.97014	1.62054	2.04371	1.29144	1.03596	0.062347	0.521392
431.72	516.182	516.238	427.691	433.726	303.849	303.341	186.094	183.44	101.786	101.478	53.1934	53.4477	24.186	27.4383	12.1072	13.9066	5.48273	7.00121	2.18903	3.51021	0.611694	1.7588		432.62	35.6664	35.4758	35.6367	34.6777	32.905	32.5698	28.716	28.5486	19.5964	21.3229	14.4044	13.301	8.42139	7.4741	4.38788	3.9512	1.62537	2.03405	1.33197	1.03109	0.0767517	0.518946
432.72	515.891	515.941	427.442	433.476	303.667	303.167	185.999	183.335	101.741	101.42	53.1892	53.417	24.1719	27.4225	12.1072	13.8986	5.47196	6.99719	2.173	3.50819	0.615405	1.75779		433.62	35.4651	35.2764	35.4381	34.4836	32.7458	32.3896	28.5668	28.3942	19.4661	21.212	14.3229	13.2346	8.39261	7.43784	4.37562	3.93236	1.61613	2.02444	1.32405	1.02624	0.0760437	0.516511
433.72	515.564	515.645	427.185	433.227	303.494	302.993	185.905	183.23	101.69	101.362	53.1655	53.3863	24.1473	27.4068	12.1008	13.8906	5.46422	6.99317	2.16157	3.50617	0.622278	1.75678		434.62	35.2932	35.0783	35.2585	34.2908	32.5714	32.2106	28.4283	28.2407	19.3258	21.1016	14.2503	13.1685	8.37144	7.40176	4.37813	3.91361	1.60825	2.01487	1.32454	1.02141	0.0586791	0.514088
434.72	515.244	515.348	426.955	432.978	303.343	302.818	185.814	183.124	101.64	101.303	53.1542	53.3556	24.1377	27.391	12.1021	13.8826	5.46383	6.98915	2.16117	3.50416	0.632031	1.75577		435.62	35.0878	34.8815	35.076	34.0993	32.3947	32.0328	28.2763	28.0881	19.203	20.9919	14.1843	13.1028	8.34207	7.36586	4.38542	3.89494	1.58785	2.00535	1.34087	1.01661	0.05625	0.511676
435.72	514.902	515.052	426.713	432.729	303.179	302.644	185.719	183.019	101.574	101.245	53.1396	53.3249	24.1311	27.3753	12.1103	13.8746	5.45206	6.98513	2.1426	3.50214	0.614307	1.75476		436.62	34.9081	34.686	34.8982	33.9091	32.2074	31.8562	28.1275	27.9366	19.0855	20.8829	14.1158	13.0374	8.31174	7.33015	4.37977	3.87637	1.58604	1.99588	1.35316	1.01183	0.0561462	0.509275
436.72	514.601	514.756	426.471	432.48	303.007	302.47	185.609	182.914	101.512	101.187	53.1194	53.2943	24.1117	27.3595	12.0913	13.8667	5.44065	6.98111	2.12979	3.50013	0.614856	1.75375		437.62	34.7279	34.4919	34.7093	33.7201	32.0188	31.6807	27.9981	27.7859	18.9767	20.7744	14.045	12.9724	8.28396	7.29461	4.37731	3.85789	1.55801	1.98645	1.35424	1.00707	0.0672058	0.506886
437.72	514.312	514.46	426.233	432.232	302.847	302.297	185.501	182.809	101.454	101.129	53.0884	53.2636	24.1016	27.3438	12.0787	13.8587	5.44254	6.9771	2.13143	3.49812	0.595874	1.75274		438.62	34.5471	34.299	34.5299	33.5324	31.8436	31.5063	27.8519	27.6362	18.8882	20.6666	13.9913	12.9077	8.23541	7.25925	4.37177	3.8395	1.54956	1.97706	1.34869	1.00233	0.0693969	0.504508
438.72	513.994	514.164	425.994	431.983	302.674	302.123	185.404	182.704	101.399	101.071	53.0542	53.233	24.0788	27.3281	12.0607	13.8507	5.44509	6.97309	2.13895	3.49611	0.600842	1.75173		439.62	34.3542	34.1074	34.3677	33.3459	31.692	31.333	27.7014	27.4875	18.797	20.5594	13.9407	12.8434	8.20321	7.22407	4.37145	3.8212	1.53964	1.96772	1.36516	0.997621	0.0700744	0.502141
439.72	513.693	513.869	425.772	431.735	302.524	301.949	185.313	182.599	101.358	101.013	53.0352	53.2024	24.0686	27.3124	12.0412	13.8428	5.43549	6.96908	2.14929	3.4941	0.611816	1.75073		440.62	34.1576	33.9172	34.1952	33.1606	31.5229	31.1609	27.5331	27.3396	18.7136	20.4528	13.8552	12.7794	8.16056	7.18906	4.34474	3.80299	1.52274	1.95842	1.35981	0.99293	0.0736634	0.499786
440.72	513.403	513.573	425.543	431.487	302.364	301.776	185.233	182.494	101.329	100.955	53.0166	53.1718	24.0463	27.2967	12.0396	13.8348	5.42493	6.96507	2.14032	3.49209	0.600891	1.74972		441.62	33.9742	33.7281	34.0091	32.9766	31.3663	30.9899	27.3661	27.1927	18.5984	20.3469	13.7917	12.7157	8.10223	7.15424	4.32532	3.78486	1.49567	1.94917	1.35303	0.988261	0.067627	0.497441
441.72	513.102	513.278	425.302	431.239	302.213	301.602	185.145	182.389	101.288	100.897	52.9849	53.1413	24.0368	27.281	12.0396	13.8269	5.42393	6.96107	2.14834	3.49008	0.600513	1.74872		442.62	33.8344	33.5404	33.8075	32.7938	31.1801	30.82	27.2384	27.0467	18.4772	20.2415	13.7208	12.6524	8.07089	7.11958	4.3098	3.76683	1.47866	1.93997	1.34728	0.983614	0.0508482	0.495107
442.72	512.821	512.983	425.072	430.991	302.043	301.429	185.052	182.284	101.236	100.839	52.9636	53.1107	24.0351	27.2653	12.0386	13.8189	5.42096	6.95707	2.13934	3.48808	0.619202	1.74771		443.62	33.6486	33.3538	33.6269	32.6122	31.0024	30.6512	27.1042	26.9015	18.363	20.1368	13.6455	12.5894	8.03049	7.0851	4.29121	3.74888	1.48563	1.9308	1.35096	0.978989	0.0432069	0.492785
443.72	512.529	512.688	424.822	430.743	301.883	301.255	184.963	182.179	101.186	100.781	52.9424	53.0802	24.0168	27.2496	12.0582	13.811	5.43118	6.95307	2.13096	3.48607	0.63136	1.74671		444.62	33.4601	33.1685	33.4462	32.4317	30.8188	30.4834	26.9705	26.7573	18.2419	20.0326	13.5584	12.5268	7.97959	7.05079	4.26063	3.73102	1.46299	1.92168	1.34706	0.974386	0.0215395	0.490473
444.72	512.251	512.393	424.582	430.495	301.72	301.082	184.878	182.074	101.133	100.723	52.9291	53.0497	24.0121	27.234	12.0611	13.803	5.42102	6.94907	2.12274	3.48407	0.635254	1.7457		445.62	33.2767	32.9844	33.2671	32.2525	30.6496	30.3167	26.8184	26.6139	18.1251	19.9291	13.4954	12.4645	7.94424	7.01665	4.24767	3.71324	1.44705	1.91261	1.3355	0.969805	-0.0113464	0.488172
445.72	511.935	512.099	424.325	430.248	301.567	300.909	184.791	181.97	101.074	100.665	52.9084	53.0192	24.0024	27.2183	12.0513	13.7951	5.42596	6.94508	2.12939	3.48206	0.637207	1.7447		446.62	33.0776	32.8016	33.0974	32.0744	30.4932	30.1511	26.6636	26.4715	18.0443	19.8261	13.4359	12.4025	7.91119	6.98269	4.24402	3.69555	1.44525	1.90357	1.32916	0.965245	-0.0247191	0.485882
446.72	511.651	511.804	424.111	430.001	301.417	300.736	184.688	181.865	101.013	100.607	52.8881	52.9887	24.0015	27.2027	12.0583	13.7872	5.4425	6.94109	2.12274	3.48006	0.634461	1.7437		447.62	32.888	32.6199	32.9088	31.8975	30.342	29.9866	26.5063	26.3299	17.9351	19.7237	13.3671	12.3408	7.87213	6.94889	4.21356	3.67795	1.43549	1.89458	1.31042	0.960707	-0.0351561	0.483603
447.72	511.371	511.51	423.881	429.754	301.239	300.563	184.588	181.761	100.955	100.549	52.8606	52.9583	23.9828	27.187	12.0396	13.7792	5.43353	6.9371	2.11298	3.47806	0.626282	1.74269		448.62	32.6906	32.4394	32.7157	31.7217	30.1594	29.8231	26.3427	26.1891	17.8337	19.6219	13.2907	12.2795	7.81058	6.91527	4.20021	3.66043	1.4329	1.88564	1.29628	0.95619	-0.0385801	0.481334
448.72	511.103	511.216	423.635	429.506	301.075	300.391	184.491	181.656	100.912	100.491	52.8272	52.9278	23.9727	27.1714	12.0298	13.7713	5.41775	6.93311	2.1182	3.47606	0.626965	1.74169		449.62	32.4879	32.2601	32.5287	31.5471	29.9788	29.6606	26.1972	26.0493	17.6978	19.5207	13.2146	12.2185	7.74429	6.88181	4.17919	3.643	1.4092	1.87673	1.28502	0.951695	-0.0517517	0.479077
449.72	510.841	510.922	423.392	429.26	300.92	300.218	184.418	181.552	100.873	100.433	52.8192	52.8974	23.9621	27.1558	12.0291	13.7634	5.42313	6.92912	2.12179	3.47407	0.627002	1.74069		450.62	32.3149	32.082	32.3759	31.3736	29.8173	29.4992	26.076	25.9102	17.5953	19.42	13.1624	12.1578	7.69254	6.84852	4.16597	3.62565	1.38663	1.86787	1.28431	0.94722	-0.0635132	0.476829
450.72	510.542	510.629	423.112	429.013	300.76	300.045	184.31	181.447	100.825	100.376	52.7795	52.867	23.9508	27.1402	12.0121	13.7555	5.414	6.92514	2.12274	3.47207	0.627442	1.73969		451.62	32.1537	31.905	32.1889	31.2012	29.6709	29.3387	25.9399	25.772	17.4866	19.32	13.1007	12.0974	7.65417	6.81539	4.15106	3.60838	1.39758	1.85905	1.27838	0.942767	-0.060547	0.474593
451.72	510.223	510.335	422.853	428.766	300.606	299.873	184.219	181.343	100.801	100.318	52.7573	52.8366	23.9312	27.1246	11.9998	13.7476	5.40778	6.92116	2.12518	3.47007	0.628296	1.73869		452.62	31.9688	31.7292	32.0358	31.0299	29.5217	29.1793	25.8124	25.6347	17.3743	19.2205	13.0252	12.0374	7.62113	6.78244	4.12483	3.5912	1.39384	1.85027	1.2787	0.938335	-0.0579284	0.472367
452.72	509.951	510.042	422.622	428.52	300.456	299.7	184.148	181.239	100.771	100.26	52.7572	52.8062	23.9212	27.109	12.0085	13.7397	5.41526	6.91718	2.14608	3.46808	0.637256	1.73769		453.62	31.8157	31.5545	31.8597	30.8597	29.3645	29.0209	25.6598	25.4982	17.2677	19.1215	12.9735	11.9776	7.57512	6.74964	4.10154	3.57411	1.37792	1.84154	1.28666	0.933924	-0.0692933	0.470151
453.72	509.67	509.749	422.411	428.273	300.297	299.528	184.057	181.135	100.742	100.203	52.7298	52.7759	23.909	27.0934	12.0181	13.7318	5.42118	6.9132	2.14993	3.46608	0.633777	1.73669		454.62	31.6371	31.3809	31.6809	30.6906	29.2195	28.8635	25.5261	25.3625	17.1769	19.0231	12.9054	11.9182	7.55377	6.71701	4.08856	3.55709	1.3761	1.83284	1.28503	0.929534	-0.0802612	0.467946
454.72	509.363	509.456	422.204	428.027	300.136	299.356	183.979	181.03	100.692	100.145	52.6894	52.7455	23.8909	27.0778	12.0084	13.7239	5.425	6.90923	2.17577	3.46409	0.617529	1.73569		455.62	31.4565	31.2085	31.5199	30.5227	29.067	28.7071	25.378	25.2277	17.0781	18.9253	12.844	11.8591	7.52231	6.68454	4.06862	3.54016	1.37772	1.82419	1.27406	0.925164	-0.0911316	0.465751
455.72	509.084	509.163	421.975	427.781	299.974	299.184	183.91	180.926	100.662	100.088	52.6981	52.7152	23.8925	27.0622	12.0185	13.716	5.4351	6.90526	2.19601	3.4621	0.608386	1.73469		456.62	31.2952	31.0372	31.3588	30.3557	28.8981	28.5517	25.2387	25.0936	16.9688	18.828	12.784	11.8003	7.50297	6.65224	4.03828	3.52331	1.35825	1.81558	1.27339	0.920815	-0.10282	0.463566
456.72	508.822	508.87	421.754	427.535	299.841	299.012	183.844	180.822	100.628	100.03	52.6841	52.6849	23.8885	27.0467	12.0289	13.7081	5.43485	6.90129	2.20059	3.46011	0.602527	1.7337		457.62	31.1362	30.867	31.1966	30.1899	28.7434	28.3972	25.1046	24.9604	16.8732	18.7313	12.7062	11.7418	7.45986	6.62009	4.01366	3.50654	1.3533	1.80701	1.26989	0.916487	-0.116632	0.461392
457.72	508.545	508.577	421.515	427.29	299.708	298.84	183.771	180.718	100.594	99.9725	52.6597	52.6546	23.8747	27.0311	12.0111	13.7002	5.42751	6.89732	2.19907	3.45812	0.608227	1.7327		458.62	30.958	30.6978	31.0171	30.0251	28.5539	28.2437	24.9734	24.8279	16.7626	18.6351	12.6463	11.6836	7.42032	6.58811	3.98341	3.48985	1.33408	1.79848	1.24122	0.912179	-0.124884	0.459228
458.72	508.263	508.285	421.283	427.044	299.566	298.668	183.71	180.615	100.572	99.9151	52.6491	52.6244	23.8801	27.0156	12.0193	13.6924	5.43649	6.89336	2.20804	3.45613	0.617993	1.7317		459.62	30.8075	30.5298	30.8413	29.8613	28.4039	28.0912	24.8515	24.6963	16.6577	18.5395	12.5863	11.6258	7.38503	6.55629	3.97283	3.47324	1.32028	1.78999	1.22997	0.907891	-0.138452	0.457074
459.72	507.959	507.993	421.071	426.798	299.422	298.497	183.634	180.511	100.529	99.8576	52.6423	52.5941	23.8843	27.0001	12.0165	13.6845	5.45282	6.8894	2.19806	3.45415	0.631104	1.73071		460.62	30.6469	30.3628	30.7005	29.6986	28.2581	27.9396	24.7191	24.5654	16.5778	18.4444	12.5357	11.5682	7.35287	6.52462	3.9594	3.45672	1.32833	1.78154	1.23516	0.903624	-0.141595	0.45493
460.72	507.661	507.701	420.841	426.553	299.259	298.325	183.558	180.407	100.484	99.8002	52.6303	52.5639	23.872	26.9846	12.0085	13.6766	5.45057	6.88544	2.19176	3.45216	0.634863	1.72971		461.62	30.4857	30.1969	30.5672	29.5369	28.0872	27.7889	24.5853	24.4354	16.4768	18.3498	12.4829	11.5109	7.33105	6.49311	3.93793	3.44027	1.32605	1.77313	1.21252	0.899377	-0.125702	0.452796
461.72	507.353	507.409	420.591	426.308	299.07	298.153	183.469	180.303	100.433	99.7428	52.6111	52.5337	23.8616	26.969	11.9814	13.6688	5.45111	6.88148	2.18213	3.45018	0.64502	1.72872		462.62	30.3262	30.0321	30.4259	29.3763	27.9457	27.6392	24.4665	24.3061	16.3747	18.2558	12.4138	11.4539	7.28049	6.46176	3.92518	3.4239	1.31559	1.76476	1.20356	0.895149	-0.13172	0.450672
462.72	507.065	507.117	420.354	426.063	298.926	297.982	183.401	180.2	100.394	99.6855	52.5893	52.5035	23.8426	26.9535	11.9506	13.6609	5.43612	6.87752	2.18839	3.44819	0.64729	1.72773		463.62	30.1668	29.8683	30.2771	29.2166	27.7973	27.4904	24.3365	24.1776	16.2661	18.1623	12.374	11.3973	7.25199	6.43057	3.90645	3.40762	1.29697	1.75643	1.19471	0.890942	-0.133551	0.448559
463.72	506.783	506.826	420.133	425.818	298.76	297.811	183.309	180.096	100.353	99.6282	52.5599	52.4733	23.8418	26.938	11.9614	13.653	5.45151	6.87357	2.17416	3.44621	0.645496	1.72673		464.62	29.98	29.7055	30.097	29.058	27.6495	27.3426	24.2123	24.0498	16.1329	18.0693	12.2896	11.3409	7.22061	6.39953	3.8994	3.39141	1.29305	1.74814	1.19664	0.886755	-0.147607	0.446455
464.72	506.495	506.535	419.885	425.573	298.601	297.64	183.204	179.993	100.308	99.5709	52.5331	52.4431	23.8271	26.9226	11.9408	13.6452	5.44473	6.86962	2.17655	3.44423	0.640332	1.72574		465.62	29.7721	29.5438	29.9073	28.9003	27.4799	27.1956	24.0654	23.9228	16.0186	17.9769	12.1931	11.2848	7.1658	6.36864	3.86254	3.37528	1.26748	1.73989	1.15874	0.882587	-0.192865	0.444361
465.72	506.201	506.243	419.67	425.329	298.436	297.469	183.117	179.889	100.252	99.5137	52.5182	52.413	23.8005	26.9071	11.9284	13.6374	5.42207	6.86567	2.17028	3.44225	0.62406	1.72475		466.62	29.5648	29.3831	29.7264	28.7437	27.2849	27.0496	23.8843	23.7966	15.8784	17.8849	12.0767	11.229	7.08417	6.33791	3.80932	3.35922	1.21783	1.73168	1.11517	0.878439	-0.246032	0.442277
466.72	505.924	505.952	419.432	425.084	298.265	297.298	183.02	179.786	100.222	99.4565	52.4855	52.3828	23.7905	26.8916	11.9095	13.6295	5.40706	6.86172	2.18553	3.44027	0.626501	1.72376		467.62	29.3849	29.2234	29.5102	28.588	27.1141	26.9044	23.7099	23.6711	15.7311	17.7935	11.9934	11.1735	7.00839	6.30733	3.75823	3.34325	1.16238	1.72351	1.08361	0.874311	-0.30816	0.440203
467.72	505.64	505.662	419.231	424.84	298.126	297.127	182.929	179.682	100.171	99.3993	52.4703	52.3527	23.791	26.8762	11.9189	13.6217	5.41257	6.85778	2.18118	3.43829	0.64574	1.72277		468.62	29.2222	29.0647	29.3098	28.4333	26.9438	26.7602	23.5611	23.5464	15.6229	17.7026	11.9207	11.1183	6.93982	6.2769	3.71728	3.32735	1.13428	1.71538	1.05463	0.870202	-0.340423	0.438138
468.72	505.362	505.371	418.994	424.595	297.972	296.956	182.832	179.579	100.127	99.3422	52.4452	52.3226	23.7782	26.8607	11.9088	13.6139	5.40524	6.85383	2.18058	3.43632	0.633618	1.72178		469.62	29.0889	28.907	29.1194	28.2796	26.7741	26.6168	23.4252	23.4224	15.4961	17.6121	11.8464	11.0634	6.87185	6.24663	3.67498	3.31153	1.08834	1.70728	1.04174	0.866112	-0.366266	0.436083
469.72	505.101	505.08	418.752	424.351	297.79	296.785	182.756	179.476	100.065	99.2851	52.4286	52.2926	23.761	26.8453	11.8982	13.606	5.40085	6.8499	2.17416	3.43434	0.625171	1.72079		470.62	28.9452	28.7504	28.9501	28.1268	26.6086	26.4743	23.3187	23.2991	15.4068	17.5222	11.782	11.0087	6.83218	6.2165	3.63878	3.29578	1.0682	1.69923	1.0446	0.862042	-0.36239	0.434038
470.72	504.814	504.79	418.523	424.107	297.633	296.615	182.666	179.373	100.018	99.228	52.3947	52.2625	23.7565	26.8298	11.8911	13.5982	5.3847	6.84596	2.18134	3.43237	0.630554	1.7198		471.62	28.8041	28.5946	28.789	27.975	26.481	26.3327	23.2089	23.1766	15.3063	17.4328	11.743	10.9544	6.81394	6.18653	3.62013	3.28011	1.0579	1.69121	1.04744	0.857991	-0.368903	0.432003
471.72	504.491	504.5	418.264	423.864	297.463	296.444	182.584	179.269	99.9778	99.171	52.3729	52.2325	23.7561	26.8144	11.8912	13.5904	5.39352	6.84202	2.18149	3.43039	0.639844	1.71881		472.62	28.6566	28.4399	28.6578	27.8242	26.3555	26.1919	23.0972	23.0548	15.2151	17.3439	11.6839	10.9003	6.78229	6.1567	3.60693	3.26452	1.05737	1.68323	1.05457	0.853959	-0.37323	0.429977
472.72	504.22	504.21	418.012	423.62	297.326	296.274	182.478	179.166	99.9143	99.114	52.3396	52.2024	23.7522	26.799	11.8904	13.5826	5.39109	6.83809	2.1636	3.42842	0.625171	1.71782		473.62	28.4973	28.2861	28.5262	27.6742	26.2284	26.052	22.985	22.9337	15.1155	17.2555	11.6331	10.8465	6.75299	6.12703	3.59637	3.249	1.02887	1.67529	1.05377	0.849946	-0.383789	0.42796
473.72	503.942	503.92	417.744	423.376	297.159	296.103	182.398	179.063	99.8546	99.057	52.32	52.1724	23.7129	26.7836	11.8806	13.5748	5.38315	6.83416	2.15542	3.42645	0.61803	1.71683		474.62	28.3674	28.1333	28.3858	27.5252	26.0701	25.913	22.8468	22.8133	15.0144	17.1676	11.5749	10.793	6.7311	6.0975	3.57946	3.23356	1.02847	1.66739	1.03661	0.845952	-0.381372	0.425953
474.72	503.664	503.63	417.505	423.133	297.002	295.933	182.304	178.961	99.7972	99	52.2939	52.1424	23.6884	26.7682	11.8795	13.567	5.38534	6.83023	2.14878	3.42448	0.612195	1.71585		475.62	28.2359	27.9815	28.2504	27.3771	25.9431	25.7748	22.6924	22.6936	14.9199	17.0801	11.5317	10.7398	6.69619	6.06811	3.57183	3.21819	1.01229	1.65952	1.03978	0.841977	-0.38891	0.423956
475.72	503.383	503.341	417.301	422.89	296.871	295.763	182.193	178.858	99.7465	98.9431	52.2538	52.1125	23.6741	26.7528	11.8768	13.5592	5.38306	6.8263	2.14752	3.42251	0.59967	1.71486		476.62	28.0879	27.8306	28.111	27.23	25.8269	25.6374	22.588	22.5747	14.8465	16.9932	11.4951	10.6869	6.67228	6.03887	3.57679	3.2029	1.00712	1.6517	1.03376	0.838021	-0.373358	0.421967
476.72	503.111	503.052	417.081	422.647	296.731	295.593	182.112	178.755	99.6958	98.8863	52.2313	52.0825	23.6553	26.7374	11.8777	13.5514	5.38132	6.82238	2.13821	3.42055	0.608752	1.71387		477.62	27.9474	27.6806	27.9614	27.0837	25.6825	25.5009	22.4796	22.4564	14.7695	16.9067	11.4616	10.6342	6.65497	6.00978	3.56244	3.18768	1.00934	1.6439	1.04639	0.834083	-0.378418	0.419989
477.72	502.842	502.762	416.861	422.404	296.581	295.423	182.035	178.652	99.6571	98.8294	52.2131	52.0526	23.6362	26.7221	11.8599	13.5436	5.39093	6.81846	2.13837	3.41858	0.609863	1.71289		478.62	27.7953	27.5316	27.8182	26.9384	25.5702	25.3652	22.3792	22.3388	14.7065	16.8207	11.4114	10.5818	6.62286	5.98083	3.56006	3.17253	1.0069	1.63615	1.05652	0.830164	-0.363007	0.418019
478.72	502.56	502.473	416.632	422.161	296.421	295.253	181.934	178.549	99.6353	98.7726	52.1821	52.0226	23.6267	26.7067	11.8689	13.5358	5.38395	6.81454	2.139	3.41662	0.619312	1.7119		479.62	27.6652	27.3834	27.6767	26.7939	25.4352	25.2303	22.2654	22.2219	14.6157	16.7352	11.3642	10.5296	6.61082	5.95202	3.5381	3.15745	1.01322	1.62843	1.06306	0.826264	-0.345282	0.416059
479.72	502.262	502.185	416.411	421.918	296.268	295.084	181.847	178.447	99.5931	98.7158	52.1494	51.9927	23.6118	26.6914	11.8775	13.528	5.37299	6.81062	2.14294	3.41465	0.616394	1.71092		480.62	27.5164	27.2362	27.5271	26.6503	25.2971	25.0963	22.1345	22.1057	14.5454	16.6501	11.3134	10.4778	6.58127	5.92336	3.51936	3.14245	1.01493	1.62075	1.06306	0.822381	-0.353461	0.414108
480.72	501.964	501.896	416.181	421.676	296.103	294.914	181.764	178.344	99.5686	98.6591	52.1244	51.9628	23.6075	26.676	11.8696	13.5202	5.35564	6.80671	2.13307	3.41269	0.604333	1.70994		481.62	27.3583	27.0899	27.3774	26.5076	25.1531	24.963	22.0252	21.9902	14.4644	16.5655	11.2574	10.4262	6.55026	5.89484	3.49523	3.12752	1.014	1.61311	1.06121	0.818517	-0.37478	0.412166
481.72	501.663	501.607	415.972	421.433	295.939	294.744	181.689	178.242	99.5236	98.6024	52.1209	51.933	23.6124	26.6607	11.8708	13.5125	5.35245	6.80279	2.12386	3.41073	0.598316	1.70895		482.62	27.1993	26.9445	27.2189	26.3658	24.9942	24.8305	21.9072	21.8753	14.3552	16.4814	11.2046	10.3749	6.51139	5.86646	3.46669	3.11267	0.987646	1.6055	1.05024	0.814672	-0.383612	0.410233
482.72	501.352	501.319	415.733	421.191	295.79	294.575	181.615	178.139	99.4787	98.5457	52.0945	51.9031	23.5858	26.6454	11.8608	13.5047	5.32489	6.79888	2.1405	3.40877	0.612183	1.70797		483.62	27.041	26.8	27.0685	26.2248	24.8676	24.6989	21.7724	21.7612	14.2529	16.3978	11.1289	10.3238	6.46936	5.83822	3.43249	3.09788	0.973327	1.59793	1.03558	0.810844	-0.397186	0.408309
483.72	501.053	501.031	415.522	420.949	295.628	294.406	181.518	178.037	99.4319	98.489	52.0591	51.8733	23.573	26.63	11.8599	13.4969	5.32157	6.79497	2.14291	3.40681	0.616199	1.70699		484.62	26.9165	26.6564	26.9093	26.0848	24.727	24.568	21.6575	21.6476	14.1474	16.3146	11.0844	10.273	6.42263	5.81012	3.39061	3.08317	0.94668	1.59039	1.01323	0.807035	-0.421503	0.406395
484.72	500.783	500.743	415.291	420.707	295.478	294.236	181.428	177.934	99.3722	98.4324	52.03	51.8435	23.5438	26.6147	11.851	13.4892	5.31149	6.79107	2.14164	3.40485	0.598096	1.70601		485.62	26.7773	26.5137	26.7681	25.9455	24.6078	24.4379	21.5564	21.5348	14.0473	16.2318	11.0252	10.2225	6.40275	5.78216	3.36897	3.06853	0.916907	1.58289	1.00514	0.803243	-0.441351	0.404489
485.72	500.525	500.455	415.052	420.465	295.336	294.067	181.349	177.832	99.3216	98.3758	52.0077	51.8137	23.5313	26.5994	11.8287	13.4814	5.29586	6.78717	2.14554	3.40289	0.607434	1.70503		486.62	26.6478	26.3718	26.6183	25.8071	24.4672	24.3086	21.4376	21.4226	13.956	16.1496	10.9829	10.1722	6.37277	5.75434	3.35857	3.05395	0.907617	1.57543	1.00542	0.79947	-0.453546	0.402592
486.72	500.252	500.167	414.841	420.224	295.205	293.898	181.269	177.73	99.2928	98.3193	51.9857	51.7839	23.5219	26.5841	11.8189	13.4737	5.30682	6.78326	2.17572	3.40094	0.598938	1.70405		487.62	26.5073	26.2308	26.4772	25.6696	24.3318	24.1801	21.3235	21.311	13.8628	16.0677	10.9249	10.1222	6.34985	5.72666	3.33545	3.03945	0.905273	1.568	0.998291	0.795714	-0.447266	0.400705
487.72	499.982	499.88	414.642	419.982	295.063	293.729	181.194	177.628	99.2473	98.2628	51.9734	51.7541	23.5069	26.5689	11.8181	13.4659	5.31296	6.77936	2.17025	3.39898	0.620471	1.70307		488.62	26.355	26.0907	26.3276	25.5328	24.2061	24.0523	21.2068	21.2001	13.7753	15.9864	10.845	10.0724	6.30145	5.69911	3.31012	3.02502	0.886292	1.56061	0.983521	0.791976	-0.472351	0.398826
488.72	499.681	499.592	414.432	419.741	294.909	293.56	181.089	177.526	99.2033	98.2063	51.949	51.7244	23.4921	26.5536	11.8002	13.4582	5.30167	6.77547	2.16097	3.39703	0.6151	1.70209		489.62	26.2356	25.9514	26.1774	25.3969	24.0913	23.9253	21.0986	21.0898	13.6782	15.9054	10.7821	10.0229	6.26309	5.6717	3.30004	3.01065	0.886987	1.55325	0.976978	0.788255	-0.46319	0.396955
489.72	499.4	499.305	414.191	419.499	294.743	293.392	181.012	177.424	99.1574	98.1498	51.9324	51.6946	23.4845	26.5383	11.7885	13.4505	5.29324	6.77157	2.14091	3.39507	0.611401	1.70111		490.62	26.0985	25.813	26.0644	25.2619	23.9647	23.7991	20.9932	20.9802	13.6026	15.8249	10.6985	9.9737	6.23091	5.64442	3.30245	2.99636	0.893201	1.54593	0.979394	0.784552	-0.467114	0.395094
490.72	499.161	499.018	413.952	419.258	294.592	293.223	180.934	177.322	99.127	98.0934	51.9138	51.6649	23.4756	26.5231	11.7701	13.4427	5.29423	6.76768	2.14993	3.39312	0.619312	1.70013		491.62	25.9503	25.6754	25.9388	25.1276	23.8436	23.6736	20.8743	20.8712	13.5328	15.7449	10.6277	9.92471	6.20026	5.61728	3.28467	2.98214	0.884704	1.53864	0.951843	0.780867	-0.474731	0.393242
491.72	498.911	498.731	413.702	419.017	294.429	293.054	180.83	177.22	99.0745	98.037	51.8986	51.6352	23.4632	26.5078	11.7611	13.435	5.29211	6.76379	2.13409	3.39117	0.616394	1.69916		492.62	25.7999	25.5387	25.7885	24.9942	23.6959	23.5488	20.764	20.7629	13.4249	15.6653	10.5476	9.87598	6.18073	5.59028	3.25537	2.96798	0.875732	1.53138	0.922546	0.777198	-0.486267	0.391398
492.72	498.62	498.445	413.473	418.776	294.258	292.886	180.729	177.118	99.0226	97.9807	51.8904	51.6055	23.4325	26.4926	11.7513	13.4273	5.28298	6.7599	2.11313	3.38922	0.605481	1.69818		493.62	25.6763	25.4027	25.6398	24.8615	23.5777	23.4248	20.6672	20.6551	13.3361	15.5861	10.4954	9.8275	6.15402	5.5634	3.24645	2.95389	0.85708	1.52417	0.904651	0.773548	-0.502374	0.389563
493.72	498.342	498.158	413.253	418.536	294.109	292.718	180.619	177.016	98.9748	97.9244	51.8708	51.5759	23.4129	26.4774	11.7595	13.4196	5.27079	6.75602	2.1011	3.38727	0.586902	1.6972		494.62	25.5577	25.2676	25.5096	24.7297	23.4736	23.3015	20.5602	20.548	13.2689	15.5074	10.4433	9.77926	6.12488	5.53666	3.24194	2.93987	0.849548	1.51698	0.906494	0.769914	-0.5	0.387736
494.72	498.071	497.872	413.042	418.295	293.972	292.549	180.533	176.914	98.9281	97.8681	51.8526	51.5462	23.4063	26.4621	11.7513	13.4118	5.26492	6.75213	2.08823	3.38533	0.571973	1.69623		495.62	25.428	25.1333	25.396	24.5986	23.3471	23.179	20.4496	20.4415	13.1837	15.429	10.3862	9.73127	6.11722	5.51005	3.23896	2.92592	0.842688	1.50983	0.904919	0.766297	-0.509222	0.385918
495.72	497.801	497.586	412.822	418.055	293.839	292.381	180.433	176.813	98.8861	97.8118	51.8312	51.5166	23.3749	26.4469	11.7487	13.4041	5.25299	6.74825	2.08698	3.38338	0.558655	1.69525		496.62	25.2802	24.9998	25.2357	24.4684	23.1962	23.0572	20.3405	20.3356	13.093	15.3511	10.3182	9.68353	6.07889	5.48357	3.21754	2.91203	0.81333	1.50271	0.876782	0.762698	-0.53916	0.384108
496.72	497.528	497.3	412.609	417.814	293.689	292.213	180.344	176.711	98.8458	97.7556	51.8002	51.487	23.3737	26.4317	11.7458	13.3964	5.25226	6.74437	2.0976	3.38144	0.55011	1.69428		497.62	25.1492	24.8672	25.0775	24.3389	23.0578	22.9361	20.2107	20.2303	12.9915	15.2737	10.2497	9.63604	6.04885	5.45723	3.1787	2.89821	0.791894	1.49563	0.857592	0.759116	-0.549524	0.382308
497.72	497.25	497.014	412.379	417.574	293.535	292.045	180.267	176.609	98.7905	97.6994	51.7683	51.4574	23.3692	26.4165	11.7567	13.3887	5.25046	6.74049	2.10031	3.37949	0.54314	1.6933		498.62	24.9895	24.7353	24.9454	24.2102	22.926	22.8157	20.0823	20.1256	12.9037	15.1966	10.197	9.58879	5.99894	5.43101	3.15065	2.88446	0.781408	1.48858	0.836682	0.75555	-0.578467	0.380515
498.72	496.963	496.728	412.162	417.334	293.341	291.877	180.193	176.508	98.7566	97.6432	51.7416	51.4278	23.3657	26.4013	11.7388	13.381	5.23431	6.73662	2.0993	3.37755	0.538757	1.69233		499.62	24.8095	24.6042	24.7935	24.0822	22.7781	22.696	19.9683	20.0215	12.8117	15.12	10.1269	9.54178	5.95804	5.40492	3.10896	2.87077	0.751623	1.48156	0.835095	0.752001	-0.608679	0.378731
499.72	496.691	496.442	411.932	417.094	293.19	291.709	180.134	176.406	98.7251	97.5871	51.703	51.3982	23.3557	26.3862	11.7291	13.3733	5.24313	6.73275	2.11741	3.37561	0.559644	1.69136		500.62	24.6583	24.4739	24.6468	23.955	22.6285	22.577	19.8517	19.918	12.7218	15.0438	10.0675	9.49502	5.91785	5.37896	3.06903	2.85715	0.74176	1.47458	0.805358	0.748469	-0.638855	0.376955
500.72	496.404	496.157	411.713	416.854	293.069	291.542	180.084	176.305	98.6958	97.531	51.6788	51.3687	23.3448	26.371	11.7275	13.3656	5.23727	6.72888	2.1536	3.37367	0.590222	1.69039		501.62	24.5292	24.3444	24.5075	23.8286	22.493	22.4587	19.737	19.8151	12.6156	14.968	10.0074	9.44849	5.88192	5.35313	3.0335	2.8436	0.72561	1.46763	0.799487	0.744954	-0.655603	0.375188
501.72	496.149	495.872	411.5	416.615	292.932	291.374	180.024	176.204	98.6659	97.4749	51.6719	51.3392	23.3543	26.3558	11.7443	13.358	5.25022	6.72501	2.15914	3.37173	0.609607	1.68941		502.62	24.4183	24.2156	24.3912	23.7029	22.3752	22.3411	19.6346	19.7128	12.5193	14.8926	9.95426	9.4022	5.84738	5.32743	3.01366	2.83011	0.711511	1.46071	0.798389	0.741455	-0.667536	0.373429
502.72	495.845	495.587	411.263	416.375	292.785	291.207	179.955	176.102	98.6298	97.4189	51.6528	51.3097	23.3565	26.3407	11.7407	13.3503	5.27195	6.72114	2.15072	3.36979	0.630298	1.68844		503.62	24.3052	24.0877	24.2797	23.578	22.2833	22.2242	19.5507	19.611	12.448	14.8176	9.91254	9.35615	5.82489	5.30185	3.01245	2.81668	0.709717	1.45383	0.817505	0.737973	-0.667725	0.371678
503.72	495.554	495.302	411.042	416.136	292.634	291.039	179.875	176.001	98.5794	97.3629	51.6259	51.2802	23.3389	26.3255	11.7318	13.3426	5.27417	6.71728	2.15088	3.36785	0.633179	1.68747		504.62	24.1778	23.9605	24.1677	23.4538	22.1884	22.108	19.4664	19.5099	12.3672	14.7431	9.8644	9.31034	5.79215	5.2764	3.0066	2.80332	0.704321	1.44698	0.822217	0.734507	-0.671973	0.369935
504.72	495.293	495.017	410.821	415.897	292.478	290.872	179.778	175.9	98.522	97.3069	51.6018	51.2507	23.3322	26.3104	11.7408	13.3349	5.27209	6.71342	2.1424	3.36592	0.616211	1.6865		505.62	24.0735	23.834	24.0485	23.3304	22.0859	21.9925	19.3644	19.4093	12.2597	14.6689	9.82922	9.26476	5.76471	5.25107	3.01538	2.79003	0.709168	1.44016	0.829957	0.731057	-0.668946	0.368201
505.72	495.04	494.733	410.591	415.658	292.308	290.705	179.679	175.799	98.4726	97.251	51.5787	51.2212	23.3032	26.2953	11.7183	13.3273	5.27991	6.70956	2.13196	3.36398	0.605286	1.68553		506.62	23.9642	23.7083	23.946	23.2077	21.982	21.8776	19.2712	19.3093	12.2056	14.5951	9.79109	9.21941	5.75322	5.22587	3.02146	2.77679	0.715442	1.43337	0.83628	0.727624	-0.670734	0.366475
506.72	494.751	494.448	410.363	415.419	292.157	290.538	179.579	175.698	98.403	97.1951	51.5592	51.1918	23.2926	26.2802	11.6993	13.3196	5.28025	6.7057	2.12173	3.36205	0.595325	1.68456		507.62	23.8468	23.5833	23.8289	23.0857	21.857	21.7634	19.158	19.2099	12.1442	14.5218	9.75485	9.1743	5.7327	5.2008	3.01857	2.76363	0.725073	1.42662	0.832593	0.724207	-0.672614	0.364757
507.72	494.471	494.164	410.141	415.18	291.989	290.371	179.469	175.597	98.3419	97.1392	51.537	51.1624	23.2633	26.2651	11.6978	13.312	5.28207	6.70185	2.12095	3.36012	0.58479	1.6836		508.62	23.7169	23.4591	23.7086	22.9644	21.7461	21.6499	19.0671	19.111	12.0764	14.4488	9.69446	9.12942	5.71313	5.17584	2.99951	2.75052	0.725708	1.4199	0.8349	0.720806	-0.693542	0.363047
508.72	494.182	493.88	409.913	414.941	291.836	290.204	179.37	175.496	98.2915	97.0834	51.5271	51.1329	23.244	26.25	11.6899	13.3043	5.27593	6.698	2.13813	3.35818	0.596887	1.68263		509.62	23.5969	23.3356	23.5992	22.8438	21.6475	21.537	18.9655	19.0126	12.0062	14.3762	9.65265	9.08476	5.70221	5.15101	2.98975	2.73748	0.70697	1.41321	0.816284	0.71742	-0.693298	0.361345
509.72	493.922	493.596	409.703	414.703	291.689	290.037	179.278	175.395	98.2537	97.0276	51.5208	51.1036	23.2417	26.2349	11.6904	13.2967	5.27174	6.69415	2.14128	3.35625	0.58628	1.68166		510.62	23.4769	23.2129	23.4879	22.724	21.5578	21.4248	18.8749	18.9149	11.9656	14.304	9.59369	9.04034	5.68268	5.1263	2.97919	2.7245	0.676514	1.40655	0.815491	0.714051	-0.693115	0.35965
510.72	493.643	493.312	409.471	414.464	291.529	289.87	179.179	175.294	98.1925	96.9718	51.5007	51.0742	23.2306	26.2198	11.6812	13.289	5.2616	6.6903	2.13257	3.35432	0.593811	1.68069		511.62	23.3586	23.0909	23.3688	22.6048	21.466	21.3132	18.8064	18.8177	11.9058	14.2322	9.55487	8.99614	5.64441	5.10171	2.96124	2.71158	0.656982	1.39992	0.813538	0.710698	-0.713074	0.357964
511.72	493.391	493.029	409.253	414.226	291.376	289.704	179.099	175.193	98.1714	96.9161	51.4764	51.0448	23.2207	26.2047	11.6677	13.2814	5.24587	6.68645	2.13853	3.3524	0.596753	1.67973		512.62	23.2466	22.9696	23.2661	22.4864	21.3716	21.2023	18.7123	18.721	11.8126	14.1608	9.49636	8.95216	5.61997	5.07725	2.94362	2.69873	0.645056	1.39333	0.809216	0.707361	-0.706305	0.356286
512.72	493.148	492.745	409.03	413.988	291.236	289.537	179.027	175.093	98.1419	96.8604	51.4685	51.0155	23.2297	26.1897	11.6775	13.2737	5.25126	6.68261	2.13235	3.35047	0.614612	1.67876		513.62	23.1263	22.849	23.1372	22.3686	21.2563	21.092	18.5966	18.6249	11.7337	14.0898	9.45166	8.90842	5.59241	5.0529	2.91724	2.68593	0.615784	1.38676	0.802368	0.704039	-0.722992	0.354616
513.72	492.883	492.462	408.812	413.75	291.061	289.371	178.943	174.992	98.1087	96.8047	51.4432	50.9861	23.2267	26.1746	11.64	13.2661	5.23416	6.67877	2.12992	3.34854	0.620313	1.6778		514.62	23.0264	22.7291	23.0342	22.2516	21.1455	20.9824	18.506	18.5293	11.664	14.0191	9.40305	8.86489	5.56002	5.02867	2.91594	2.6732	0.605798	1.38023	0.801807	0.700733	-0.743738	0.352953
514.72	492.58	492.179	408.61	413.512	290.908	289.204	178.857	174.891	98.053	96.749	51.4087	50.9568	23.211	26.1596	11.6376	13.2585	5.2407	6.67493	2.11166	3.34662	0.613452	1.67683		515.62	22.8994	22.6099	22.9275	22.1352	21.0237	20.8734	18.3871	18.4343	11.5927	13.9489	9.35641	8.82159	5.53049	5.00456	2.8838	2.66053	0.605566	1.37373	0.810986	0.697443	-0.745856	0.351299
515.72	492.303	491.896	408.412	413.274	290.752	289.038	178.774	174.791	98.0071	96.6934	51.3737	50.9275	23.1866	26.1445	11.6185	13.2509	5.23336	6.67109	2.09946	3.34469	0.620191	1.67587		516.62	22.7883	22.4914	22.8179	22.0195	20.9182	20.765	18.2692	18.3398	11.5068	13.879	9.33433	8.7785	5.48489	4.98058	2.86754	2.64792	0.597437	1.36725	0.814441	0.694168	-0.752374	0.349652
516.72	492.061	491.613	408.211	413.037	290.618	288.872	178.67	174.69	97.9632	96.6378	51.3493	50.8983	23.1719	26.1295	11.609	13.2432	5.2407	6.66726	2.09133	3.34277	0.60564	1.67491		517.62	22.6707	22.3737	22.69	21.9045	20.8098	20.6572	18.1595	18.2458	11.4468	13.8095	9.28768	8.73564	5.46396	4.9567	2.86024	2.63537	0.59696	1.36081	0.813062	0.690908	-0.751654	0.348013
517.72	491.802	491.331	407.981	412.799	290.456	288.706	178.575	174.59	97.9087	96.5823	51.3063	50.869	23.1487	26.1145	11.5912	13.2356	5.23175	6.66342	2.06616	3.34085	0.591248	1.67394		518.62	22.5668	22.2566	22.5696	21.7901	20.7236	20.5501	18.0532	18.1523	11.3789	13.7403	9.25258	8.693	5.42809	4.93295	2.86136	2.62288	0.598071	1.3544	0.816809	0.687664	-0.76842	0.346381
518.72	491.514	491.048	407.753	412.562	290.309	288.54	178.477	174.49	97.8642	96.5268	51.2604	50.8398	23.1218	26.0995	11.5536	13.228	5.22397	6.65959	2.06088	3.33893	0.55791	1.67298		519.62	22.4661	22.1402	22.4497	21.6764	20.6235	20.4436	17.9799	18.0594	11.3079	13.6716	9.21121	8.65057	5.40433	4.90931	2.86079	2.61045	0.608191	1.34802	0.827039	0.684435	-0.761603	0.344758
519.72	491.231	490.766	407.524	412.325	290.173	288.374	178.383	174.389	97.817	96.4713	51.2225	50.8105	23.1058	26.0845	11.5316	13.2204	5.21293	6.65576	2.06887	3.33701	0.561877	1.67202		520.62	22.3504	22.0244	22.317	21.5634	20.513	20.3377	17.8858	17.967	11.2423	13.6032	9.15841	8.60836	5.39036	4.88579	2.8257	2.59808	0.613867	1.34167	0.829541	0.681221	-0.756903	0.343141
520.72	490.962	490.484	407.294	412.088	290.033	288.208	178.313	174.289	97.7863	96.4158	51.1939	50.7813	23.0868	26.0695	11.5217	13.2128	5.21267	6.65194	2.07798	3.33509	0.570325	1.67106		521.62	22.2562	21.9094	22.1916	21.451	20.4135	20.2324	17.7936	17.8751	11.1591	13.5351	9.10361	8.56636	5.35519	4.86238	2.81169	2.58577	0.618921	1.33536	0.829639	0.678023	-0.756586	0.341533
521.72	490.68	490.202	407.072	411.851	289.902	288.043	178.233	174.189	97.7479	96.3604	51.1748	50.7522	23.0758	26.0545	11.5298	13.2052	5.20345	6.64811	2.07041	3.33318	0.570019	1.6701		522.62	22.1477	21.795	22.0696	21.3393	20.3086	20.1277	17.7093	17.7837	11.0968	13.4674	9.04761	8.52458	5.3241	4.83909	2.79755	2.57352	0.635132	1.32907	0.823303	0.674839	-0.761902	0.339932
522.72	490.414	489.92	406.853	411.614	289.772	287.877	178.175	174.089	97.7079	96.305	51.1635	50.723	23.0768	26.0395	11.5209	13.1976	5.19446	6.64429	2.07977	3.33126	0.571594	1.66914		523.62	22.0186	21.6813	21.9389	21.2283	20.2029	20.0236	17.6255	17.6929	11.0353	13.4001	8.99719	8.483	5.30182	4.81591	2.78308	2.56132	0.635742	1.32281	0.82019	0.671671	-0.764831	0.338338
523.72	490.164	489.639	406.635	411.378	289.627	287.712	178.101	173.989	97.6624	96.2496	51.1475	50.6938	23.0625	26.0245	11.5201	13.1901	5.20522	6.64047	2.10831	3.32934	0.576184	1.66818		524.62	21.9172	21.5682	21.8278	21.1178	20.1168	19.9201	17.529	17.6025	10.9475	13.3332	8.93612	8.44164	5.27268	4.79285	2.75685	2.54919	0.626257	1.31658	0.813855	0.668517	-0.772223	0.336752
524.72	489.915	489.357	406.414	411.141	289.495	287.546	178.03	173.889	97.6435	96.1943	51.1451	50.6647	23.0504	26.0096	11.5291	13.1825	5.20721	6.63666	2.10907	3.32743	0.57666	1.66722		525.62	21.808	21.4558	21.7278	21.008	20.0215	19.8171	17.4343	17.5126	10.8746	13.2666	8.87543	8.40049	5.24249	4.7699	2.74475	2.53711	0.62384	1.31038	0.818664	0.665379	-0.766113	0.335174
525.72	489.673	489.076	406.202	410.905	289.321	287.381	177.936	173.789	97.6184	96.139	51.1246	50.6356	23.0459	25.9946	11.5478	13.1749	5.20359	6.63284	2.12063	3.32552	0.580249	1.66626		526.62	21.7079	21.3441	21.599	20.8989	19.9052	19.7148	17.3453	17.4233	10.7977	13.2003	8.84371	8.35955	5.21366	4.74706	2.73707	2.5251	0.605505	1.30421	0.804517	0.662255	-0.770911	0.333603
526.72	489.422	488.795	406.023	410.669	289.183	287.216	177.846	173.689	97.5798	96.0838	51.1029	50.6064	23.0571	25.9797	11.5396	13.1673	5.20343	6.62903	2.13953	3.32361	0.561829	1.6653		527.62	21.5943	21.233	21.4964	20.7904	19.8057	19.6131	17.2549	17.3344	10.7164	13.1344	8.79084	8.31882	5.18199	4.72433	2.7266	2.51313	0.585193	1.29806	0.812903	0.659146	-0.774829	0.332039
527.72	489.161	488.514	405.824	410.433	289.043	287.051	177.765	173.589	97.5382	96.0285	51.074	50.5774	23.0575	25.9647	11.5406	13.1597	5.22275	6.62522	2.13949	3.3217	0.562244	1.66434		528.62	21.4767	21.1225	21.3847	20.6825	19.692	19.5119	17.1728	17.2461	10.6333	13.0689	8.73336	8.27829	5.15861	4.70171	2.7201	2.50123	0.57157	1.29195	0.809155	0.656051	-0.786871	0.330482
528.72	488.893	488.233	405.612	410.197	288.911	286.886	177.685	173.489	97.4883	95.9733	51.0632	50.5483	23.0396	25.9498	11.5405	13.1522	5.2427	6.62141	2.15812	3.31979	0.562573	1.66339		529.62	21.3727	21.0127	21.2778	20.5752	19.5803	19.4113	17.0899	17.1582	10.5664	13.0037	8.69984	8.23797	5.13158	4.67921	2.70902	2.48939	0.557056	1.28587	0.804297	0.652971	-0.792224	0.328933
529.72	488.63	487.952	405.402	409.961	288.763	286.721	177.594	173.389	97.4395	95.9182	51.0357	50.5192	23.0264	25.9349	11.5486	13.1446	5.25046	6.6176	2.15292	3.31788	0.561512	1.66243		530.62	21.2648	20.9035	21.1855	20.4685	19.4762	19.3113	17.0138	17.0708	10.5234	12.9389	8.65133	8.19785	5.11875	4.65681	2.69655	2.4776	0.54502	1.27981	0.809522	0.649906	-0.775885	0.327391
530.72	488.344	487.672	405.155	409.725	288.623	286.556	177.513	173.29	97.379	95.863	50.9948	50.4902	23.0085	25.92	11.5306	13.1371	5.24508	6.6138	2.15922	3.31597	0.563306	1.66148		531.62	21.1769	20.795	21.0692	20.3624	19.3828	19.2118	16.9558	16.9839	10.4659	12.8744	8.60306	8.15794	5.10324	4.63453	2.69908	2.46586	0.546411	1.27379	0.806507	0.646855	-0.771692	0.325857
531.72	488.081	487.391	404.942	409.49	288.472	286.391	177.425	173.19	97.3286	95.8079	50.9736	50.4612	22.9877	25.9051	11.5298	13.1295	5.255	6.61	2.15985	3.31406	0.562988	1.66052		532.62	21.0692	20.687	20.9883	20.257	19.2733	19.1129	16.884	16.8975	10.4041	12.8102	8.55706	8.11823	5.09041	4.61235	2.69467	2.45419	0.535413	1.26779	0.801538	0.643818	-0.756909	0.324329
532.72	487.83	487.111	404.702	409.254	288.337	286.226	177.33	173.091	97.2931	95.7528	50.9498	50.4322	22.9636	25.8902	11.5201	13.122	5.25284	6.6062	2.16122	3.31216	0.566272	1.65957		533.62	20.9688	20.5797	20.8688	20.1522	19.1785	19.0146	16.7894	16.8115	10.3362	12.7464	8.51636	8.07872	5.06433	4.59029	2.67999	2.44257	0.527954	1.26182	0.805725	0.640796	-0.751099	0.322809
533.72	487.572	486.831	404.472	409.019	288.189	286.062	177.263	172.991	97.256	95.6978	50.9234	50.4032	22.9452	25.8753	11.4995	13.1144	5.24402	6.6024	2.16003	3.31026	0.571167	1.65861		534.62	20.849	20.473	20.7403	20.0479	19.0641	18.9168	16.6953	16.726	10.2644	12.6829	8.46527	8.03941	5.05304	4.56833	2.65582	2.431	0.515991	1.25588	0.799927	0.637787	-0.734863	0.321296
534.72	487.321	486.551	404.273	408.784	288.031	285.898	177.183	172.892	97.2173	95.6428	50.9131	50.3742	22.935	25.8604	11.4896	13.1069	5.25305	6.59861	2.16962	3.30835	0.580566	1.65766		535.62	20.7566	20.367	20.6373	19.9443	18.9688	18.8196	16.5955	16.641	10.176	12.6198	8.43518	8.0003	5.03333	4.54647	2.63855	2.41949	0.49707	1.24997	0.784241	0.634793	-0.744019	0.31979
535.72	487.051	486.272	404.07	408.549	287.878	285.733	177.098	172.792	97.1845	95.5878	50.8989	50.3452	22.9118	25.8456	11.4977	13.0994	5.24033	6.59481	2.15347	3.30645	0.574268	1.65671		536.62	20.6752	20.2615	20.5198	19.8412	18.8727	18.7229	16.5197	16.5565	10.0995	12.557	8.40336	7.96138	5.02413	4.52473	2.63127	2.40804	0.498804	1.24408	0.79845	0.631814	-0.740534	0.318291
536.72	486.772	485.992	403.832	408.314	287.721	285.569	177.028	172.693	97.144	95.5329	50.8807	50.3163	22.9106	25.8307	11.4888	13.0918	5.22144	6.59102	2.15204	3.30455	0.565735	1.65575		537.62	20.5596	20.1566	20.4354	19.7388	18.7928	18.6268	16.4431	16.4724	10.0363	12.4945	8.35657	7.92266	5.0116	4.50309	2.62451	2.39664	0.506592	1.23822	0.818603	0.628848	-0.744263	0.316799
537.72	486.501	485.713	403.593	408.079	287.576	285.405	176.942	172.594	97.0974	95.478	50.8563	50.2874	22.878	25.8159	11.4701	13.0843	5.21075	6.58723	2.14502	3.30265	0.55011	1.6548		538.62	20.4475	20.0524	20.3286	19.6369	18.6842	18.5312	16.3461	16.3888	9.95618	12.4323	8.3175	7.88414	4.99048	4.48156	2.61395	2.38529	0.505005	1.23239	0.818603	0.625896	-0.753906	0.315314
538.72	486.195	485.434	403.373	407.845	287.436	285.241	176.853	172.494	97.0575	95.4231	50.8254	50.2585	22.8685	25.801	11.4603	13.0768	5.2047	6.58345	2.14064	3.30075	0.550317	1.65385		539.62	20.3488	19.9487	20.2114	19.5356	18.5797	18.4361	16.2593	16.3057	9.88	12.3705	8.27374	7.84581	4.98175	4.46013	2.58856	2.374	0.486267	1.22659	0.804565	0.622958	-0.772461	0.313836
539.72	485.914	485.155	403.174	407.61	287.287	285.077	176.779	172.395	97.0303	95.3682	50.8267	50.2296	22.8512	25.7862	11.4677	13.0693	5.20538	6.57966	2.14539	3.29885	0.556335	1.6529		540.62	20.2298	19.8456	20.1079	19.4348	18.4837	18.3416	16.1947	16.223	9.79777	12.309	8.21786	7.80768	4.97001	4.4388	2.5655	2.36276	0.495703	1.22082	0.801281	0.620034	-0.784674	0.312365
540.72	485.682	484.876	402.99	407.376	287.139	284.913	176.696	172.296	96.9826	95.3134	50.8076	50.2007	22.8409	25.7714	11.4685	13.0617	5.1923	6.57588	2.12972	3.29696	0.55376	1.65195		541.62	20.1293	19.7431	20.017	19.3347	18.3917	18.2476	16.1044	16.1408	9.72628	12.2479	8.16471	7.76974	4.95004	4.41758	2.55364	2.35158	0.484888	1.21507	0.789538	0.617123	-0.805444	0.310901
541.72	485.422	484.597	402.782	407.142	286.981	284.749	176.612	172.197	96.9349	95.2586	50.782	50.1718	22.8351	25.7566	11.4568	13.0542	5.19165	6.5721	2.1073	3.29506	0.560486	1.651		542.62	20.0482	19.6412	19.9257	19.2351	18.2916	18.1542	16.0144	16.059	9.64499	12.187	8.11422	7.73199	4.90964	4.39647	2.53145	2.34045	0.482886	1.20935	0.779065	0.614227	-0.826056	0.309444
542.72	485.171	484.318	402.589	406.908	286.83	284.585	176.522	172.098	96.8962	95.2038	50.7521	50.143	22.8041	25.7418	11.4568	13.0467	5.1925	6.56832	2.09735	3.29317	0.560242	1.65005		543.62	19.9475	19.5399	19.8276	19.1361	18.2021	18.0612	15.9341	15.9777	9.56555	12.1265	8.05762	7.69443	4.86938	4.37545	2.49445	2.32937	0.455017	1.20366	0.761596	0.611343	-0.84491	0.307994
543.72	484.889	484.04	402.389	406.674	286.676	284.422	176.436	171.999	96.8507	95.1491	50.7263	50.1142	22.7981	25.727	11.4666	13.0392	5.18992	6.56455	2.07064	3.29128	0.561878	1.6491		544.62	19.8648	19.4391	19.7201	19.0376	18.1021	17.9688	15.8417	15.8968	9.50717	12.0663	8.03171	7.65706	4.83486	4.35454	2.47264	2.31835	0.436487	1.19799	0.746814	0.608474	-0.85882	0.30655
544.72	484.643	483.762	402.172	406.44	286.545	284.258	176.349	171.9	96.7923	95.0944	50.706	50.0854	22.8002	25.7122	11.4478	13.0317	5.17336	6.56077	2.07743	3.28938	0.566113	1.64815		545.62	19.7676	19.3389	19.6376	18.9397	17.9957	17.8769	15.7576	15.8164	9.4567	12.0064	7.98336	7.61988	4.80198	4.33374	2.46779	2.30738	0.445654	1.19236	0.771253	0.605618	-0.853094	0.305113
545.72	484.432	483.484	401.943	406.207	286.409	284.095	176.276	171.802	96.7437	95.0398	50.6896	50.0566	22.8012	25.6974	11.4587	13.0242	5.18079	6.557	2.05206	3.28749	0.564942	1.64721		546.62	19.6672	19.2393	19.5477	18.8423	17.8983	17.7855	15.6878	15.7363	9.41553	11.9468	7.9632	7.58288	4.76355	4.31303	2.46747	2.29646	0.436646	1.18674	0.772522	0.602775	-0.83374	0.303683
546.72	484.174	483.206	401.703	405.973	286.253	283.932	176.214	171.703	96.697	94.9851	50.674	50.0278	22.7776	25.6826	11.4506	13.0168	5.1748	6.55323	2.04852	3.2856	0.561035	1.64626		547.62	19.5479	19.1403	19.4547	18.7455	17.7987	17.6947	15.6018	15.6568	9.35182	11.8876	7.90715	7.54607	4.7303	4.29242	2.44161	2.2856	0.420971	1.18116	0.765649	0.599946	-0.848828	0.30226
547.72	483.901	482.928	401.502	405.74	286.118	283.768	176.13	171.604	96.6642	94.9305	50.6605	49.999	22.7714	25.6679	11.4595	13.0093	5.17313	6.54946	2.04135	3.28372	0.555652	1.64531		548.62	19.4561	19.0418	19.3589	18.6493	17.7048	17.6043	15.5198	15.5777	9.28643	11.8286	7.89088	7.50945	4.68444	4.27192	2.44193	2.27478	0.416919	1.1756	0.75791	0.59713	-0.850513	0.300843
548.72	483.624	482.65	401.283	405.506	285.983	283.605	176.046	171.505	96.6192	94.876	50.6354	49.9703	22.7577	25.6531	11.4514	13.0018	5.17477	6.5457	2.02018	3.28183	0.551587	1.64437		549.62	19.368	18.9439	19.2873	18.5536	17.6363	17.5144	15.4478	15.499	9.24564	11.77	7.85513	7.47301	4.6641	4.25151	2.43733	2.26402	0.425085	1.17007	0.765027	0.594328	-0.842535	0.299433
549.72	483.392	482.373	401.093	405.273	285.86	283.442	175.945	171.407	96.5761	94.8214	50.6245	49.9416	22.7563	25.6384	11.4516	12.9943	5.18353	6.54194	2.00879	3.27994	0.560974	1.64342		550.62	19.2685	18.8465	19.1878	18.4584	17.5473	17.425	15.3762	15.4207	9.19546	11.7117	7.82468	7.43676	4.6423	4.23121	2.42693	2.25331	0.408655	1.16456	0.762439	0.591539	-0.841425	0.29803
550.72	483.151	482.096	400.902	405.04	285.71	283.279	175.863	171.308	96.5458	94.7669	50.6026	49.9129	22.7448	25.6236	11.4499	12.9869	5.17112	6.53818	2.00936	3.27806	0.549365	1.64248		551.62	19.1893	18.7497	19.0964	18.3637	17.4428	17.3362	15.2847	15.3428	9.13248	11.6536	7.77633	7.40068	4.6301	4.211	2.40413	2.24265	0.396582	1.15908	0.750195	0.588762	-0.85639	0.296633
551.72	482.911	481.819	400.681	404.808	285.579	283.116	175.783	171.21	96.5261	94.7124	50.5732	49.8842	22.7358	25.6089	11.4478	12.9794	5.18182	6.53442	2.00946	3.27617	0.539551	1.64153		552.62	19.0979	18.6534	18.9878	18.2696	17.3387	17.2478	15.1881	15.2654	9.05742	11.5959	7.72407	7.36479	4.60411	4.19089	2.37858	2.23204	0.387134	1.15362	0.733618	0.585999	-0.871081	0.295243
552.72	482.641	481.542	400.443	404.575	285.438	282.954	175.708	171.111	96.4837	94.658	50.5501	49.8555	22.7206	25.5942	11.4185	12.9719	5.18134	6.53066	2.02258	3.27429	0.535339	1.64059		553.62	19.0255	18.5576	18.8903	18.176	17.2578	17.1599	15.1138	15.1884	9.01031	11.5385	7.69055	7.32908	4.57642	4.17088	2.38373	2.22148	0.380005	1.1482	0.721741	0.583249	-0.866211	0.293859
553.72	482.385	481.265	400.197	404.342	285.288	282.791	175.641	171.013	96.4444	94.6036	50.5288	49.8268	22.7226	25.5795	11.4009	12.9645	5.17752	6.52691	2.01743	3.27241	0.537915	1.63965		554.62	18.91	18.4624	18.8171	18.083	17.192	17.0725	15.0251	15.1118	8.96451	11.4814	7.64547	7.29355	4.58945	4.15097	2.37324	2.21098	0.402807	1.14279	0.720105	0.580512	-0.864996	0.292482
554.72	482.152	480.988	400.004	404.11	285.171	282.629	175.573	170.915	96.4079	94.5492	50.5326	49.7982	22.7084	25.5648	11.3982	12.957	5.17493	6.52316	2.02002	3.27052	0.542297	1.63871		555.62	18.7992	18.3678	18.6974	17.9904	17.094	16.9856	14.9552	15.0357	8.89468	11.4246	7.58799	7.25819	4.55245	4.13115	2.35387	2.20052	0.393518	1.13742	0.710498	0.577787	-0.88421	0.291111
555.72	481.894	480.712	399.806	403.878	285.026	282.466	175.502	170.817	96.3737	94.4948	50.5267	49.7696	22.7098	25.5501	11.3911	12.9496	5.17688	6.51941	2.0368	3.26864	0.557129	1.63776		556.62	18.6992	18.2736	18.5786	17.8984	17.0074	16.8992	14.8591	14.9599	8.82584	11.368	7.5455	7.22302	4.52109	4.11143	2.34706	2.19011	0.396826	1.13206	0.692761	0.575076	-0.912848	0.289747
556.72	481.634	480.435	399.614	403.645	284.896	282.304	175.449	170.718	96.3413	94.4405	50.5076	49.741	22.729	25.5354	11.4001	12.9421	5.17752	6.51566	2.04673	3.26677	0.567212	1.63682		557.62	18.5961	18.18	18.4788	17.8069	16.9259	16.8132	14.7783	14.8846	8.74762	11.3118	7.49536	7.18802	4.49286	4.09181	2.34485	2.17976	0.407776	1.12674	0.693542	0.572377	-0.913635	0.288389
557.72	481.381	480.159	399.431	403.413	284.76	282.141	175.364	170.62	96.3061	94.3862	50.4931	49.7124	22.7445	25.5207	11.4197	12.9347	5.18448	6.51191	2.05941	3.26489	0.57915	1.63588		558.62	18.4882	18.0869	18.3773	17.7159	16.8499	16.7277	14.7029	14.8096	8.68204	11.2559	7.45425	7.15319	4.4777	4.07228	2.33265	2.16945	0.392615	1.12143	0.688611	0.569691	-0.926611	0.287037
558.72	481.132	479.883	399.221	403.182	284.615	281.979	175.31	170.522	96.2634	94.332	50.4768	49.6838	22.739	25.506	11.4374	12.9273	5.17621	6.50817	2.06848	3.26301	0.596252	1.63494		559.62	18.3878	17.9944	18.276	17.6254	16.7599	16.6427	14.6208	14.7351	8.60461	11.2002	7.41437	7.11855	4.43933	4.05285	2.31317	2.15919	0.364014	1.11616	0.688537	0.567017	-0.9375	0.285692
559.72	480.889	479.607	399.042	402.95	284.473	281.817	175.242	170.424	96.2376	94.2778	50.4458	49.6552	22.7354	25.4914	11.4595	12.9198	5.1915	6.50443	2.05581	3.26114	0.589649	1.634		560.62	18.3157	17.9023	18.1871	17.5354	16.666	16.5582	14.5339	14.661	8.53546	11.1449	7.39093	7.08407	4.42279	4.03351	2.29755	2.14898	0.345642	1.11091	0.69165	0.564356	-0.944336	0.284353
560.72	480.632	479.332	398.832	402.718	284.329	281.655	175.168	170.326	96.1847	94.2236	50.4011	49.6267	22.7226	25.4767	11.4318	12.9124	5.1752	6.50069	2.06156	3.25926	0.586621	1.63306		561.62	18.2285	17.8108	18.1052	17.446	16.5668	16.4741	14.4606	14.5873	8.48014	11.0898	7.34847	7.04977	4.40745	4.01427	2.28108	2.13882	0.313391	1.10568	0.675183	0.561708	-0.940924	0.283021
561.72	480.38	479.056	398.63	402.487	284.184	281.493	175.064	170.228	96.1188	94.1694	50.3752	49.5982	22.6987	25.4621	11.4185	12.905	5.15308	6.49695	2.06519	3.25739	0.570801	1.63212		562.62	18.1549	17.7198	18.0169	17.357	16.4766	16.3905	14.3955	14.5139	8.40508	11.0351	7.31233	7.01563	4.39061	3.99511	2.25669	2.12871	0.275806	1.10048	0.672278	0.559072	-0.972644	0.281694
562.72	480.12	478.781	398.412	402.255	284.036	281.331	174.973	170.13	96.0685	94.1153	50.3356	49.5697	22.6795	25.4474	11.3802	12.8976	5.14268	6.49322	2.04446	3.25551	0.562305	1.63118		563.62	18.0779	17.6293	17.9358	17.2685	16.3764	16.3073	14.3374	14.441	8.36438	10.9806	7.28491	6.98167	4.37189	3.97606	2.2381	2.11864	0.26532	1.0953	0.675049	0.556449	-0.973602	0.280374
563.72	479.864	478.505	398.176	402.024	283.886	281.17	174.884	170.033	96.029	94.0612	50.3166	49.5412	22.6479	25.4328	11.3607	12.8901	5.12737	6.48949	2.03944	3.25364	0.534326	1.63025		564.62	17.9983	17.5393	17.8475	17.1805	16.292	16.2247	14.2856	14.3685	8.30695	10.9264	7.23743	6.94788	4.35065	3.95709	2.22528	2.10863	0.246826	1.09015	0.661194	0.553838	-0.983581	0.27906
564.72	479.634	478.23	397.955	401.793	283.762	281.008	174.796	169.935	95.9782	94.0071	50.3033	49.5127	22.6276	25.4182	11.3502	12.8827	5.13586	6.48576	2.02936	3.25177	0.533691	1.62931		565.62	17.9288	17.4498	17.7693	17.093	16.1975	16.1424	14.2187	14.2963	8.24814	10.8724	7.19363	6.91426	4.32413	3.93822	2.21901	2.09866	0.238013	1.08502	0.663892	0.551239	-1.00049	0.277752
565.72	479.393	477.955	397.733	401.562	283.628	280.847	174.719	169.837	95.9151	93.9531	50.281	49.4842	22.6223	25.4036	11.3512	12.8753	5.13328	6.48203	2.03378	3.2499	0.529102	1.62837		566.62	17.8271	17.3608	17.6684	17.0059	16.1067	16.0606	14.1572	14.2246	8.19714	10.8188	7.14465	6.88081	4.30176	3.91944	2.21527	2.08874	0.238831	1.07992	0.663696	0.548652	-1.01321	0.276451
566.72	479.135	477.681	397.516	401.331	283.512	280.685	174.644	169.74	95.8795	93.8991	50.2553	49.4558	22.6168	25.389	11.3423	12.8679	5.13397	6.4783	2.01971	3.24804	0.532593	1.62744		567.62	17.7489	17.2722	17.5867	16.9194	16.0262	15.9793	14.0972	14.1532	8.13782	10.7654	7.10345	6.84752	4.29126	3.90075	2.21735	2.07887	0.247986	1.07483	0.663147	0.546078	-1.03339	0.275155
567.72	478.884	477.406	397.305	401.1	283.386	280.524	174.558	169.642	95.8542	93.8451	50.2463	49.4274	22.5923	25.3744	11.3495	12.8605	5.14493	6.47458	2.02706	3.24617	0.529468	1.6265		568.62	17.6686	17.1842	17.5183	16.8333	15.9622	15.8984	14.0211	14.0822	8.07859	10.7124	7.08181	6.8144	4.2844	3.88215	2.21193	2.06904	0.229407	1.06978	0.676343	0.543515	-1.03919	0.273866
568.72	478.621	477.132	397.104	400.87	283.258	280.363	174.467	169.544	95.8144	93.7911	50.22	49.3989	22.5739	25.3598	11.3599	12.8531	5.14176	6.47086	2.03079	3.2443	0.535327	1.62557		569.62	17.5808	17.0967	17.447	16.7477	15.8979	15.8179	13.9577	14.0116	8.03649	10.6596	7.04567	6.78145	4.26262	3.86364	2.20896	2.05926	0.237293	1.06475	0.684729	0.540965	-1.04201	0.272582
569.72	478.352	476.857	396.896	400.639	283.131	280.201	174.384	169.447	95.7681	93.7372	50.1951	49.3705	22.5596	25.3452	11.358	12.8457	5.12494	6.46714	2.03058	3.24244	0.55127	1.62463		570.62	17.4911	17.0096	17.3785	16.6626	15.8184	15.7379	13.8776	13.9414	7.98663	10.607	7.01672	6.74866	4.23425	3.84522	2.20966	2.04953	0.23822	1.05974	0.694397	0.538427	-1.05017	0.271305
570.72	478.073	476.583	396.675	400.409	282.982	280.04	174.304	169.35	95.7286	93.6833	50.1761	49.3422	22.5682	25.3306	11.3392	12.8384	5.12399	6.46342	2.03892	3.24057	0.570325	1.6237		571.62	17.3996	16.9231	17.2983	16.578	15.7569	15.6584	13.7879	13.8715	7.93823	10.5548	6.97424	6.71604	4.21356	3.82689	2.19019	2.03984	0.228882	1.05475	0.674927	0.5359	-1.0614	0.270034
571.72	477.802	476.309	396.472	400.179	282.843	279.879	174.234	169.252	95.6884	93.6295	50.1537	49.3138	22.5691	25.3161	11.3305	12.831	5.11456	6.4597	2.04926	3.23871	0.572388	1.62276		572.62	17.3262	16.837	17.2085	16.4938	15.6807	15.5792	13.7193	13.8021	7.89689	10.5028	6.94058	6.68357	4.20426	3.80865	2.1902	2.0302	0.200842	1.04979	0.687696	0.533386	-1.0507	0.268768
572.72	477.554	476.036	396.266	399.949	282.73	279.718	174.157	169.155	95.6591	93.5757	50.1609	49.2855	22.5761	25.3015	11.3315	12.8236	5.1073	6.45599	2.06512	3.23685	0.593811	1.62183		573.62	17.2559	16.7514	17.1184	16.4101	15.6359	15.5005	13.6647	13.733	7.85382	10.451	6.90344	6.65127	4.18152	3.7905	2.18622	2.02061	0.186279	1.04485	0.683472	0.530883	-1.04315	0.267509
573.72	477.334	475.762	396.092	399.719	282.616	279.558	174.099	169.058	95.6226	93.5219	50.1662	49.2571	22.6	25.287	11.3384	12.8162	5.12415	6.45228	2.07666	3.23499	0.614197	1.6209		574.62	17.1574	16.6662	17.0365	16.3268	15.5494	15.4222	13.6038	13.6642	7.79299	10.3996	6.86375	6.61913	4.15908	3.77244	2.17223	2.01106	0.173608	1.03994	0.668689	0.528392	-1.03735	0.266255
574.72	477.111	475.488	395.901	399.489	282.49	279.397	174.023	168.961	95.5872	93.4681	50.153	49.2288	22.6045	25.2724	11.3572	12.8089	5.12283	6.44857	2.07798	3.23313	0.609387	1.61997		575.62	17.0842	16.5816	16.9479	16.244	15.4708	15.3444	13.538	13.5959	7.71906	10.3484	6.84991	6.58715	4.14465	3.75446	2.17059	2.00156	0.167114	1.03505	0.684998	0.525913	-1.04181	0.265007
575.72	476.849	475.215	395.74	399.26	282.35	279.236	173.952	168.863	95.5462	93.4144	50.1414	49.2005	22.5948	25.2579	11.3572	12.8015	5.11259	6.44486	2.07766	3.23127	0.608752	1.61904		576.62	16.988	16.4974	16.8668	16.1617	15.4014	15.2669	13.4728	13.5279	7.65492	10.2975	6.81682	6.55533	4.149	3.73657	2.16342	1.9921	0.163525	1.03018	0.679407	0.523446	-1.0356	0.263766
576.72	476.6	474.942	395.531	399.03	282.187	279.076	173.866	168.766	95.5034	93.3607	50.1193	49.1722	22.5797	25.2434	11.358	12.7941	5.12024	6.44116	2.0708	3.22941	0.59607	1.61811		577.62	16.8966	16.4136	16.7687	16.0798	15.3176	15.1899	13.3984	13.4602	7.58688	10.2468	6.79227	6.52367	4.13174	3.71877	2.14763	1.98269	0.15603	1.02534	0.664416	0.52099	-1.0426	0.26253
577.72	476.36	474.669	395.32	398.801	282.041	278.915	173.804	168.669	95.4478	93.307	50.1127	49.144	22.5677	25.2289	11.358	12.7868	5.10345	6.43746	2.08862	3.22756	0.599304	1.61718		578.62	16.8272	16.3303	16.6971	15.9983	15.2275	15.1133	13.338	13.3929	7.52688	10.1964	6.77598	6.49217	4.12252	3.70105	2.14598	1.97332	0.154626	1.02051	0.654956	0.518545	-1.04336	0.261299
578.72	476.127	474.396	395.089	398.571	281.913	278.755	173.732	168.572	95.4079	93.2534	50.0752	49.1157	22.5374	25.2144	11.3598	12.7794	5.11932	6.43375	2.08368	3.2257	0.578614	1.61625		579.62	16.7391	16.2475	16.6188	15.9173	15.168	15.0372	13.269	13.326	7.47961	10.1463	6.75421	6.46082	4.1026	3.68342	2.13922	1.964	0.166992	1.01571	0.674866	0.516113	-1.05096	0.260075
579.72	475.882	474.123	394.892	398.342	281.753	278.595	173.663	168.475	95.3481	93.1998	50.0521	49.0875	22.526	25.1999	11.3396	12.7721	5.11359	6.43006	2.07977	3.22385	0.571594	1.61532		580.62	16.6672	16.1652	16.5395	15.8368	15.0977	14.9614	13.2093	13.2595	7.41907	10.0964	6.72571	6.42963	4.0741	3.66588	2.12958	1.95472	0.167908	1.01094	0.675659	0.513691	-1.05249	0.258856
580.72	475.669	473.851	394.711	398.113	281.597	278.435	173.586	168.379	95.3005	93.1462	50.0485	49.0593	22.5202	25.1854	11.3287	12.7648	5.11206	6.42636	2.07947	3.22199	0.574402	1.61439		581.62	16.578	16.0832	16.4603	15.7567	15.0171	14.8861	13.1484	13.1933	7.35911	10.0468	6.69283	6.3986	4.06254	3.64842	2.12019	1.94549	0.166907	1.00618	0.674451	0.511281	-1.05219	0.257643
581.72	475.409	473.578	394.52	397.885	281.446	278.275	173.506	168.282	95.2428	93.0927	50.017	49.0311	22.5005	25.1709	11.3163	12.7574	5.10782	6.42267	2.07083	3.22014	0.563831	1.61346		582.62	16.4875	16.0018	16.3784	15.677	14.9401	14.8111	13.0859	13.1274	7.30573	9.99742	6.65479	6.36772	4.02118	3.63104	2.10474	1.9363	0.164734	1.00145	0.65979	0.508883	-1.04623	0.256436
582.72	475.169	473.306	394.322	397.656	281.29	278.115	173.433	168.185	95.1979	93.0391	50.0021	49.0029	22.4848	25.1565	11.3072	12.7501	5.1011	6.41897	2.06962	3.21829	0.570019	1.61253		583.62	16.4056	15.9208	16.2894	15.5977	14.8667	14.7366	13.0176	13.0619	7.25601	9.94831	6.61179	6.33699	4.00204	3.61375	2.09606	1.92715	0.165002	0.996743	0.652942	0.506495	-1.05395	0.255234
583.72	474.922	473.034	394.113	397.427	281.152	277.955	173.334	168.088	95.1692	92.9857	49.9842	48.9747	22.4756	25.142	11.3091	12.7428	5.12307	6.41528	2.05845	3.21644	0.570325	1.61161		584.62	16.3174	15.8402	16.2167	15.5189	14.7916	14.6625	12.9531	12.9968	7.22153	9.89945	6.56619	6.30642	3.96915	3.59655	2.09199	1.91805	0.164404	0.992056	0.657971	0.504119	-1.06617	0.254038
584.72	474.682	472.762	393.914	397.199	281.012	277.795	173.253	167.992	95.1372	92.9322	49.9716	48.9466	22.4677	25.1275	11.3094	12.7354	5.13328	6.4116	2.04916	3.21459	0.598987	1.61068		585.62	16.2356	15.7601	16.1375	15.4405	14.7258	14.5887	12.896	12.9319	7.17529	9.85085	6.53418	6.276	3.94165	3.57942	2.07764	1.90899	0.156189	0.987391	0.653381	0.501754	-1.07141	0.252848
585.72	474.441	472.49	393.711	396.97	280.886	277.635	173.159	167.895	95.1112	92.8788	49.9404	48.9184	22.4446	25.1131	11.3111	12.7281	5.13196	6.40791	2.04071	3.21274	0.59607	1.60975		586.62	16.1661	15.6804	16.0778	15.3626	14.6563	14.5154	12.8374	12.8675	7.13611	9.80249	6.505	6.24572	3.92993	3.56238	2.07684	1.89997	0.156982	0.982748	0.643616	0.4994	-1.0697	0.251663
586.72	474.191	472.219	393.531	396.742	280.749	277.476	173.059	167.799	95.0729	92.8254	49.9111	48.8903	22.4025	25.0987	11.3111	12.7208	5.13116	6.40423	2.05072	3.2109	0.595398	1.60883		587.62	16.1085	15.6011	15.9879	15.2851	14.5977	14.4425	12.7858	12.8034	7.06592	9.75439	6.46399	6.2156	3.922	3.54542	2.06708	1.891	0.156189	0.978127	0.643616	0.497057	-1.08142	0.250484
587.72	473.952	471.947	393.324	396.514	280.623	277.316	172.995	167.702	95.0298	92.772	49.8846	48.8622	22.3674	25.0842	11.2924	12.7135	5.13312	6.40055	2.05945	3.20905	0.592285	1.6079		588.62	16.0391	15.5223	15.8871	15.208	14.5266	14.3699	12.7181	12.7396	7.01514	9.70653	6.43549	6.18563	3.90417	3.52855	2.05731	1.88207	0.165161	0.973528	0.652588	0.494725	-1.09119	0.24931
588.72	473.704	471.676	393.116	396.286	280.513	277.157	172.916	167.606	94.9902	92.7187	49.8646	48.8341	22.3689	25.0698	11.2806	12.7062	5.1251	6.39687	2.07961	3.20721	0.592761	1.60698		589.62	15.9689	15.4439	15.8073	15.1313	14.4562	14.2978	12.6488	12.6761	6.94564	9.65891	6.41251	6.15581	3.88467	3.51175	2.04747	1.87318	0.165979	0.968951	0.654224	0.492405	-1.09194	0.248142
589.72	473.454	471.405	392.924	396.058	280.383	276.997	172.854	167.51	94.9582	92.6654	49.8445	48.806	22.3583	25.0554	11.2717	12.6989	5.13418	6.39319	2.08927	3.20536	0.592297	1.60606		590.62	15.8906	15.3659	15.7166	15.055	14.3766	14.226	12.5721	12.613	6.90016	9.61155	6.37871	6.12614	3.86226	3.49504	2.02956	1.86434	0.153332	0.964395	0.657556	0.490095	-1.09752	0.246979
590.72	473.21	471.134	392.741	395.831	280.236	276.838	172.768	167.413	94.9218	92.6121	49.8284	48.778	22.3306	25.041	11.2593	12.6916	5.12217	6.38951	2.10049	3.20352	0.57555	1.60513		591.62	15.8185	15.2884	15.6195	14.9791	14.2973	14.1546	12.4883	12.5503	6.81814	9.56442	6.35203	6.09661	3.82473	3.47841	2.00896	1.85554	0.127527	0.959861	0.65581	0.487796	-1.11096	0.245822
591.72	472.943	470.863	392.534	395.603	280.094	276.679	172.699	167.317	94.8917	92.5589	49.8143	48.7499	22.3114	25.0266	11.2396	12.6843	5.12515	6.38584	2.10648	3.20168	0.576184	1.60421		592.62	15.7376	15.2112	15.5671	14.9037	14.2379	14.0836	12.4278	12.4878	6.77657	9.51754	6.32456	6.06723	3.80441	3.46186	2.00817	1.84678	0.125818	0.955348	0.65581	0.485507	-1.11175	0.24467
592.72	472.709	470.593	392.34	395.376	279.965	276.52	172.617	167.221	94.8608	92.5057	49.8082	48.7219	22.3098	25.0122	11.2388	12.677	5.12937	6.38217	2.1011	3.19984	0.575183	1.60329		593.62	15.6584	15.1345	15.505	14.8287	14.1725	14.013	12.3542	12.4257	6.74302	9.4709	6.29782	6.038	3.77164	3.44539	2.01307	1.83806	0.115332	0.950857	0.650952	0.48323	-1.12476	0.243524
593.72	472.455	470.322	392.115	395.149	279.85	276.361	172.536	167.125	94.8362	92.4525	49.8006	48.6939	22.3039	24.9978	11.2291	12.6697	5.1361	6.3785	2.11586	3.198	0.581262	1.60237		594.62	15.5782	15.0582	15.4274	14.754	14.1074	13.9428	12.2886	12.3639	6.70654	9.4245	6.26477	6.00891	3.7431	3.42899	1.99756	1.82938	0.0983887	0.946387	0.656128	0.480963	-1.14276	0.242383
594.72	472.233	470.052	391.914	394.921	279.733	276.202	172.483	167.029	94.8266	92.3994	49.7954	48.6659	22.3057	24.9835	11.24	12.6624	5.14304	6.37484	2.11868	3.19616	0.610583	1.60145		595.62	15.5071	14.9824	15.3687	14.6798	14.0469	13.8729	12.2183	12.3025	6.66553	9.37833	6.22571	5.97997	3.71472	3.41268	1.987	1.82074	0.088623	0.941937	0.655334	0.478707	-1.1615	0.241247
595.72	472.005	469.781	391.724	394.694	279.605	276.043	172.443	166.933	94.7984	92.3463	49.7728	48.6379	22.3079	24.9691	11.2595	12.6551	5.1347	6.37117	2.11884	3.19432	0.611816	1.60052		596.62	15.4359	14.9069	15.2994	14.606	13.9731	13.8034	12.1604	12.2413	6.60757	9.3324	6.19266	5.95116	3.70596	3.39645	1.99242	1.81215	0.0896242	0.937509	0.658924	0.476462	-1.16937	0.240117
596.72	471.75	469.511	391.531	394.468	279.467	275.885	172.363	166.837	94.7415	92.2932	49.7469	48.61	22.299	24.9548	11.2584	12.6479	5.1311	6.36751	2.10443	3.19249	0.592041	1.5996		597.62	15.3477	14.8319	15.2371	14.5326	13.9074	13.7343	12.1053	12.1805	6.57556	9.28671	6.15265	5.92251	3.70337	3.38029	1.98816	1.80359	0.078064	0.933102	0.652588	0.474227	-1.17102	0.238992
597.72	471.474	469.242	391.326	394.241	279.313	275.726	172.266	166.741	94.698	92.2401	49.7133	48.582	22.2786	24.9404	11.2601	12.6406	5.10626	6.36385	2.10974	3.19065	0.582031	1.59869		598.62	15.2588	14.7572	15.1768	14.4595	13.8318	13.6656	12.0537	12.12	6.53483	9.24125	6.10641	5.89399	3.68986	3.36421	1.9748	1.79508	0.0754759	0.928716	0.648999	0.472002	-1.1861	0.237872
598.72	471.22	468.972	391.142	394.014	279.183	275.568	172.194	166.645	94.6681	92.1871	49.6928	48.5541	22.2655	24.9261	11.2585	12.6333	5.10292	6.36019	2.10973	3.18882	0.599829	1.59777		599.62	15.188	14.683	15.0891	14.3869	13.752	13.5972	12.0031	12.0599	6.46478	9.19603	6.06329	5.86561	3.67059	3.34822	1.96283	1.78661	0.0757445	0.92435	0.630005	0.469788	-1.1861	0.236757
599.72	470.978	468.702	390.949	393.788	279.031	275.409	172.106	166.549	94.6038	92.1341	49.6611	48.5262	22.2512	24.9118	11.2592	12.6261	5.09759	6.35653	2.07745	3.18699	0.583314	1.59685		600.62	15.1093	14.6091	15.0066	14.3146	13.6815	13.5292	11.935	12	6.41251	9.15103	6.03536	5.83738	3.66013	3.33229	1.95192	1.77817	0.0527709	0.920005	0.609326	0.467585	-1.18741	0.235648
600.72	470.732	468.433	390.723	393.561	278.873	275.251	171.996	166.453	94.5489	92.0812	49.6451	48.4983	22.2264	24.8974	11.2201	12.6188	5.07583	6.35288	2.06119	3.18515	0.562146	1.59593		601.62	15.0294	14.5357	14.9067	14.2428	13.5965	13.4616	11.8804	11.9405	6.35187	9.10627	5.99719	5.80928	3.64752	3.31645	1.94714	1.76978	0.0311887	0.91568	0.604553	0.465391	-1.19019	0.234544
601.72	470.512	468.164	390.532	393.335	278.743	275.093	171.915	166.358	94.5	92.0282	49.6237	48.4704	22.2069	24.8831	11.2095	12.6115	5.10293	6.34923	2.05143	3.18332	0.570325	1.59501		602.62	14.9402	14.4626	14.8161	14.1713	13.5152	13.3943	11.8103	11.8812	6.30124	9.06173	5.949	5.78133	3.62815	3.30068	1.92793	1.76143	0.00126	0.911376	0.595898	0.463208	-1.20972	0.233445
602.72	470.261	467.894	390.321	393.109	278.622	274.935	171.844	166.262	94.4661	91.9753	49.613	48.4426	22.1963	24.8688	11.2078	12.6043	5.111	6.34558	2.04135	3.18149	0.570483	1.5941		603.62	14.8708	14.39	14.7378	14.1002	13.4346	13.3273	11.7464	11.8223	6.23367	9.01742	5.91849	5.75351	3.61135	3.28499	1.9149	1.75311	-0.0137086	0.907092	0.590808	0.461036	-1.23452	0.232351
603.72	470.012	467.625	390.131	392.883	278.493	274.777	171.764	166.166	94.4368	91.9225	49.5944	48.4147	22.1873	24.8545	11.2006	12.5971	5.11227	6.34193	2.04008	3.17966	0.58009	1.59318		604.62	14.808	14.3177	14.66	14.0295	13.369	13.2608	11.6791	11.7637	6.18707	8.97334	5.88501	5.72583	3.58234	3.26937	1.91803	1.74484	-0.0133057	0.902829	0.584778	0.458873	-1.23154	0.231263
604.72	469.78	467.357	389.939	392.657	278.352	274.619	171.705	166.071	94.3958	91.8696	49.5739	48.3869	22.1873	24.8402	11.1802	12.5898	5.10203	6.33829	2.05032	3.17784	0.581042	1.59226		605.62	14.7384	14.2458	14.607	13.9592	13.2837	13.1946	11.6232	11.7054	6.1337	8.92949	5.85653	5.69829	3.57999	3.25383	1.90181	1.73661	-0.0256593	0.898585	0.568982	0.456721	-1.22584	0.230179
605.72	469.562	467.088	389.742	392.431	278.223	274.461	171.635	165.976	94.3688	91.8168	49.5627	48.3591	22.1878	24.826	11.1705	12.5826	5.10348	6.33464	2.05759	3.17601	0.581433	1.59135		606.62	14.6599	14.1744	14.5369	13.8893	13.2048	13.1287	11.5742	11.6474	6.09521	8.88585	5.81793	5.67088	3.56091	3.23836	1.87445	1.72841	-0.0456544	0.894362	0.570129	0.454579	-1.23486	0.229101
606.72	469.322	466.819	389.543	392.206	278.092	274.303	171.574	165.88	94.3077	91.764	49.5421	48.3313	22.1757	24.8117	11.1796	12.5753	5.10339	6.331	2.07642	3.17418	0.572205	1.59043		607.62	14.6048	14.1033	14.4613	13.8197	13.1488	13.0632	11.5145	11.5898	6.05172	8.84244	5.80009	5.64361	3.53604	3.22297	1.86638	1.72026	-0.0490476	0.890158	0.555042	0.452447	-1.24298	0.228027
607.72	469.07	466.551	389.341	391.98	277.946	274.145	171.498	165.785	94.2541	91.7113	49.5103	48.3035	22.1707	24.7974	11.1794	12.5681	5.09214	6.32736	2.08065	3.17236	0.564624	1.58952		608.62	14.5639	14.0325	14.4171	13.7505	13.0838	12.998	11.479	11.5324	6.0296	8.79925	5.79132	5.61647	3.53503	3.20765	1.86279	1.71214	-0.0402831	0.885974	0.557678	0.450325	-1.23944	0.226959
608.72	468.822	466.283	389.155	391.755	277.814	273.988	171.42	165.689	94.2229	91.6586	49.4862	48.2757	22.1618	24.7832	11.1595	12.5609	5.08688	6.32372	2.07718	3.17054	0.566418	1.58861		609.62	14.507	13.9622	14.3481	13.6817	13.0273	12.9332	11.4369	11.4753	6.0144	8.75628	5.77441	5.58947	3.52252	3.19241	1.84015	1.70406	-0.0431519	0.88181	0.573303	0.448213	-1.2334	0.225896
609.72	468.608	466.015	388.971	391.53	277.668	273.83	171.337	165.594	94.1659	91.6059	49.4685	48.248	22.1602	24.7689	11.158	12.5537	5.08329	6.32009	2.0718	3.16871	0.57439	1.58769		610.62	14.4297	13.8922	14.277	13.6132	12.9481	12.8688	11.3882	11.4185	5.96515	8.71353	5.74524	5.5626	3.51355	3.17724	1.81982	1.69602	-0.052002	0.877666	0.563538	0.44611	-1.2334	0.224837
610.72	468.382	465.747	388.772	391.305	277.527	273.673	171.238	165.499	94.1237	91.5532	49.4404	48.2202	22.1313	24.7547	11.1677	12.5465	5.07141	6.31646	2.07117	3.16689	0.564942	1.58678		611.62	14.3588	13.8226	14.2192	13.5451	12.868	12.8046	11.3285	11.362	5.91543	8.671	5.72306	5.53586	3.49209	3.16214	1.81011	1.68802	-0.0519775	0.873541	0.563586	0.444018	-1.25222	0.223784
611.72	468.151	465.479	388.565	391.08	277.402	273.516	171.154	165.404	94.0766	91.5006	49.4236	48.1925	22.1368	24.7405	11.1685	12.5392	5.06344	6.31283	2.06937	3.16507	0.560559	1.58587		612.62	14.2812	13.7534	14.1658	13.4774	12.7981	12.7408	11.2616	11.3058	5.87281	8.62869	5.68846	5.50926	3.46888	3.14712	1.79092	1.68005	-0.0662112	0.869436	0.538171	0.441936	-1.2487	0.222735
612.72	467.931	465.212	388.363	390.855	277.261	273.358	171.064	165.309	94.0477	91.448	49.4045	48.1648	22.1365	24.7262	11.1685	12.532	5.0636	6.3092	2.06921	3.16325	0.570801	1.58496		613.62	14.2174	13.6846	14.0998	13.41	12.7301	12.6774	11.1881	11.2499	5.81719	8.58659	5.65297	5.48278	3.43474	3.13217	1.77817	1.67213	-0.0628785	0.86535	0.524634	0.439863	-1.27135	0.221692
613.72	467.702	464.944	388.191	390.63	277.137	273.201	171.008	165.214	94.0112	91.3954	49.3806	48.1371	22.1301	24.712	11.1685	12.5248	5.07157	6.30557	2.05111	3.16143	0.565418	1.58404		614.62	14.1396	13.6161	14.0476	13.343	12.692	12.6143	11.1257	11.1943	5.76334	8.5447	5.62594	5.45644	3.40159	3.11729	1.76466	1.66424	-0.0561769	0.861284	0.529858	0.4378	-1.26618	0.220653
614.72	467.453	464.677	387.984	390.406	277.008	273.044	170.949	165.119	93.9837	91.3429	49.3522	48.1095	22.1016	24.6978	11.1703	12.5176	5.06228	6.30195	2.04984	3.15962	0.555493	1.58313		615.62	14.0775	13.548	13.9808	13.2764	12.6106	12.5515	11.0676	11.139	5.70797	8.50303	5.59409	5.43023	3.38369	3.10248	1.7484	1.65639	-0.0521606	0.857236	0.515185	0.435747	-1.29144	0.219619
615.72	467.184	464.41	387.773	390.181	276.863	272.887	170.865	165.024	93.9481	91.2904	49.3334	48.0818	22.0955	24.6836	11.1599	12.5104	5.06281	6.29832	2.03876	3.1578	0.541504	1.58222		616.62	14.0241	13.4803	13.9205	13.2101	12.5631	12.489	11.01	11.084	5.67709	8.46156	5.57194	5.40414	3.35519	3.08774	1.75151	1.64858	-0.0517943	0.853208	0.527271	0.433703	-1.2893	0.21859
616.72	466.942	464.143	387.562	389.957	276.738	272.73	170.798	164.929	93.9046	91.2379	49.3192	48.0542	22.0819	24.6694	11.1599	12.5032	5.06101	6.2947	2.03262	3.15598	0.525562	1.58131		617.62	13.9501	13.4129	13.8574	13.1441	12.5029	12.4269	10.9435	11.0292	5.6338	8.42031	5.53594	5.37819	3.34938	3.07308	1.74465	1.6408	-0.0677369	0.849198	0.530176	0.431669	-1.28743	0.217566
617.72	466.693	463.876	387.342	389.733	276.61	272.574	170.728	164.834	93.8647	91.1854	49.2912	48.0266	22.0637	24.6552	11.1509	12.4961	5.06085	6.29108	2.02393	3.15417	0.525879	1.58041		618.62	13.8685	13.3459	13.7894	13.0785	12.4281	12.3651	10.8887	10.9748	5.58608	8.37927	5.51414	5.35236	3.31497	3.05848	1.72966	1.63306	-0.0726074	0.845208	0.544726	0.429645	-1.29156	0.216547
618.72	466.453	463.609	387.132	389.509	276.469	272.417	170.65	164.739	93.8347	91.133	49.2599	47.9989	22.0442	24.6411	11.1314	12.4889	5.05292	6.28747	2.00439	3.15236	0.508179	1.5795		619.62	13.8071	13.2792	13.7006	13.0133	12.3656	12.3037	10.8561	10.9206	5.54443	8.33844	5.48468	5.32666	3.31274	3.04396	1.72839	1.62536	-0.0828857	0.841236	0.545959	0.42763	-1.30176	0.215533
619.72	466.204	463.343	386.926	389.285	276.344	272.26	170.576	164.645	93.7806	91.0806	49.2256	47.9714	22.0287	24.6269	11.1099	12.4817	5.04523	6.28385	2.01141	3.15054	0.523132	1.57859		620.62	13.7383	13.2129	13.6286	12.9484	12.309	12.2425	10.8083	10.8667	5.50657	8.29781	5.45406	5.30109	3.3137	3.02951	1.71779	1.61769	-0.110437	0.837284	0.565015	0.425625	-1.30231	0.214523
620.72	465.943	463.077	386.745	389.061	276.2	272.104	170.499	164.55	93.7345	91.0283	49.2197	47.9438	22.0136	24.6128	11.1099	12.4745	5.04386	6.28024	2.00277	3.14873	0.52721	1.57768		621.62	13.6761	13.1469	13.5599	12.8838	12.2436	12.1817	10.7421	10.8131	5.45913	8.25739	5.42234	5.27564	3.30636	3.01512	1.7398	1.61006	-0.11936	0.833349	0.560108	0.423629	-1.27954	0.213518
621.72	465.672	462.81	386.57	388.838	276.063	271.947	170.423	164.456	93.6818	90.976	49.1757	47.9162	21.9984	24.5986	11.0991	12.4673	5.02231	6.27663	1.99386	3.14692	0.509144	1.57677		622.62	13.6083	13.0813	13.4969	12.8196	12.1916	12.1212	10.6943	10.7598	5.42366	8.21718	5.38713	5.25032	3.30836	3.00081	1.7427	1.60247	-0.104846	0.829434	0.562219	0.421642	-1.25618	0.212517
622.72	465.413	462.544	386.383	388.614	275.922	271.791	170.355	164.361	93.6302	90.9237	49.1545	47.8887	21.9877	24.5845	11.0813	12.4602	5.00627	6.27302	1.98945	3.14511	0.521814	1.57587		623.62	13.5462	13.0161	13.4281	12.7558	12.1371	12.0611	10.6395	10.7067	5.35995	8.17716	5.35557	5.22512	3.30349	2.98656	1.73931	1.59491	-0.112707	0.825537	0.565967	0.419665	-1.26928	0.211522
623.72	465.191	462.279	386.202	388.391	275.787	271.635	170.269	164.267	93.594	90.8714	49.1306	47.8611	21.961	24.5703	11.0698	12.453	5.01298	6.26942	1.98196	3.14331	0.534534	1.57496		624.62	13.5055	12.9512	13.3694	12.6922	12.0909	12.0012	10.5808	10.6539	5.31909	8.13735	5.33051	5.20005	3.30457	2.97238	1.74213	1.58739	-0.10199	0.821658	0.566712	0.417697	-1.27008	0.210531
624.72	464.945	462.013	386.005	388.167	275.645	271.479	170.201	164.172	93.5628	90.8192	49.1073	47.8336	21.9602	24.5562	11.0805	12.4459	5.00839	6.26581	1.97562	3.1415	0.545972	1.57406		625.62	13.4287	12.8866	13.3172	12.629	12.0424	11.9416	10.5321	10.6014	5.29432	8.09775	5.29473	5.1751	3.29738	2.95827	1.74325	1.57991	-0.0966676	0.817797	0.576806	0.415738	-1.26725	0.209545
625.72	464.722	461.747	385.824	387.944	275.532	271.323	170.124	164.078	93.5388	90.767	49.0842	47.8061	21.9565	24.5421	11.0904	12.4387	5.01477	6.26221	1.97742	3.13969	0.562988	1.57315		626.62	13.3763	12.8224	13.2492	12.5662	11.9859	11.8824	10.4766	10.5492	5.25759	8.05834	5.27457	5.15027	3.28018	2.94423	1.72771	1.57246	-0.0951294	0.813955	0.571826	0.413788	-1.28283	0.208563
626.72	464.462	461.482	385.63	387.721	275.408	271.167	170.048	163.983	93.4937	90.7148	49.0606	47.7787	21.9534	24.528	11.0806	12.4316	5.02211	6.25861	1.96294	3.13789	0.555335	1.57225		627.62	13.3191	12.7585	13.1962	12.5037	11.9223	11.8235	10.4232	10.4972	5.21454	8.01913	5.2572	5.12556	3.26123	2.93026	1.7334	1.56504	-0.0963746	0.810131	0.570373	0.411848	-1.27652	0.207586
627.72	464.232	461.217	385.413	387.498	275.263	271.011	169.964	163.889	93.4669	90.6626	49.0523	47.7512	21.9397	24.5139	11.0717	12.4244	5.01604	6.25501	1.95936	3.13609	0.551111	1.57134		628.62	13.2609	12.6949	13.1095	12.4415	11.8627	11.7649	10.3546	10.4455	5.15603	7.98012	5.21805	5.10098	3.24386	2.91635	1.71404	1.55766	-0.113867	0.806325	0.571826	0.409917	-1.3045	0.206613
628.72	463.991	460.951	385.192	387.276	275.11	270.855	169.898	163.795	93.4216	90.6105	49.0473	47.7237	21.9222	24.4998	11.0798	12.4173	5.03151	6.25142	1.9608	3.13428	0.535498	1.57044		629.62	13.1896	12.6317	13.0394	12.3796	11.8055	11.7066	10.298	10.3941	5.11733	7.94131	5.19578	5.07652	3.22354	2.90251	1.69762	1.55032	-0.122473	0.802537	0.546435	0.407994	-1.32189	0.205645
629.72	463.751	460.686	384.98	387.053	274.987	270.699	169.827	163.701	93.3816	90.5584	49.0188	47.6963	21.9106	24.4857	11.0788	12.4101	5.03097	6.24782	1.96018	3.13248	0.514844	1.56954		630.62	13.1193	12.5689	12.978	12.3181	11.7279	11.6486	10.2335	10.3429	5.07155	7.9027	5.14861	5.05217	3.19923	2.88874	1.67989	1.54301	-0.12804	0.798766	0.527917	0.406081	-1.32762	0.204682
630.72	463.501	460.422	384.79	386.831	274.86	270.544	169.762	163.607	93.3259	90.5064	49.0032	47.6689	21.8951	24.4716	11.0654	12.403	5.01282	6.24423	1.96686	3.13068	0.491516	1.56864		631.62	13.0365	12.5063	12.8988	12.2568	11.6566	11.5909	10.186	10.292	5.01656	7.86427	5.11533	5.02795	3.17275	2.87503	1.6566	1.53573	-0.154517	0.795014	0.524158	0.404177	-1.34142	0.203723
631.72	463.28	460.157	384.602	386.608	274.721	270.388	169.712	163.513	93.2863	90.4544	48.9821	47.6415	21.8768	24.4576	11.077	12.3959	5.03092	6.24064	1.96908	3.12888	0.490405	1.56773		632.62	12.969	12.4441	12.8358	12.196	11.6114	11.5335	10.1235	10.2414	4.97217	7.82605	5.07727	5.00384	3.16119	2.86139	1.63257	1.52849	-0.155274	0.791279	0.519775	0.402282	-1.33594	0.202769
632.72	463.041	459.892	384.402	386.386	274.599	270.233	169.652	163.419	93.2669	90.4024	48.9725	47.6141	21.8752	24.4435	11.0787	12.3887	5.02322	6.23706	1.9686	3.12708	0.49104	1.56683		633.62	12.9086	12.3822	12.7743	12.1354	11.5484	11.4764	10.0615	10.191	4.94028	7.78801	5.02908	4.97986	3.13712	2.84781	1.6006	1.52129	-0.166712	0.787562	0.515393	0.400396	-1.34839	0.201819
633.72	462.819	459.628	384.211	386.164	274.478	270.077	169.567	163.325	93.2144	90.3504	48.9305	47.5867	21.8688	24.4295	11.0876	12.3816	5.02199	6.23347	1.94121	3.12528	0.47605	1.56593		634.62	12.8462	12.3207	12.6996	12.0751	11.4895	11.4196	10.0161	10.1409	4.90548	7.75017	5.00437	4.95599	3.11141	2.8343	1.58824	1.51412	-0.18186	0.783862	0.511645	0.398518	-1.35278	0.200873
634.72	462.593	459.364	384.016	385.942	274.336	269.922	169.498	163.231	93.1636	90.2985	48.9066	47.5594	21.8793	24.4154	11.0787	12.3745	5.01525	6.22989	1.94532	3.12349	0.477685	1.56503		635.62	12.7946	12.2595	12.6375	12.0152	11.4395	11.3631	9.97528	10.0911	4.87567	7.71252	4.97296	4.93224	3.10181	2.82086	1.60577	1.50698	-0.172729	0.78018	0.513	0.396649	-1.34357	0.199932
635.72	462.361	459.1	383.844	385.72	274.221	269.767	169.434	163.137	93.128	90.2465	48.8833	47.532	21.8758	24.4014	11.0787	12.3674	5.01337	6.22631	1.93042	3.12169	0.501343	1.56413		636.62	12.7306	12.1985	12.5758	11.9556	11.3885	11.3069	9.92052	10.0415	4.82252	7.67506	4.93682	4.9086	3.08796	2.80748	1.5986	1.49988	-0.178638	0.776515	0.506005	0.39479	-1.3495	0.198996
636.72	462.153	458.836	383.663	385.498	274.091	269.612	169.36	163.043	93.0944	90.1947	48.8596	47.5047	21.8625	24.3874	11.0904	12.3603	5.01361	6.22273	1.9411	3.1199	0.51532	1.56323		637.62	12.6584	12.138	12.5063	11.8963	11.3177	11.251	9.85562	9.99215	4.76666	7.63779	4.91339	4.88509	3.06152	2.79416	1.57544	1.49281	-0.194641	0.772867	0.492981	0.392938	-1.35202	0.198064
637.72	461.931	458.572	383.473	385.277	273.936	269.457	169.265	162.949	93.0511	90.1428	48.8353	47.4774	21.8282	24.3733	11.0724	12.3532	5.02024	6.21915	1.93447	3.1181	0.509083	1.56233		638.62	12.598	12.0777	12.4466	11.8373	11.2631	11.1954	9.80182	9.94307	4.71383	7.6007	4.89384	4.86168	3.03097	2.78091	1.58226	1.48577	-0.197485	0.769237	0.489795	0.391096	-1.35687	0.197136
638.72	461.699	458.309	383.262	385.055	273.796	269.302	169.202	162.856	92.9981	90.091	48.8235	47.4501	21.8073	24.3593	11.0697	12.3461	5.02992	6.21558	1.98125	3.11631	0.516639	1.56144		639.62	12.5309	12.0178	12.3951	11.7786	11.2176	11.1401	9.75975	9.89424	4.67408	7.5638	4.87737	4.83839	3.0279	2.76772	1.60012	1.47877	-0.199756	0.765623	0.504785	0.389262	-1.34816	0.196212
639.72	461.477	458.045	383.089	384.834	273.749	269.147	169.212	162.762	93.0106	90.0392	48.8775	47.4228	21.7944	24.3453	11.0583	12.339	5.09292	6.212	2.04679	3.11452	0.618355	1.56054		640.62	12.5488	11.9581	12.362	11.7202	11.2595	11.085	9.76271	9.84566	4.66383	7.52709	4.93944	4.81522	3.0406	2.7546	1.6481	1.4718	-0.149582	0.762027	0.556243	0.387437	-1.31432	0.195293
															11.0936	12.3319

## Sheet: Figure 2E
PfRH5 vs R5.016																								RH5-34EM vs R5.016
Time	40 nM	40 nM fit	20 nM	20 nM fit	10 nM	10 nM fit	5 nM	5 nM fit	2.5 nM	2.5 nM fit	1.25 nM	1.25 nM fit	0.625 nM	0.625 nM fit	0.3125 nM	0.3125 nM fit	0.15625 nM	0.15625 nM fit	0.078125 nM	0.078125 nM fit	0.0390625 nM	0.0390625 nM fit		time	200 nM	200nM fit	100nM	100nM fit	50 nM	50 nM fit	25 nM	25 nM fit	12.5 nM	12.5 nM fit	6.25 nM	6.25 nM fit	3.125 nM	3.125 nM fit	1.5625 nM	1.5625 nM fit	0.78125 nM	0.78125 n fit	0.390 nM	0.390 nM fit	0.195 nM	0.195 nM fit	0.0976 nM	0.0976 nM fit	0.0488 nM
-60.66	0.00271	0	0.011194	0	-0.00869	0	-0.0270751	0	-0.0765991	0	-0.0927366	0	-0.0742188	0	-0.0656738	0	-0.00166	0	-0.11748	0	-0.0887206	0		-59.38	-0.901131	0	-0.731859	0	-0.449362	0	-0.265015	0	-0.178223	0	-0.154671	0	-0.151999	0	-0.15322	0	-0.0943604	0	-0.0331898	0	-0.035265	0	0.0201068	0	-0.0544515
-59.66	-0.00746	0	-0.00759	0	-0.0277836	0	-0.0295291	0	-0.0702209	0	-0.0834477	0	-0.072052	0	-0.071228	0	-0.00895	0	-0.114527	0	-0.0990481	0		-58.38	-0.901266	0	-0.72373	0	-0.437057	0	-0.265869	0	-0.176636	0	-0.154806	0	-0.171555	0	-0.171799	0	-0.0756836	0	-0.0341544	0	-0.0451407	0	0.0103045	0	-0.0732627
-58.66	-0.00591	0	-0.00707	0	-0.0257086	0	-0.0165287	0	-0.0629883	0	-0.0758184	0	-0.046936	0	-0.0568848	0	-0.0113279	0	-0.0951784	0	-0.0789677	0		-57.38	-0.879769	0	-0.724657	0	-0.418478	0	-0.255371	0	-0.177246	0	-0.135872	0	-0.162863	0	-0.172751	0	-0.0756836	0	-0.0305042	0	-0.0350208	0	0.0171776	0	-0.0920491
-57.66	0.00599	0	-0.0123171	0	-0.0118533	0	0.0117308	0	-0.0632935	0	-0.0620853	0	-0.0261841	0	-0.0551147	0	0.00277	0	-0.073816	0	-0.0739016	0		-56.38	-0.85118	0	-0.720531	0	-0.414768	0	-0.223145	0	-0.175293	0	-0.124251	0	-0.160739	0	-0.189792	0	-0.0648193	0	-0.0106316	0	-0.0332146	0	0.0397115	0	-0.0721273
-56.66	0.00261	0	-0.0404786	0	-0.0115845	0	0.0302002	0	-0.0636597	0	-0.0725586	0	-0.0274658	0	-0.0514526	0	0.0026	0	-0.071875	0	-0.0644043	0		-55.38	-0.821761	0	-0.700389	0	-0.401095	0	-0.212402	0	-0.195923	0	-0.115218	0	-0.155246	0	-0.154513	0	-0.0737305	0	0.0017	0	-0.0304065	0	0.0443501	0	-0.0363603
-55.66	-0.00511	0	-0.062482	0	0.000378	0	0.0394162	0	-0.0710144	0	-0.0766485	0	-0.0228577	0	-0.0498657	0	-0.00997	0	-0.0460573	0	-0.0542728	0		-54.38	-0.790304	0	-0.69248	0	-0.387741	0	-0.205322	0	-0.168213	0	-0.114034	0	-0.142624	0	-0.112717	0	-0.0566406	0	0.00881	0	-0.045507	0	0.0399675	0	-0.0623984
-54.66	0.00877	0	-0.0379214	0	0.0186642	0	0.0505491	0	-0.0736389	0	-0.0627567	0	-0.000824	0	-0.0311279	0	0.0122926	0	-0.044214	0	-0.0430178	0		-53.38	-0.771627	0	-0.659643	0	-0.373459	0	-0.215088	0	-0.147583	0	-0.112326	0	-0.150437	0	-0.0894017	0	-0.0548096	0	-0.00266	0	-0.047338	0	0.0431414	0	-0.0726528
-53.66	0.025006	0	-0.0268128	0	0.0353881	0	0.0527465	0	-0.0718079	0	-0.0646486	0	-0.00516	0	-0.0291748	0	0.025232	0	-0.0438477	0	-0.0268433	0		-52.38	-0.742501	0	-0.651659	0	-0.357199	0	-0.225708	0	-0.154785	0	-0.085763	0	-0.144186	0	-0.091208	0	-0.0456543	0	-0.0402088	0	-0.0554676	0	0.0398211	0	-0.073678
-52.66	0.0309448	0	-0.0336914	0	0.0374756	0	0.0496216	0	-0.0745239	0	-0.0563354	0	-0.0122681	0	-0.0311279	0	0.0449829	0	-0.0484619	0	-0.0234985	0		-51.38	-0.731954	0	-0.63352	0	-0.347092	0	-0.226807	0	-0.146729	0	-0.0638633	0	-0.125046	0	-0.0923309	0	-0.0460205	0	-0.0329337	0	-0.0572257	0	0.0490007	0	-0.044332
-51.66	0.0235167	0	-0.0347719	0	0.0213743	0	0.0328245	0	-0.0552063	0	-0.0539431	0	-0.0242615	0	-0.036377	0	0.0346436	0	-0.0531983	0	-0.0294923	0		-50.38	-0.691915	0	-0.59519	0	-0.32634	0	-0.225098	0	-0.136963	0	-0.0440879	0	-0.104538	0	-0.0736542	0	-0.0273438	0	-0.0224357	0	-0.0385489	0	0.0579119	0	-0.0228477
-50.66	0.0350277	0	-0.0248478	0	0.0257929	0	0.0382931	0	-0.0455017	0	-0.0396368	0	-0.0018	0	-0.0303955	0	0.0373415	0	-0.0344729	0	-0.0241459	0		-49.38	-0.670748	0	-0.580346	0	-0.332834	0	-0.215088	0	-0.128052	0	-0.0335412	0	-0.0921116	0	-0.070261	0	-0.00696	0	0.0149913	0	-0.0476308	0	0.080153	0	-0.0107141
-49.66	0.0444334	0	-0.0112307	0	0.0290524	0	0.029907	0	-0.0339355	0	-0.0213016	0	-0.00464	0	-0.00964	0	0.0488893	0	-0.0236207	0	-0.0123293	0		-48.38	-0.661471	0	-0.559716	0	-0.343821	0	-0.224121	0	-0.118286	0	-0.0341516	0	-0.112009	0	-0.0805149	0	-0.00452	0	0.00571	0	-0.0371327	0	0.0824723	0	-0.00315
-48.66	0.0422242	0	-0.0133178	0	0.0330933	0	0.0031	0	-0.0352783	0	-0.0162231	0	-0.0069	0	0.000122	0	0.0500244	0	-0.0126098	0	-0.0193603	0		-47.38	-0.668087	0	-0.556518	0	-0.343137	0	-0.216064	0	-0.107666	0	-0.0530972	0	-0.130979	0	-0.100217	0	-0.0150146	0	-0.00586	0	-0.0379629	0	0.0736103	0	-0.0123258
-47.66	0.0328183	0	-0.0237612	0	0.0255611	0	-0.00444	0	-0.0246887	0	-0.0077	0	0.00278	0	0.0177002	0	0.040735	0	3.65e-05	0	-0.01897	0		-46.38	-0.66799	0	-0.556615	0	-0.343186	0	-0.205444	0	-0.126465	0	-0.081686	0	-0.15947	0	-0.117966	0	-0.0159912	0	-0.0353751	0	-0.0362296	0	0.0645037	0	-0.0221157
-46.66	0.0278199	0	-0.0197265	0	0.0322389	0	-0.00801	0	-0.0231934	0	-0.0136595	0	0.00793	0	0.0274658	0	0.0387329	0	0.0129639	0	-0.0280883	0		-45.38	-0.668771	0	-0.561694	0	-0.333884	0	-0.213623	0	-0.137085	0	-0.0929656	0	-0.176902	0	-0.13613	0	-0.0445557	0	-0.0658441	0	-0.0464349	0	0.0376234	0	-0.0326629
-45.66	0.0131228	0	-0.0336301	0	0.0256962	0	-0.0361936	0	-0.0595703	0	-0.0352169	0	0.00958	0	0.0241089	0	0.033264	0	0.00873	0	-0.0410764	0		-44.38	-0.650216	0	-0.540331	0	-0.326193	0	-0.226074	0	-0.148804	0	-0.102853	0	-0.171042	0	-0.122336	0	-0.0472412	0	-0.0852528	0	-0.0577869	0	0.0125995	0	-0.03547
-44.66	-0.0121642	0	-0.0492125	0	0.0117677	0	-0.052661	0	-0.0766907	0	-0.0615965	0	0.00607	0	0.00909	0	0.0147949	0	0.0104737	0	-0.0359374	0		-43.38	-0.629001	0	-0.506859	0	-0.331858	0	-0.207275	0	-0.157715	0	-0.110324	0	-0.179392	0	-0.10737	0	-0.0362549	0	-0.0973134	0	-0.0576406	0	0.0248551	0	-0.040988
-43.66	-0.0315673	0	-0.0576293	0	0.0126466	0	-0.0458496	0	-0.0958252	0	-0.0616332	0	0.00366	0	-0.0148926	0	0.000281	0	0.0124756	0	-0.0494506	0		-42.38	-0.62612	0	-0.491918	0	-0.330369	0	-0.203857	0	-0.147217	0	-0.100973	0	-0.195115	0	-0.105271	0	-0.0445557	0	-0.11643	0	-0.0684562	0	0.0209246	0	-0.039938
-42.66	-0.0527527	0	-0.0638001	0	0.00939	0	-0.0513184	0	-0.0988464	0	-0.0730713	0	0.0246887	0	-0.0321655	0	-0.011145	0	0.00315	0	-0.054126	0		-41.38	-0.597238	0	-0.473437	0	-0.350608	0	-0.202881	0	-0.145264	0	-0.109811	0	-0.206443	0	-0.106833	0	-0.0640869	0	-0.115405	0	-0.0972161	0	0.00088	0	-0.0487761
-41.66	-0.0561829	0	-0.0574646	0	0.0103759	0	-0.0494385	0	-0.0989075	0	-0.0863037	0	0.0301208	0	-0.0462646	0	-0.026062	0	-0.0172729	0	-0.0639649	0		-40.38	-0.560787	0	-0.447753	0	-0.347531	0	-0.213623	0	-0.138184	0	-0.103756	0	-0.204099	0	-0.101804	0	-0.0848389	0	-0.133178	0	-0.106688	0	0.0022	0	-0.0434532
-40.66	-0.0662231	0	-0.0675049	0	0.00562	0	-0.0499878	0	-0.109131	0	-0.0857544	0	0.0250244	0	-0.0604248	0	-0.0350952	0	-0.0119019	0	-0.0592041	0		-39.38	-0.530538	0	-0.414037	0	-0.336838	0	-0.183838	0	-0.107666	0	-0.102926	0	-0.191452	0	-0.0994112	0	-0.0655518	0	-0.0954337	0	-0.0874991	0	0.021657	0	-0.0238245
-39.66	-0.0618405	0	-0.0792966	0	-0.00536	0	-0.0570188	0	-0.114197	0	-0.0904415	0	0.0183105	0	-0.0648804	0	-0.0452516	0	-0.0318358	0	-0.0598264	0		-38.38	-0.518088	0	-0.382787	0	-0.331956	0	-0.184814	0	-0.107666	0	-0.118796	0	-0.187791	0	-0.0972145	0	-0.0550537	0	-0.0660148	0	-0.0602775	0	0.018605	0	-0.0398161
-38.66	-0.0717592	0	-0.0794496	0	-0.0250735	0	-0.0623903	0	-0.117706	0	-0.08855	0	0.0155945	0	-0.0765991	0	-0.044641	0	-0.0275025	0	-0.0802736	0		-37.38	-0.482284	0	-0.358715	0	-0.315159	0	-0.184326	0	-0.109619	0	-0.122177	0	-0.180271	0	-0.0979955	0	-0.0552979	0	-0.084362	0	-0.0855827	0	0.0239642	0	-0.0333097
-37.66	-0.0753236	0	-0.0660463	0	-0.0386599	0	-0.071692	0	-0.104584	0	-0.103174	0	0.0180969	0	-0.074707	0	-0.0394408	0	-0.028064	0	-0.0940309	0		-36.38	-0.460507	0	-0.353148	0	-0.296628	0	-0.17688	0	-0.119507	0	-0.113339	0	-0.153196	0	-0.0805638	0	-0.0667725	0	-0.0846548	0	-0.0770864	0	0.0325336	0	-0.0344813
-36.66	-0.0689948	0	-0.0594733	0	-0.0299447	0	-0.0654547	0	-0.0947876	0	-0.100684	0	0.0136719	0	-0.074646	0	-0.0150632	0	-0.00184	0	-0.0930426	0		-35.38	-0.422799	0	-0.322802	0	-0.268088	0	-0.164429	0	-0.098877	0	-0.0946741	0	-0.142234	0	-0.0598361	0	-0.0469971	0	-0.0653555	0	-0.0582755	0	0.0504413	0	-0.0137415
-35.66	-0.0476868	0	-0.0417053	0	-0.0172241	0	-0.059436	0	-0.0883484	0	-0.0958984	0	0.00961	0	-0.0604248	0	0.0110107	0	0.00693	0	-0.0988037	0		-34.38	-0.403353	0	-0.30996	0	-0.226877	0	-0.146484	0	-0.0772705	0	-0.0920742	0	-0.13154	0	-0.0399876	0	-0.00745	0	-0.0456169	0	-0.0476921	0	0.0461564	0	-0.00125
-34.66	-0.0524171	0	-0.0375245	0	-0.0141115	0	-0.0721925	0	-0.0881958	0	-0.0990724	0	-0.00378	0	-0.0701904	0	0.016565	0	0.00583	0	-0.0964845	0		-33.38	-0.36976	0	-0.289965	0	-0.216697	0	-0.153809	0	-0.0776367	0	-0.0813076	0	-0.112082	0	-0.0370092	0	-0.0159912	0	-0.0341666	0	-0.0369742	0	0.0548968	0	0.0154941
-33.66	-0.0356753	0	-0.0185244	0	-0.0072	0	-0.0684817	0	-0.0754089	0	-0.0823978	0	-0.0104675	0	-0.071106	0	0.0169069	0	0.0269774	0	-0.0893557	0		-32.38	-0.334469	0	-0.262206	0	-0.197385	0	-0.136963	0	-0.0776367	0	-0.0640836	0	-0.101926	0	-0.0294163	0	-0.00696	0	-0.0246572	0	-0.0203848	0	0.0633562	0	0.0261264
-32.66	-0.0250857	0	-0.0121462	0	0.00836	0	-0.0734255	0	-0.0632324	0	-0.0668339	0	-0.0100098	0	-0.065979	0	0.0120851	0	0.0260619	0	-0.0781863	0		-31.38	-0.301229	0	-0.250585	0	-0.184006	0	-0.137085	0	-0.0882568	0	-0.0523281	0	-0.0905004	0	-0.0283666	0	0.00269	0	-0.0172477	0	-0.0110221	0	0.0657854	0	0.0194492
-31.66	-0.0158509	0	-0.00737	0	0.034741	0	-0.0713014	0	-0.0605774	0	-0.0440553	0	-0.0029	0	-0.0668335	0	0.0146241	0	0.0404907	0	-0.0662965	0		-30.38	-0.288864	0	-0.242504	0	-0.171482	0	-0.134277	0	-0.0864258	0	-0.0588837	0	-0.0857887	0	-0.051487	0	0.0240479	0	-0.0264397	0	0.0100594	0	0.0709	0	0.00227
-30.66	-0.0176757	0	-0.00919	0	0.0255495	0	-0.073767	0	-0.0575562	0	-0.0443358	0	-0.0033	0	-0.0571289	0	0.0171386	0	0.0424317	0	-0.0526488	0		-29.38	-0.278391	0	-0.242236	0	-0.171287	0	-0.156494	0	-0.0880127	0	-0.0711153	0	-0.0776589	0	-0.065696	0	0.00452	0	-0.0265374	0	-0.000781	0	0.0726576	0	-0.0171602
-29.66	-0.0161565	0	-0.0163396	0	0.0377922	0	-0.0645269	0	-0.0606995	0	-0.0393562	0	0.00424	0	-0.0578613	0	0.0145022	0	0.062158	0	-0.028272	0		-28.38	-0.26152	0	-0.228588	0	-0.183445	0	-0.165527	0	-0.106934	0	-0.0706024	0	-0.0871315	0	-0.0856667	0	-0.00464	0	-0.0254631	0	-0.0113029	0	0.0783463	0	-0.0128632
-28.66	-0.00347	0	0.00251	0	0.030847	0	-0.0681398	0	-0.04245	0	-0.0204836	0	0.0205994	0	-0.0303345	0	0.0265626	0	0.0555907	0	-0.0265749	0		-27.38	-0.249265	0	-0.201904	0	-0.189695	0	-0.164551	0	-0.0961914	0	-0.0797091	0	-0.114744	0	-0.0919168	0	-0.0152588	0	-0.027221	0	-0.00159	0	0.0817885	0	-0.00879
-27.66	-0.0062	0	-0.00217	0	0.0193237	0	-0.0893921	0	-0.0392456	0	-0.0265747	0	0.0301514	0	-0.0300293	0	0.0353882	0	0.0529297	0	-0.028357	0		-26.38	-0.23237	0	-0.197192	0	-0.203025	0	-0.15564	0	-0.105225	0	-0.0725799	0	-0.107566	0	-0.0774146	0	-0.0152588	0	-0.0365472	0	-0.0081	0	0.0899918	0	-0.00251
-26.66	-0.0146669	0	-0.00197	0	0.0121946	0	-0.0858644	0	-0.0342102	0	-0.0347414	0	0.0324402	0	-0.0291748	0	0.0309693	0	0.0585082	0	-0.0353883	0		-25.38	-0.201425	0	-0.170946	0	-0.18447	0	-0.145264	0	-0.1073	0	-0.0514003	0	-0.078513	0	-0.0470189	0	-0.0170898	0	-0.0344107	0	-0.0078	0	0.0978655	0	0.0284337
-25.66	-0.0140138	0	-0.00303	0	0.0059	0	-0.0933595	0	-0.0317383	0	-0.044214	0	0.0357056	0	-0.0291748	0	0.0306275	0	0.0460937	0	-0.0473389	0		-24.38	-0.188754	0	-0.136742	0	-0.162913	0	-0.113647	0	-0.0865479	0	-0.0405608	0	-0.0657446	0	-0.0340064	0	-0.0125732	0	-0.0246208	0	-0.00802	0	0.119154	0	0.0313386
-24.66	-0.0205877	0	-0.0175359	0	0.00017	0	-0.0851323	0	-0.0304871	0	-0.0490852	0	0.0218811	0	-0.0419312	0	0.0114993	0	0.0329954	0	-0.0574834	0		-23.38	-0.17175	0	-0.116576	0	-0.16406	0	-0.0943604	0	-0.0831299	0	-0.0510223	0	-0.047605	0	-0.0362525	0	-0.00537	0	-0.00537	0	0.0033	0	0.118776	0	0.0378449
-23.66	-0.0204778	0	-0.00223	0	-0.00415	0	-0.0796514	0	-0.0358582	0	-0.043824	0	0.0120544	0	-0.0426025	0	0.00378	0	0.0434568	0	-0.0575567	0		-22.38	-0.159555	0	-0.0968498	0	-0.152244	0	-0.076416	0	-0.0704346	0	-0.0493257	0	-0.0345681	0	-0.0233376	0	-0.0151367	0	0.00197	0	-0.00804	0	0.130702	0	0.0215971
-22.66	-0.0119021	0	-0.00147	0	0.00397	0	-0.0734255	0	-0.06073	0	-0.0383304	0	-0.00751	0	-0.0472412	0	0.0131227	0	0.0438842	0	-0.0541995	0		-21.38	-0.129953	0	-0.0330069	0	-0.12551	0	-0.0648193	0	-0.0671387	0	-0.0330288	0	-0.000632	0	-0.0179662	0	-0.0141602	0	-0.00347	0	-0.00969	0	0.13589	0	0.0280063
-21.66	-0.0172302	0	-0.0132019	0	0.00334	0	-0.0755493	0	-0.0802307	0	-0.0425537	0	-0.0323181	0	-0.0506592	0	0.00472	0	0.0201782	0	-0.0543091	0		-20.38	-0.126438	0	-0.028222	0	-0.117259	0	-0.0245361	0	-0.0373535	0	-0.0491672	0	-0.000682	0	-0.0375468	0	0.00562	0	0.0208503	0	0.0207282	0	0.126539	0	0.0235868
-20.66	-0.0322388	0	-0.0345581	0	-0.00194	0	-0.0727051	0	-0.0898438	0	-0.0521728	0	-0.0454102	0	-0.0612183	0	-0.0165039	0	0.00503	0	-0.055188	0		-19.38	-0.109494	0	-0.0247794	0	-0.0848365	0	-0.0236816	0	-0.03479	0	-0.0417449	0	0.0140405	0	-0.0235572	0	-0.00513	0	0.00635	0	0.0241708	0	0.109377	0	0.031009
-19.66	-0.0575307	0	-0.0650381	0	-0.0230942	0	-0.0958608	0	-0.115173	0	-0.0787583	0	-0.0698242	0	-0.0656738	0	-0.0183843	0	-0.0107905	0	-0.0727895	0		-18.38	-0.0896699	0	-0.00505	0	-0.062034	0	-0.0175781	0	-0.02771	0	-0.0310762	0	0.0132834	0	-0.0269998	0	0.00305	0	0.0117927	0	0.0277839	0	0.0897475	0	0.0211699
-18.66	-0.105809	0	-0.107091	0	-0.0644139	0	-0.132969	0	-0.144165	0	-0.111106	0	-0.0802612	0	-0.0859985	0	-0.029432	0	-0.0165275	0	-0.0552717	0		-17.38	-0.0686128	0	0.00374	0	-0.0515358	0	-0.00781	0	-0.0178223	0	-0.0205171	0	0.00364	0	-0.0241921	0	0.00208	0	0.031385	0	0.0493293	0	0.0910293	0	0.031607
-17.66	-0.159344	0	-0.156414	0	-0.0742059	0	-0.119519	0	-0.117523	0	-0.0979486	0	-0.0640564	0	-0.0953369	0	-0.0393923	0	0.00527	0	-0.029919	0		-16.38	-0.0584446	0	0.0182868	0	-0.0590312	0	0.00305	0	-0.0269775	0	-0.0302464	0	-0.0143535	0	-0.0128887	0	0.00293	0	0.0436774	0	0.0397712	0	0.0840589	0	0.00857
-16.66	-0.117904	0	-0.114791	0	0.00178	0	-0.0120386	0	-0.0162659	0	0.0120324	0	0.02005	0	-0.0634766	0	-0.00784	0	0.0769885	0	0.0212256	0		-15.38	-0.0458102	0	0.0198737	0	-0.0582987	0	-0.0158691	0	-0.0197754	0	-0.0368991	0	-0.0322977	0	-0.0308329	0	0.000854	0	0.0297004	0	0.0171272	0	0.0760634	0	-0.0152926
-15.66	0.0523339	0	0.0661889	0	0.146967	0	0.105343	0	0.0959167	0	0.11297	0	0.10849	0	0.0148926	0	0.0752582	0	0.0803204	0	0.063778	0		-14.38	-0.0390718	0	0.027906	0	-0.0410379	0	0.00464	0	-0.0268555	0	-0.0372407	0	-0.0437234	0	-0.0136941	0	0.0151367	0	0.0256477	0	0.0219856	0	0.0829726	0	-0.00892
-14.66	0.198265	0	0.189781	0	0.173191	0	0.0780259	0	0.093811	0	0.109654	0	0.0921021	0	0.0684814	0	0.101185	0	0.000622	0	0.0304795	0		-13.38	-0.0439304	0	0.0505866	0	-0.0379374	0	0.0153809	0	-0.0186768	0	-0.0284275	0	-0.0324443	0	-9.56e-05	0	0.024292	0	0.0441779	0	0.0285529	0	0.0965956	0	-0.0272068
-13.66	0.140509	0	0.142585	0	0.0688116	0	-0.0135739	0	0.00333	0	0.00869	0	0.0032	0	0.0286865	0	0.0550047	0	-0.0551268	0	-0.00259	0		-12.38	-0.0553684	0	0.0412116	0	-0.0493388	0	0.00635	0	-0.0162354	0	-0.0207005	0	-0.0312724	0	-0.021873	0	0.0247803	0	0.0320563	0	0.0111823	0	0.0862074	0	-0.0189915
-12.66	0.00237	0	0.00549	0	-0.0082	0	-0.0547848	0	-0.030365	0	-0.0322504	0	-0.0365295	0	-0.0300293	0	0.00286	0	-0.0739012	0	-0.0165768	0		-11.38	-0.0384004	0	0.0558601	0	-0.0415261	0	-0.0141602	0	-0.00732	0	-0.0110567	0	-0.0252908	0	-0.023948	0	0.00513	0	0.0222908	0	0.00154	0	0.0804702	0	-0.000437
-11.66	-0.0363585	0	-0.057965	0	-0.0438108	0	-0.0445677	0	-0.0361633	0	-0.0338011	0	-0.0318298	0	-0.0258179	0	-0.011316	0	-0.0552123	0	-0.0266844	0		-10.38	-0.0260227	0	0.0609382	0	-0.0292216	0	-0.0142822	0	0.00171	0	0.000589	0	-0.024705	0	-0.0204325	0	-0.00537	0	0.0215095	0	0.00796	0	0.0839125	0	0.00315
-10.66	-0.0363341	0	-0.0526305	0	-0.0639769	0	-0.0331298	0	-0.0365906	0	-0.0297972	0	-0.0385437	0	-0.0169067	0	-0.00669	0	-0.0448242	0	-0.0272704	0		-9.37997	-0.00808	0	0.0653326	0	-0.0350812	0	-0.00537	0	0.0231934	0	-0.00735	0	-0.0127423	0	-0.0281232	0	-0.00525	0	0.0106451	0	-0.000341	0	0.0774426	0	0.0138941
-9.66003	-0.0363585	0	-0.0485045	0	-0.0732298	0	-0.0283324	0	-0.0263977	0	-0.0443602	0	-0.0435486	0	-0.0160522	0	-0.0210816	0	-0.0206664	0	-0.0278441	0		-8.37997	0.00445	0	0.066358	0	-0.0154034	0	-0.0144043	0	0.012207	0	-0.0161841	0	-0.00283	0	-0.0299298	0	-0.0241699	0	0.000806	0	-0.0101801	0	0.0588635	0	-0.00654
-8.66003	-0.0360839	0	-0.0596435	0	-0.0868407	0	-0.0218627	0	-0.0299072	0	-0.0463744	0	-0.0426636	0	-0.0141602	0	-0.0257202	0	0.00796	0	-0.0149047	0		-7.37997	0.0220486	0	0.0522956	0	-0.00876	0	-0.00537	0	0.00244	0	-0.00737	0	-0.0219462	0	-0.0213359	0	-0.0367432	0	-0.00715	0	-0.00996	0	0.053932	0	-0.00676
-7.66003	-0.0333252	0	-0.0508423	0	-0.0783691	0	-0.0128784	0	-0.0407715	0	-0.052002	0	-0.0383911	0	-0.00635	0	-0.0272827	0	0.0323486	0	-0.0209961	0		-6.37997	0.0525176	0	0.08628	0	0.0271506	0	-0.00439	0	-0.00562	0	0.00979	0	-0.0145974	0	-0.0238748	0	-0.0072	0	-0.00527	0	0.00169	0	0.0619643	0	-0.0191377
-6.66003	-0.039563	0	-0.0292481	0	-0.0779297	0	-0.0155762	0	-0.0357666	0	-0.0463135	0	-0.0280762	0	0.0131836	0	-0.0198608	0	0.0520264	0	-0.0150269	0		-5.37997	0.0548368	0	0.112159	0	0.04363	0	0.0153809	0	0.0114746	0	0.0317655	0	-0.00337	0	-0.0304667	0	0.00354	0	-0.00771	0	0.0287849	0	0.0758803	0	-0.0361056
-5.66003	-0.0526492	0	-0.0129153	0	-0.0632572	0	-0.0293338	0	-0.0459595	0	-0.0530033	0	-0.0327759	0	0.00903	0	-0.0176512	0	0.0412108	0	-0.0135256	0		-4.37997	0.0826199	0	0.113673	0	0.0511007	0	0.0153809	0	0.0239258	0	0.0414822	0	0.0165548	0	-0.0112773	0	0.00623	0	-0.0149896	0	0.0407966	0	0.0967299	0	-0.0288303
-4.66003	-0.0659002	0	-0.0216497	0	-0.0690803	0	-0.0333379	0	-0.0554504	0	-0.0731697	0	-0.0412903	0	-0.00964	0	-0.0204099	0	0.0400632	0	-0.0361455	0		-3.37997	0.116093	0	0.174439	0	0.077884	0	0.0438232	0	0.0523682	0	0.0566447	0	0.0361359	0	0.0253937	0	0.0339355	0	-0.0189199	0	0.0751963	0	0.126589	0	-0.0236775
-3.66003	-0.062971	0	-0.0392893	0	-0.0438126	0	-0.020521	0	-0.0447693	0	-0.0593765	0	-0.0253601	0	-0.0269165	0	0.00779	0	0.0455561	0	-0.0333384	0		-2.37997	0.142607	0	0.184059	0	0.080008	0	0.0839844	0	0.0532227	0	0.0571575	0	0.0275178	0	0.0086	0	0.0543213	0	-0.000634	0	0.0567393	0	0.116897	0	-0.0551472
-2.66003	-0.0734422	0	-0.0499437	0	-0.0897318	0	-0.0657823	0	-0.0865784	0	-0.124705	0	-0.0890808	0	-0.0578613	0	-0.0485603	0	-0.028344	0	-0.129991	0		-1.37997	0.11759	0	0.165674	0	0.0453611	0	0.0356445	0	0.00244	0	0.0637571	0	-0.039844	0	-0.0201907	0	0.0257568	0	-0.00907	0	-0.0221314	0	0.0394164	0	-0.0385379
-1.66003	-0.0623141	0	-0.0335666	0	0.0253337	0	0.026553	0	-0.000305	0	-0.00653	0	-0.00415	0	-0.0650635	0	0.0712266	0	0.0766005	0	0.00904	0		-0.379974	0.362665	0	0.788893	0	0.564799	0	0.0422363	0	0.0621338	0	0.368524	0	0.515361	0	0.49998	0	0.00464	0	0.149306	0	0.176039	0	0.602628	0	-0.106818
-0.660034	0.320355	0	0.0928772	0	-0.547833	0	-3.43077	0	-1.79111	0	-1.47856	0	-2.95865	0	-0.0411987	0	0.198663	0	-2.8352	-0.5679	-2.03502	0		0.620026	10.3261	23.4105	1.09641	9.15977	0.734547	6.71389	0.191284	0	-1.34521	0	-0.64475	1.72805	-1.81306	0.497094	-2.42329	0.221832	-0.395874	0	-1.70535	0	-2.78921	0	-2.59185	0.40426	-0.86826
0.339966	1.18927	13.2115	1.62701	9.16011	2.79063	5.60621	4.94406	3.18289	3.85916	0.615307	3.21989	0.12069	4.90298	-0.496068	-0.233521	-0.566191	2.0211	0.139669	3.37172	-0.55737	3.97665	-0.357878		1.62003	36.5729	49.9404	16.8869	23.5849	10.141	13.9531	0.873291	4.5955	1.78857	2.6942	1.89038	2.64703	1.88883	0.959949	1.81168	0.453509	-0.00964	0.191804	1.59103	0.122212	2.45468	0.216062	2.0694	0.418826	0.799565
1.33997	4.37422	18.5814	1.10395	11.8501	-0.0118573	6.95188	-0.409964	3.85603	-1.13776	0.952025	-1.66005	0.289087	-1.21509	-0.411867	0.0621948	-0.52408	-1.68284	0.16073	-0.625087	-0.546845	-1.24798	-0.352616		2.62003	60.293	72.7644	28.1299	36.603	15.9062	20.6442	5.16577	8.21063	3.00793	4.51493	2.19276	3.51439	1.30448	1.39746	1.00126	0.672663	0.314575	0.306385	0.337008	0.179194	0.370822	0.244556	0.51911	0.432614	0.427135
2.33997	11.326	23.9253	5.64536	14.5331	3.26491	8.29556	1.8381	4.52855	0.959351	1.28853	0.464676	0.457399	0.845215	-0.327702	0.284363	-0.481986	0.532425	0.181783	0.152573	-0.536323	0.142731	-0.347355		3.62003	81.8029	92.4002	40.2391	48.3511	22.1212	26.8287	8.55273	11.5922	4.75391	6.22827	3.00843	4.33303	1.66738	1.81101	1.17177	0.879972	0.406982	0.414813	0.45836	0.233126	0.376207	0.271528	0.548251	0.445666	0.378789
3.33997	17.179	29.2433	8.75895	17.2092	4.77605	9.63725	2.59681	5.20045	1.36722	1.62481	0.618884	0.625626	0.944794	-0.243574	0.36853	-0.439909	0.651087	0.202828	0.164282	-0.525805	0.148877	-0.342097		4.62003	100.738	109.293	51.373	58.9533	28.0655	32.5449	11.7512	14.7554	6.35974	7.84055	3.79683	5.10568	2.05949	2.20192	1.2907	1.07608	0.476929	0.517419	0.424718	0.284172	0.353307	0.297059	0.47816	0.458021	0.322469
4.33997	22.996	34.5353	11.6849	19.8782	6.2005	10.9769	3.41596	5.87173	1.72778	1.96088	0.739871	0.793769	0.988647	-0.159482	0.401855	-0.397848	0.70581	0.223865	0.171205	-0.515291	0.162722	-0.33684		5.62003	117.512	123.826	61.6615	68.5212	33.6936	37.8284	14.7642	17.7143	7.86426	9.35772	4.67295	5.83494	2.50764	2.57142	1.56648	1.26158	0.55481	0.614515	0.404199	0.332485	0.363916	0.321226	0.522022	0.469717	0.338111
5.33997	28.7449	39.8015	14.614	22.5403	7.61039	12.3146	4.21477	6.54239	2.1225	2.29673	0.981908	0.961827	1.11249	-0.0754262	0.4328	-0.355805	0.814828	0.244893	0.167228	-0.504782	0.132246	-0.331585		6.62003	131.98	136.329	71.1066	77.1558	38.8375	42.7119	17.6588	20.482	9.40027	10.7854	5.46677	6.52323	2.88704	2.92069	1.74153	1.43706	0.758423	0.706397	0.520776	0.378213	0.450097	0.344101	0.541919	0.480788	0.351537
6.33997	34.4607	45.0418	17.3357	25.1954	9.05774	13.6504	4.93654	7.21243	2.45123	2.63237	1.20697	1.1298	1.21088	0.00859	0.485168	-0.313777	0.874837	0.265914	0.171244	-0.494275	0.145773	-0.326332		7.62003	144.484	147.086	79.7149	84.9481	43.5203	47.2256	20.3818	23.071	10.7683	12.1289	6.11459	7.17287	3.1237	3.25083	1.91545	1.60305	0.813477	0.793346	0.550329	0.421493	0.46488	0.365754	0.533703	0.491268	0.325035
7.33997	40.1123	50.2563	19.9617	27.8435	10.4324	14.9841	5.6474	7.88185	2.77194	2.96779	1.33588	1.29769	1.29398	0.0925757	0.536011	-0.271767	0.940611	0.286927	0.173952	-0.483773	0.163333	-0.321081		8.62003	155.166	156.34	87.5365	91.9802	48.0396	51.3976	22.8162	25.4927	12.0328	13.3931	6.74762	7.78601	3.48315	3.5629	2.02344	1.76007	0.781372	0.875625	0.566956	0.462457	0.408631	0.38625	0.542298	0.501188	0.376405
8.33997	45.8343	55.4452	22.563	30.4847	11.8754	16.3158	6.40784	8.55065	3.09052	3.303	1.49255	1.46549	1.41071	0.176522	0.532104	-0.229773	1.03339	0.307932	0.188782	-0.473275	0.201111	-0.315832		9.62003	164.292	164.301	94.737	98.3264	52.2043	55.2538	25.2615	27.758	13.2808	14.5827	7.34966	8.36472	3.83774	3.85787	2.20151	1.9086	0.906128	0.953486	0.643384	0.501229	0.487988	0.405651	0.569971	0.510579	0.3969
9.33997	51.5329	60.6083	25.3425	33.119	13.3469	17.6456	7.14368	9.21884	3.43906	3.63799	1.67779	1.63321	1.49789	0.260432	0.603882	-0.187796	1.09808	0.328929	0.180481	-0.462781	0.202148	-0.310585		10.62	171.979	171.15	101.209	104.054	56.125	58.818	27.5439	29.8769	14.4594	15.7022	8.04003	8.91092	4.13035	4.1367	2.40586	2.0491	0.989868	1.02717	0.692273	0.537925	0.52284	0.424015	0.612391	0.519469	0.399403
10.34	57.2102	65.7457	28.075	35.7463	14.8235	18.9734	7.83668	9.8864	3.75586	3.97276	1.80418	1.80085	1.60986	0.344306	0.593994	-0.145836	1.1791	0.349917	0.149755	-0.45229	0.181895	-0.30534		11.62	178.352	177.043	107.049	109.222	59.6983	62.1123	29.6909	31.859	15.6102	16.7557	8.54274	9.42644	4.33401	4.40025	2.50588	2.18201	1.10254	1.09689	0.669665	0.572658	0.577136	0.441398	0.543249	0.527884	0.336804
11.34	62.854	70.8576	30.838	38.3666	16.2699	20.2992	8.62024	10.5533	4.16763	4.30732	2.03564	1.9684	1.75656	0.428143	0.65094	-0.103893	1.24512	0.370898	0.221434	-0.441804	0.234005	-0.300097		12.62	183.731	182.112	112.29	113.886	63.0349	65.1573	31.6434	33.7131	16.5637	17.747	9.04121	9.913	4.62686	4.64938	2.56533	2.30774	1.1228	1.16287	0.690723	0.605531	0.567187	0.457852	0.531958	0.535849	0.345166
12.34	68.5028	75.9439	33.6541	40.9801	17.7293	21.623	9.34464	11.2197	4.55319	4.64166	2.23867	2.13587	1.88687	0.511944	0.799622	-0.0619659	1.32417	0.391871	0.163012	-0.431321	0.191014	-0.294856		13.62	188.327	186.473	116.977	118.096	66.116	67.9717	33.4509	35.4474	17.5017	18.6798	9.56668	10.3722	4.8615	4.88486	2.63811	2.42667	1.21045	1.22531	0.740698	0.636645	0.492163	0.473427	0.550855	0.54339	0.328028
13.34	73.9991	81.0048	36.4063	43.5866	19.175	22.9448	10.0707	11.8854	4.94424	4.97579	2.44163	2.30325	1.98239	0.595709	0.778259	-0.0200558	1.31985	0.412836	0.163365	-0.420842	0.173593	-0.289617		14.62	192.178	190.225	121.214	121.894	69.0483	70.573	35.2032	37.0697	18.4624	19.5576	10.0132	10.8057	5.13142	5.10745	2.76484	2.53917	1.24536	1.28439	0.732691	0.666094	0.459619	0.488169	0.58733	0.550527	0.360206
14.34	79.58	86.0401	39.1825	46.1863	20.6401	24.2647	10.8248	12.5505	5.29913	5.3097	2.64122	2.47055	2.13251	0.679437	0.858765	0.0218377	1.35653	0.433793	0.197728	-0.410367	0.181406	-0.284379		15.62	195.29	193.453	125.027	125.322	71.6889	72.9773	36.8684	38.5872	19.2958	20.3836	10.4338	11.2148	5.37319	5.31785	2.87466	2.64559	1.28906	1.3403	0.787525	0.693967	0.541309	0.502124	0.551734	0.557284	0.341871
15.34	85.1256	91.0501	42.0205	48.779	22.0468	25.5826	11.5373	13.215	5.65991	5.6434	2.86112	2.63776	2.25836	0.76313	0.89325	0.0637144	1.4721	0.454742	0.205517	-0.399897	0.221275	-0.279144		16.62	197.928	196.23	128.402	128.416	74.1814	75.1997	38.4139	40.0066	20.1356	21.1609	10.8504	11.6009	5.58555	5.51673	3.01951	2.74626	1.35022	1.39321	0.767774	0.720347	0.550367	0.515334	0.505396	0.56368	0.35088
16.34	90.5314	96.0347	44.7271	51.3648	23.4603	26.8985	12.1977	13.8788	5.96707	5.97688	3.00471	2.80489	2.36514	0.846786	0.959106	0.105575	1.49497	0.475683	0.226708	-0.389429	0.215135	-0.27391		17.62	200.154	198.619	131.45	131.208	76.414	77.2537	39.8837	41.3344	20.9625	21.8924	11.2826	11.9653	5.82146	5.70472	3.14299	2.84149	1.40479	1.44328	0.789954	0.745316	0.556678	0.527837	0.571913	0.569735	0.363979
17.34	95.8681	100.994	47.4435	53.9438	24.86	28.2124	12.9287	14.5421	6.30167	6.31015	3.09839	2.97194	2.45206	0.930405	0.979431	0.147418	1.45978	0.496615	0.228759	-0.378966	0.186644	-0.268679		18.62	202.016	200.675	134.196	133.728	78.474	79.1523	41.2817	42.5764	21.7435	22.5807	11.6569	12.3093	5.97058	5.88241	3.20166	2.93157	1.50281	1.49066	0.883301	0.768949	0.592774	0.539673	0.574463	0.575466	0.357789
18.34	101.259	105.928	50.189	56.5158	26.2507	29.5244	13.6638	15.2047	6.66821	6.6432	3.3214	3.1389	2.54028	1.01399	1.01965	0.189245	1.44747	0.51754	0.228673	-0.368507	0.199656	-0.263449		19.62	203.486	202.443	136.614	136.002	80.3872	80.9071	42.5126	43.7382	22.451	23.2284	12.017	12.6339	6.16162	6.05038	3.28418	3.01678	1.54456	1.53549	0.894837	0.791317	0.582581	0.550876	0.547303	0.580891	0.39435
19.34	106.6	110.837	52.9855	59.081	27.6362	30.8344	14.3356	15.8667	7.02515	6.97604	3.53205	3.30578	2.6629	1.09754	1.0658	0.231055	1.51749	0.538457	0.279259	-0.358052	0.227342	-0.258221		20.62	204.757	203.964	138.746	138.054	82.1543	82.5291	43.6818	44.8249	23.0792	23.8379	12.3635	12.9403	6.36817	6.20915	3.3418	3.09738	1.59106	1.57792	0.913208	0.812487	0.59668	0.56148	0.563111	0.586027	0.377931
20.34	111.904	115.721	55.7424	61.6394	29.0044	32.1424	15.0031	16.5281	7.42007	7.30866	3.70133	3.47257	2.78049	1.18105	1.12018	0.272848	1.57592	0.559366	0.300549	-0.3476	0.214868	-0.252995		21.62	205.745	205.273	140.576	139.905	83.6832	84.0283	44.7723	45.8414	23.7017	24.4115	12.6404	13.2295	6.45161	6.35922	3.39131	3.17363	1.63086	1.61807	0.930811	0.832525	0.575586	0.571518	0.538867	0.590888	0.29624
21.34	117.128	120.579	58.4484	64.1908	30.362	33.4484	15.7307	17.1889	7.80194	7.64107	3.90362	3.63928	2.83453	1.26452	1.15778	0.314625	1.565	0.580268	0.289001	-0.337153	0.241454	-0.247771		22.62	206.639	206.399	142.276	141.577	85.1432	85.4139	45.7349	46.7923	24.2247	24.9512	12.9032	13.5024	6.54016	6.50108	3.44043	3.24576	1.57544	1.65606	0.917603	0.85149	0.525757	0.581019	0.515137	0.59549	0.277711
22.34	122.334	125.413	61.224	66.7355	31.8164	34.7525	16.4475	17.8491	8.12659	7.97326	4.0784	3.80591	2.91992	1.34796	1.19574	0.356385	1.53765	0.601161	0.330639	-0.326709	0.296166	-0.242549		23.62	207.433	207.368	143.821	143.085	86.5626	86.6947	46.7039	47.6818	24.7434	25.4591	13.2235	13.76	6.72505	6.63516	3.53706	3.31399	1.59167	1.69202	0.900965	0.86944	0.517298	0.590013	0.53661	0.599846	0.330239
23.34	127.523	130.221	63.9268	69.2732	33.2334	36.0547	17.0958	18.5086	8.45203	8.30524	4.2514	3.97245	3.02631	1.43136	1.25714	0.398129	1.5705	0.622046	0.345276	-0.316269	0.272705	-0.237329		24.62	208.084	208.201	145.19	144.446	87.7863	87.8785	47.6802	48.5138	25.2899	25.937	13.5183	14.0032	6.89883	6.76191	3.6437	3.37853	1.6571	1.72604	0.909168	0.886429	0.570423	0.598526	0.560829	0.60397	0.352187
24.34	132.642	135.005	66.6361	71.8042	34.5968	37.3548	17.7972	19.1676	8.79297	8.63701	4.41665	4.13891	3.14233	1.51473	1.28314	0.439856	1.61232	0.642923	0.320117	-0.305833	0.249976	-0.232111		25.62	208.608	208.918	146.327	145.674	88.95	88.9726	48.5625	49.292	25.7533	26.3867	13.724	14.2327	7.07207	6.88171	3.69707	3.43958	1.72253	1.75823	0.946509	0.902509	0.603736	0.606584	0.582472	0.607874	0.334133
25.34	137.701	139.764	69.3148	74.3283	35.9134	38.653	18.5168	19.8259	9.11942	8.96856	4.55442	4.30528	3.21738	1.59806	1.26703	0.481566	1.60784	0.663792	0.29585	-0.295401	0.23739	-0.226895		26.62	209.059	209.535	147.36	146.782	89.9949	89.9839	49.2954	50.02	26.2427	26.8099	13.9945	14.4493	7.21072	6.99496	3.74307	3.49733	1.74524	1.7887	0.977772	0.917728	0.606678	0.614212	0.583168	0.611569	0.353774
26.34	142.726	144.498	71.9912	76.8456	37.2498	39.9493	19.1973	20.4836	9.44281	9.2999	4.65779	4.47157	3.2655	1.68135	1.24817	0.52326	1.59867	0.684654	0.304162	-0.284973	0.204211	-0.22168		27.62	209.463	210.065	148.371	147.783	91.0281	90.9187	50.0847	50.701	26.7126	27.2082	14.2567	14.6537	7.33093	7.102	3.81751	3.55196	1.8125	1.81753	1.01312	0.932133	0.638611	0.621432	0.614808	0.615066	0.380923
27.34	147.781	149.207	74.6564	79.3561	38.6353	41.2436	19.8748	21.1407	9.81146	9.63102	4.83524	4.63777	3.33539	1.76461	1.25342	0.564937	1.58702	0.705507	0.304394	-0.274548	0.194848	-0.216468		28.62	209.787	210.522	149.204	148.686	91.9583	91.7827	50.8303	51.338	27.1306	27.5829	14.4989	14.8467	7.42644	7.20318	3.90654	3.60364	1.87939	1.84481	1.04862	0.945767	0.667518	0.628266	0.636244	0.618377	0.393399
28.34	152.836	153.891	77.3309	81.8598	40.0354	42.5359	20.6137	21.7972	10.1181	9.96193	5.03127	4.8039	3.41336	1.84783	1.32007	0.606597	1.59163	0.726353	0.325793	-0.264128	0.200781	-0.211258		29.62	210.051	210.915	149.922	149.5	92.7901	92.5812	51.4816	51.9338	27.5406	27.9356	14.6781	15.0288	7.498	7.29883	3.97688	3.65252	1.92444	1.87063	1.08529	0.958671	0.673182	0.634736	0.609119	0.621512	0.369301
29.34	157.782	158.551	80.008	84.3567	41.43	43.8262	21.3295	22.4531	10.4593	10.2926	5.21058	4.96994	3.50348	1.93102	1.40033	0.648241	1.60514	0.74719	0.344445	-0.253711	0.226306	-0.206049		30.62	210.29	211.252	150.548	150.235	93.5389	93.3194	52.0864	52.4911	27.8842	28.2674	14.8555	15.2006	7.59715	7.38923	4.0272	3.69876	1.90491	1.89506	1.06196	0.970885	0.655225	0.640859	0.567774	0.624479	0.357228
30.34	162.752	163.186	82.6748	86.8468	42.776	45.1147	21.9988	23.1084	10.7961	10.6231	5.42137	5.13589	3.59558	2.01417	1.44562	0.689868	1.61221	0.76802	0.351477	-0.243299	0.234387	-0.200842		31.62	210.513	211.543	151.223	150.899	94.1998	94.0016	52.642	53.0125	28.2036	28.5797	15.068	15.3629	7.69451	7.47468	4.0606	3.74251	1.93274	1.91818	1.05253	0.982444	0.66532	0.646655	0.565199	0.627287	0.370449
31.34	167.688	167.797	85.3618	89.3302	44.1217	46.4011	22.6468	23.763	11.1684	10.9534	5.6213	5.30176	3.68884	2.09728	1.49115	0.731479	1.62971	0.788841	0.32323	-0.23289	0.21604	-0.195637		32.62	210.706	211.793	151.717	151.498	94.847	94.6322	53.1007	53.5002	28.4996	28.8735	15.2516	15.516	7.77058	7.55546	4.07356	3.78389	1.95935	1.94006	1.07791	0.993386	0.66482	0.652142	0.580128	0.629946	0.364968
32.34	172.502	172.383	87.9836	91.8067	45.399	47.6856	23.326	24.4171	11.466	11.2834	5.71368	5.46755	3.75162	2.18036	1.50385	0.773073	1.62079	0.809655	0.293152	-0.222485	0.179993	-0.190435		33.62	210.866	212.008	152.211	152.038	95.4234	95.215	53.6127	53.9563	28.781	29.1501	15.4197	15.6605	7.89778	7.63181	4.11763	3.82303	1.94495	1.96076	1.0812	1.00374	0.668238	0.657335	0.615162	0.632463	0.372293
33.34	177.367	176.945	90.6411	94.2765	46.7285	48.9682	24.0081	25.0705	11.8063	11.6133	5.8421	5.63325	3.84088	2.2634	1.52509	0.814651	1.62897	0.830461	0.276001	-0.212084	0.158142	-0.185234		34.62	211.017	212.193	152.677	152.526	95.9742	95.7537	54.0854	54.383	29.0715	29.4103	15.562	15.7969	8.03289	7.70398	4.17168	3.86005	1.96521	1.98035	1.11118	1.01354	0.677222	0.662251	0.620192	0.634845	0.384793
34.34	182.175	181.483	93.2934	96.7396	48.088	50.2488	24.6681	25.7234	12.1686	11.9429	6.01725	5.79887	3.92017	2.34641	1.55872	0.856212	1.614	0.851259	0.26521	-0.201687	0.159082	-0.180035		35.62	211.136	212.353	153.076	152.966	96.4334	96.2516	54.5536	54.7822	29.3635	29.6551	15.7317	15.9256	8.13008	7.7722	4.20857	3.89508	1.96448	1.99889	1.1332	1.02282	0.705469	0.666905	0.646779	0.6371	0.400369
35.34	186.938	185.996	95.9651	99.1959	49.4323	51.5274	25.3534	26.3756	12.5237	12.2723	6.22693	5.96441	4.02078	2.42938	1.57928	0.897756	1.60101	0.872049	0.283569	-0.191293	0.174316	-0.174838		36.62	211.237	212.49	153.426	153.363	96.8535	96.7118	55.0029	55.1555	29.6218	29.8855	15.8824	16.0471	8.19942	7.83668	4.26717	3.92821	2.01099	2.01644	1.12191	1.0316	0.723719	0.671309	0.674794	0.639235	0.404214
36.34	191.747	190.485	98.5243	101.645	50.7516	52.8042	26.0393	27.0272	12.8233	12.6015	6.42113	6.12986	4.09445	2.51231	1.61029	0.939284	1.5917	0.892831	0.29093	-0.180904	0.17329	-0.169642		37.62	211.339	212.608	153.717	153.721	97.3128	97.1372	55.3953	55.5048	29.8922	30.1024	16.0427	16.1618	8.26848	7.89764	4.3012	3.95955	2.0741	2.03304	1.13175	1.03991	0.756507	0.675478	0.68788	0.641255	0.410854
37.34	196.501	194.949	101.155	104.088	52.0981	54.0789	26.7598	27.6782	13.1227	12.9305	6.58159	6.29523	4.16864	2.59521	1.65576	0.980795	1.61178	0.913605	0.303198	-0.170518	0.169689	-0.164449		38.62	211.403	212.709	153.974	154.045	97.6983	97.5304	55.7822	55.8314	30.1627	30.3064	16.1559	16.2701	8.31216	7.95525	4.3262	3.9892	2.12219	2.04875	1.13878	1.04778	0.74535	0.679425	0.664833	0.643168	0.395522
38.34	201.19	199.39	103.697	106.524	53.4642	55.3518	27.4529	28.3286	13.5238	13.2593	6.73782	6.46052	4.22845	2.67807	1.69482	1.02229	1.66285	0.934371	0.305224	-0.160137	0.190832	-0.159258		39.62	211.498	212.796	154.207	154.337	98.0235	97.8938	56.0649	56.137	30.4036	30.4984	16.2724	16.3722	8.38779	8.00971	4.35325	4.01724	2.13513	2.06362	1.14058	1.05522	0.707838	0.683161	0.659327	0.644979	0.392874
39.34	205.851	203.806	106.289	108.954	54.7966	56.6226	28.1371	28.9783	13.8757	13.5878	6.90486	6.62572	4.30524	2.76089	1.72754	1.06377	1.69059	0.955129	0.312097	-0.149759	0.204516	-0.154068		40.62	211.569	212.871	154.422	154.6	98.345	98.2297	56.3746	56.4229	30.6021	30.6791	16.373	16.4686	8.46074	8.06119	4.39275	4.04377	2.16479	2.07768	1.15848	1.06227	0.696326	0.686697	0.642469	0.646693	0.393032
40.34	210.501	208.199	108.9	111.377	56.1592	57.8916	28.8389	29.6275	14.2178	13.9162	7.08479	6.79084	4.42142	2.84368	1.77405	1.10523	1.69932	0.97588	0.315881	-0.139385	0.209643	-0.148881		41.62	211.6	212.936	154.614	154.838	98.6176	98.5402	56.6841	56.6902	30.7335	30.8491	16.493	16.5596	8.50488	8.10985	4.45239	4.06886	2.17371	2.091	1.16919	1.06893	0.677735	0.690044	0.659547	0.648316	0.393679
41.34	215.109	212.568	111.434	113.793	57.4935	59.1586	29.5729	30.2761	14.5326	14.2443	7.26368	6.95588	4.53168	2.92644	1.81848	1.14668	1.70817	0.996622	0.283044	-0.129015	0.214099	-0.143695		42.62	211.667	212.991	154.789	155.053	98.8947	98.8271	56.926	56.9403	30.8937	31.0091	16.6026	16.6455	8.55938	8.15584	4.48101	4.0926	2.17603	2.10359	1.16355	1.07525	0.698951	0.693212	0.674879	0.649852	0.413601
42.34	219.691	216.912	113.984	116.202	58.8023	60.4237	30.1893	30.924	14.8423	14.5723	7.43364	7.12083	4.61615	3.00916	1.85315	1.1881	1.69381	1.01736	0.267065	-0.118648	0.199047	-0.138511		43.62	211.718	213.039	154.937	155.246	99.1236	99.0924	57.1748	57.1743	31.0541	31.1596	16.693	16.7266	8.61824	8.19932	4.50081	4.11506	2.18604	2.11552	1.17257	1.08122	0.727625	0.696211	0.715077	0.651306	0.420449
43.34	224.252	221.233	116.501	118.604	60.0546	61.6868	30.8737	31.5714	15.1602	14.9	7.60307	7.2857	4.69305	3.09184	1.90295	1.22952	1.69625	1.03808	0.25913	-0.108286	0.193065	-0.133329		44.62	211.776	213.08	155.085	155.421	99.3348	99.3375	57.4039	57.3931	31.2123	31.3013	16.8015	16.8031	8.67022	8.24041	4.51018	4.1363	2.19385	2.1268	1.18973	1.08688	0.746253	0.699049	0.744764	0.652682	0.421108
44.34	228.779	225.531	119.087	121	61.3872	62.948	31.592	32.2181	15.5126	15.2275	7.79493	7.45048	4.76617	3.17448	1.96436	1.27091	1.71928	1.0588	0.268212	-0.0979272	0.22191	-0.128149		45.62	211.82	213.116	155.211	155.579	99.5665	99.5641	57.6229	57.5978	31.3921	31.4346	16.8657	16.8753	8.72949	8.27926	4.54175	4.15639	2.1947	2.13747	1.20087	1.09223	0.775452	0.701736	0.750306	0.653985	0.413393
45.34	233.282	229.804	121.685	123.39	62.7212	64.2072	32.2483	32.8643	15.8862	15.5548	7.96101	7.61519	4.84351	3.25709	2.01318	1.31229	1.74576	1.07951	0.256006	-0.0875724	0.242785	-0.122971		46.62	211.881	213.146	155.311	155.721	99.7917	99.7735	57.8135	57.7893	31.5409	31.5601	16.928	16.9435	8.75628	8.31598	4.54522	4.1754	2.1958	2.14758	1.20908	1.09729	0.783667	0.70428	0.737989	0.655218	0.396511
46.34	237.786	234.054	124.222	125.772	64.0499	65.4646	32.9545	33.5098	16.2036	15.8818	8.12397	7.77981	4.90717	3.33967	2.06586	1.35365	1.75779	1.10022	0.253808	-0.0772215	0.255114	-0.117795		47.62	211.894	213.172	155.405	155.849	99.9638	99.9671	57.9965	57.9684	31.6544	31.6781	16.9979	17.0078	8.76011	8.35068	4.51902	4.19338	2.17505	2.15713	1.18989	1.10209	0.774976	0.706687	0.712061	0.656385	0.349538
47.34	242.231	238.281	126.729	128.148	65.3421	66.72	33.6816	34.1547	16.5416	16.2087	8.29077	7.94434	4.96927	3.42221	2.09601	1.395	1.76489	1.12091	0.245849	-0.0668745	0.262451	-0.112621		48.62	211.921	213.195	155.488	155.965	100.1	100.146	58.1462	58.136	31.7461	31.7892	17.0365	17.0685	8.76443	8.38349	4.51614	4.21038	2.15393	2.16618	1.17846	1.10662	0.749378	0.708966	0.706581	0.65749	0.356093
48.34	246.615	242.484	129.222	130.518	66.6579	67.9734	34.3295	34.799	16.8676	16.5353	8.45182	8.1088	5.04544	3.50471	2.13428	1.43633	1.77953	1.1416	0.235608	-0.0565313	0.259057	-0.107449		49.62	211.97	213.214	155.572	156.07	100.245	100.311	58.3134	58.2927	31.8735	31.8937	17.1132	17.1259	8.80181	8.4145	4.52239	4.22647	2.15564	2.17474	1.1804	1.11092	0.757789	0.711123	0.701002	0.658537	0.353176
49.34	250.976	246.663	131.703	132.881	67.9206	69.225	35.0159	35.4427	17.195	16.8618	8.61041	8.27317	5.11401	3.58718	2.17865	1.47764	1.78284	1.16228	0.238647	-0.0461919	0.260314	-0.102278		50.62	212	213.231	155.677	156.164	100.394	100.464	58.4742	58.4393	31.9819	31.9921	17.1829	17.1799	8.85972	8.44381	4.54746	4.24169	2.16382	2.18284	1.18983	1.11498	0.746351	0.713165	0.708827	0.659527	0.362661
50.34	255.316	250.819	134.254	135.237	69.2311	70.4746	35.7295	36.0858	17.562	17.188	8.79537	8.43745	5.19003	3.66961	2.21167	1.51894	1.78047	1.18295	0.238147	-0.0358564	0.276708	-0.0971096		51.62	212.041	213.245	155.744	156.249	100.518	100.606	58.6239	58.5764	32.0931	32.0847	17.2264	17.231	8.90095	8.47152	4.57246	4.25609	2.20398	2.19051	1.19912	1.11883	0.757838	0.715098	0.740528	0.660464	0.373269
51.34	259.619	254.952	136.718	137.586	70.5443	71.7223	36.4202	36.7283	17.9144	17.514	8.96266	8.60166	5.28195	3.752	2.24292	1.56022	1.78355	1.20361	0.242334	-0.0255248	0.271655	-0.0919429		52.62	212.073	213.257	155.817	156.326	100.638	100.736	58.7546	58.7047	32.1731	32.1718	17.2764	17.2792	8.92507	8.49771	4.56741	4.26971	2.21423	2.19776	1.2105	1.12247	0.76482	0.716928	0.746925	0.661352	0.338698
52.34	263.912	259.062	139.277	139.929	71.7739	72.9681	37.0863	37.3702	18.224	17.8398	9.09571	8.76578	5.3414	3.83436	2.2652	1.60148	1.79533	1.22427	0.233239	-0.015197	0.261645	-0.0867782		53.62	212.128	213.268	155.894	156.396	100.781	100.857	58.8462	58.8247	32.2263	32.2537	17.3524	17.3247	8.95808	8.52247	4.58882	4.28259	2.2146	2.20463	1.20376	1.12592	0.760523	0.718659	0.7542	0.662192	0.352273
53.34	268.181	263.149	141.734	142.266	73.0525	74.2119	37.743	38.0115	18.5473	18.1654	9.24573	8.92982	5.41394	3.91669	2.29895	1.64273	1.80414	1.24492	0.223572	-0.00487	0.253356	-0.0816154		54.62	212.187	213.277	155.961	156.458	100.906	100.968	58.9916	58.9369	32.3416	32.3309	17.4025	17.3676	9.00203	8.54587	4.60286	4.29477	2.24207	2.21112	1.22042	1.12918	0.756068	0.720299	0.777455	0.662987	0.351479
54.34	272.429	267.212	144.185	144.595	74.3564	75.4539	38.4477	38.6522	18.8939	18.4908	9.43613	9.09377	5.47571	3.99898	2.33099	1.68396	1.82402	1.26556	0.237255	0.00545	0.247338	-0.0764544		55.62	212.22	213.285	156.006	156.515	100.989	101.072	59.1106	59.0419	32.4225	32.4034	17.4456	17.4081	9.02471	8.56799	4.61443	4.3063	2.24219	2.21727	1.22959	1.13227	0.744361	0.72185	0.771803	0.663739	0.336818
55.34	276.656	271.253	146.648	146.918	75.6742	76.6939	39.1452	39.2923	19.2587	18.816	9.61655	9.25765	5.53961	4.08123	2.38959	1.72518	1.8543	1.28619	0.232007	0.0157634	0.251	-0.0712954		56.62	212.249	213.292	156.056	156.566	101.058	101.167	59.2242	59.1401	32.4844	32.4717	17.4837	17.4463	9.03433	8.58889	4.62429	4.3172	2.24377	2.22309	1.2398	1.13519	0.746509	0.723319	0.771095	0.664452	0.35176
56.34	280.837	275.271	149.106	149.235	76.9668	77.932	39.8026	39.9318	19.6318	19.1409	9.79453	9.42144	5.60419	4.16345	2.4342	1.76638	1.88628	1.30681	0.236523	0.0260759	0.254357	-0.0661382		57.62	212.27	213.298	156.105	156.612	101.126	101.255	59.3333	59.2319	32.5588	32.536	17.5144	17.4824	9.05332	8.60866	4.62351	4.32752	2.24487	2.22859	1.21962	1.13796	0.745496	0.724709	0.752284	0.665126	0.354726
57.34	284.933	279.265	151.525	151.545	78.2738	79.1681	40.4502	40.5707	19.972	19.4657	9.96287	9.58514	5.66058	4.24563	2.47412	1.80756	1.90465	1.32743	0.235791	0.0363845	0.259301	-0.060983		58.62	212.273	213.303	156.132	156.653	101.2	101.336	59.4332	59.3179	32.6414	32.5965	17.5464	17.5165	9.06653	8.62734	4.63696	4.33728	2.24377	2.2338	1.22766	1.14058	0.754029	0.726025	0.718507	0.665765	0.348512
58.34	289.096	283.237	153.92	153.849	79.541	80.4024	41.1181	41.2089	20.2639	19.7902	10.1357	9.74877	5.73553	4.32777	2.49817	1.84872	1.92037	1.34804	0.24082	0.0466893	0.267345	-0.0558296		59.62	212.284	213.307	156.152	156.691	101.259	101.412	59.5161	59.3982	32.7043	32.6534	17.5678	17.5486	9.07825	8.64499	4.63538	4.34651	2.25549	2.23873	1.22003	1.14305	0.745911	0.727271	0.668885	0.666369	0.327333
59.34	293.205	287.187	156.385	156.146	80.8482	81.6348	41.7761	41.8466	20.5762	20.1146	10.2917	9.91231	5.8103	4.40988	2.52942	1.88987	1.93756	1.36864	0.221069	0.0569902	0.246643	-0.0506781		60.62	212.302	213.311	156.188	156.724	101.337	101.481	59.5757	59.4734	32.7524	32.707	17.602	17.579	9.07676	8.66169	4.61668	4.35524	2.25427	2.2434	1.2195	1.1454	0.727063	0.72845	0.673548	0.666941	0.323964
60.34	297.234	291.113	158.771	158.436	82.0744	82.8652	42.4646	42.4837	20.8968	20.4387	10.4192	10.0758	5.86557	4.49196	2.52942	1.931	1.93545	1.38923	0.198401	0.0672873	0.241101	-0.0455286		61.62	212.322	213.314	156.226	156.755	101.397	101.545	59.6151	59.5438	32.7844	32.7574	17.6237	17.6076	9.07493	8.67746	4.62205	4.3635	2.25623	2.24781	1.1999	1.14762	0.716626	0.729566	0.673731	0.667483	0.323049
61.34	301.278	295.018	161.192	160.72	83.3094	84.0937	43.0695	43.1202	21.1947	20.7626	10.5609	10.2391	5.92679	4.57399	2.52942	1.97212	1.92101	1.40982	0.176282	0.0775806	0.229333	-0.0403809		62.62	212.377	213.317	156.275	156.782	101.463	101.605	59.6617	59.6095	32.8127	32.8048	17.6814	17.6346	9.08855	8.69238	4.648	4.37131	2.25171	2.25199	1.19016	1.14972	0.717139	0.730622	0.702955	0.667995	0.340603
62.34	305.252	298.899	163.512	162.997	84.5844	85.3204	43.7107	43.756	21.5085	21.0863	10.7039	10.4024	6.01215	4.656	2.56024	2.01322	1.90996	1.43039	0.182507	0.0878701	0.226647	-0.0352351		63.62	212.438	213.319	156.328	156.807	101.515	101.66	59.7225	59.6711	32.8733	32.8494	17.7242	17.6601	9.11861	8.70647	4.65059	4.3787	2.27332	2.25594	1.21914	1.15171	0.736719	0.731622	0.72588	0.668481	0.351296
63.34	309.234	302.758	165.849	165.268	85.8813	86.5451	44.3373	44.3913	21.8223	21.4098	10.8765	10.5656	6.09088	4.73796	2.59857	2.0543	1.93347	1.45096	0.214172	0.0981557	0.239318	-0.0300912		64.62	212.478	213.321	156.359	156.83	101.573	101.711	59.7769	59.7286	32.9243	32.8914	17.761	17.6842	9.12019	8.7198	4.67915	4.38569	2.26526	2.25968	1.24026	1.15359	0.739771	0.732569	0.746632	0.66894	0.359597
64.34	313.208	306.595	168.268	167.533	87.158	87.7679	44.976	45.026	22.1686	21.733	11.017	10.7288	6.17224	4.8199	2.6405	2.09537	1.94773	1.47153	0.240869	0.108437	0.258898	-0.0249492		65.62	212.501	213.323	156.389	156.85	101.61	101.757	59.8429	59.7825	32.9535	32.9309	17.7749	17.7069	9.12554	8.73239	4.68584	4.3923	2.29028	2.26322	1.23752	1.15537	0.773169	0.733465	0.755079	0.669375	0.34756
65.34	317.145	310.41	170.591	169.791	88.4166	88.9888	45.6631	45.66	22.5209	22.0561	11.1707	10.8918	6.24524	4.90179	2.70013	2.13642	1.96625	1.49208	0.262268	0.118715	0.268859	-0.0198091		66.62	212.514	213.324	156.393	156.868	101.64	101.801	59.8853	59.8328	32.9844	32.9681	17.7956	17.7284	9.11475	8.7443	4.66541	4.39856	2.26404	2.26657	1.23822	1.15706	0.747376	0.734313	0.734925	0.669786	0.326357
66.34	321.022	314.202	172.981	172.042	89.6822	90.2078	46.3369	46.2935	22.8835	22.3789	11.3529	11.0548	6.3266	4.98365	2.72943	2.17745	1.98787	1.51263	0.301989	0.12899	0.292272	-0.0146709		67.62	212.515	213.325	156.392	156.885	101.68	101.841	59.9253	59.88	33.0227	33.0031	17.803	17.7486	9.12498	8.75555	4.65623	4.40448	2.2356	2.26974	1.20936	1.15865	0.726209	0.735116	0.70846	0.670176	0.297231
67.34	324.815	317.972	175.371	174.287	90.9409	91.4249	47.0082	46.9264	23.2084	22.7016	11.5542	11.2177	6.40762	5.06548	2.78479	2.21847	2.01932	1.53316	0.325036	0.13926	0.298999	-0.00953		68.62	212.541	213.327	156.407	156.9	101.716	101.878	59.9637	59.924	33.0344	33.036	17.8141	17.7677	9.14417	8.76619	4.65405	4.41007	2.22424	2.27274	1.20795	1.16016	0.716004	0.735876	0.701966	0.670545	0.286196
68.34	328.739	321.72	177.714	176.526	92.2198	92.6402	47.6555	47.5586	23.4977	23.024	11.7648	11.3805	6.47528	5.14727	2.80872	2.25947	2.01898	1.55369	0.3172	0.149526	0.294067	-0.0044		69.62	212.561	213.328	156.443	156.913	101.755	101.912	60.0226	59.9652	33.0825	33.067	17.8439	17.7858	9.16123	8.77624	4.65049	4.41537	2.24304	2.27558	1.20082	1.16159	0.715711	0.736595	0.707362	0.670894	0.293813
69.34	332.55	325.447	180.024	178.758	93.4835	93.8535	48.2814	48.1903	23.8352	23.3462	11.9376	11.5432	6.53876	5.22902	2.82031	2.30046	2.01221	1.57422	0.316162	0.159789	0.279602	0.000732		70.62	212.581	213.328	156.467	156.925	101.788	101.944	60.0736	60.0038	33.1326	33.0962	17.865	17.8028	9.17405	8.78575	4.65391	4.42038	2.26257	2.27827	1.21815	1.16294	0.725111	0.737276	0.713343	0.671224	0.283559
70.34	336.355	329.151	182.369	180.983	94.7265	95.0649	48.963	48.8214	24.1943	23.6682	12.111	11.7058	6.60159	5.31074	2.85498	2.34143	2.01223	1.59473	0.312598	0.170048	0.253003	0.00586		71.62	212.601	213.329	156.495	156.936	101.818	101.973	60.1115	60.0399	33.1626	33.1236	17.8651	17.8189	9.1854	8.79473	4.66331	4.42511	2.25439	2.28081	1.21876	1.16423	0.73451	0.73792	0.713099	0.671537	0.275868
71.34	340.121	332.833	184.66	183.203	95.9639	96.2744	49.6045	49.4519	24.5029	23.99	12.2605	11.8684	6.67099	5.39242	2.88507	2.38238	2.01932	1.61524	0.304712	0.180303	0.23424	0.010992		72.62	212.621	213.33	156.542	156.946	101.864	102	60.1533	60.0736	33.1833	33.1494	17.8639	17.834	9.19258	8.80322	4.6617	4.4296	2.25208	2.28321	1.21975	1.16544	0.71792	0.73853	0.707814	0.671833	0.282692
72.34	343.835	336.494	186.933	185.416	97.2454	97.4821	50.2481	50.0817	24.7728	24.3116	12.4291	12.0308	6.76663	5.47407	2.93042	2.42332	2.04269	1.63574	0.308691	0.190554	0.219677	0.0161189		73.62	212.658	213.33	156.582	156.955	101.906	102.025	60.1938	60.1052	33.2201	33.1737	17.8824	17.8483	9.20166	8.81125	4.66235	4.43384	2.24524	2.28549	1.2204	1.16658	0.72638	0.739108	0.701966	0.672114	0.274477
73.34	347.53	340.133	189.185	187.622	98.5013	98.6878	50.8764	50.711	25.1114	24.633	12.5864	12.1932	6.84546	5.55568	3.00421	2.46424	2.05905	1.65623	0.319128	0.200802	0.22517	0.0212439		74.62	212.663	213.331	156.61	156.963	101.92	102.048	60.2153	60.1347	33.2433	33.1966	17.8772	17.8618	9.18779	8.81883	4.6646	4.43785	2.26257	2.28764	1.2299	1.16767	0.733436	0.739654	0.676893	0.672379	0.255214
74.34	351.273	343.75	191.514	189.822	99.7294	99.8917	51.5304	51.3397	25.5006	24.9542	12.744	12.3555	6.91104	5.63726	3.07648	2.50514	2.08584	1.67671	0.32804	0.211045	0.236707	0.026367		75.62	212.691	213.331	156.623	156.97	101.956	102.07	60.2161	60.1623	33.2631	33.2181	17.9039	17.8746	9.19373	8.82601	4.6731	4.44164	2.26526	2.28968	1.2132	1.1687	0.709412	0.740172	0.671082	0.67263	0.264834
75.34	354.941	347.346	193.768	192.016	100.967	101.094	52.153	51.9678	25.7998	25.2752	12.8966	12.5177	6.96777	5.7188	3.12561	2.54603	2.08961	1.69719	0.329822	0.221285	0.229346	0.0314883		76.62	212.713	213.331	156.639	156.977	101.988	102.089	60.2554	60.1881	33.2948	33.2384	17.9153	17.8866	9.18403	8.83279	4.67512	4.44523	2.28467	2.29161	1.20944	1.16967	0.71554	0.740661	0.664417	0.672868	0.265175
76.34	358.53	350.921	196.02	194.203	102.219	102.294	52.8205	52.5953	26.1074	25.5959	13.0527	12.6799	7.02039	5.8003	3.16553	2.5869	2.11273	1.71765	0.337646	0.231521	0.227173	0.0366076		77.62	212.749	213.332	156.669	156.983	102.023	102.108	60.2946	60.2123	33.3138	33.2574	17.952	17.898	9.1919	8.83919	4.67078	4.44862	2.29468	2.29344	1.22217	1.17059	0.719361	0.741125	0.667726	0.673093	0.280276
77.34	362.102	354.474	198.284	196.384	103.451	103.492	53.4859	53.2222	26.454	25.9165	13.2324	12.8419	7.07227	5.88177	3.20007	2.62775	2.12926	1.73811	0.334241	0.241753	0.212793	0.0417251		78.62	212.782	213.332	156.684	156.988	102.046	102.124	60.3429	60.2349	33.3618	33.2754	17.9464	17.9087	9.20276	8.84525	4.67236	4.45184	2.30432	2.29516	1.23932	1.17146	0.725647	0.741564	0.660584	0.673306	0.283633
78.34	365.67	358.006	200.54	198.558	104.673	104.688	54.0516	53.8485	26.7571	26.2368	13.3822	13.0039	7.10052	5.96321	3.21436	2.66859	2.13873	1.75857	0.328492	0.251982	0.187806	0.0468407		79.62	212.818	213.332	156.702	156.993	102.067	102.14	60.3746	60.256	33.3724	33.2922	17.9735	17.9188	9.22151	8.85098	4.66084	4.45487	2.30591	2.2968	1.25814	1.17229	0.736414	0.741979	0.678822	0.673508	0.302529
79.34	369.194	361.516	202.745	200.727	105.918	105.883	54.7311	54.4742	27.015	26.5569	13.521	13.1658	7.12793	6.04461	3.19592	2.70941	2.12416	1.77901	0.304004	0.262206	0.162573	0.0519545		80.62	212.844	213.332	156.72	156.997	102.109	102.154	60.395	60.2758	33.3931	33.3081	17.9865	17.9284	9.25484	8.85639	4.65694	4.45775	2.30505	2.29835	1.25887	1.17307	0.737268	0.742372	0.684193	0.673699	0.306679
80.34	372.742	365.005	204.975	202.888	107.124	107.075	55.3968	55.0993	27.3081	26.8768	13.6845	13.3276	7.17197	6.12597	3.22156	2.75022	2.13242	1.79945	0.307031	0.272427	0.156421	0.0570663		81.62	212.863	213.332	156.727	157.001	102.119	102.168	60.406	60.2943	33.4142	33.323	18.0131	17.9374	9.26548	8.8615	4.64548	4.46046	2.28711	2.29981	1.25123	1.17381	0.736097	0.742744	0.682826	0.67388	0.314198
81.34	376.252	368.474	207.238	205.044	108.412	108.266	56.0427	55.7238	27.6349	27.1966	13.8465	13.4894	7.2381	6.2073	3.25165	2.79101	2.14147	1.81988	0.339184	0.282644	0.171411	0.0621763		82.62	212.866	213.333	156.73	157.005	102.131	102.18	60.4325	60.3116	33.4329	33.3371	18.0234	17.9459	9.24924	8.86634	4.62571	4.46304	2.27576	2.30119	1.23005	1.17451	0.744214	0.743097	0.656764	0.674051	0.305348
82.34	379.762	371.921	209.491	207.193	109.636	109.455	56.6903	56.3477	27.9898	27.5161	13.9906	13.651	7.30646	6.28859	3.29974	2.83178	2.15828	1.8403	0.366687	0.292857	0.194494	0.0672844		83.62	212.881	213.333	156.739	157.008	102.129	102.191	60.4512	60.3278	33.4348	33.3503	18.0244	17.9539	9.22547	8.87091	4.60523	4.46547	2.27319	2.3025	1.20935	1.17517	0.744019	0.74343	0.633302	0.674213	0.292116
83.34	383.181	375.348	211.696	209.336	110.86	110.642	57.3557	56.9711	28.3405	27.8354	14.1352	13.8126	7.40262	6.36985	3.34064	2.87254	2.15469	1.86071	0.371985	0.303067	0.195324	0.0723906		84.62	212.901	213.333	156.764	157.011	102.117	102.202	60.452	60.3429	33.4491	33.3628	18.025	17.9615	9.21424	8.87523	4.59412	4.46777	2.26331	2.30375	1.18732	1.17579	0.723816	0.743746	0.633119	0.674366	0.291933
84.34	386.631	378.753	213.912	211.473	112.095	111.827	58.0411	57.5938	28.6886	28.1544	14.2987	13.974	7.50275	6.45107	3.38586	2.91328	2.18207	1.88112	0.408569	0.313272	0.210754	0.0774949		85.62	212.912	213.333	156.794	157.013	102.129	102.212	60.4531	60.3571	33.4528	33.3745	18.035	17.9686	9.20452	8.87931	4.59417	4.46995	2.26355	2.30492	1.18046	1.17639	0.714149	0.744044	0.614515	0.674511	0.283046
85.34	390.063	382.138	216.123	213.603	113.292	113.01	58.6667	58.2159	29.0156	28.4733	14.4875	14.1354	7.58954	6.53226	3.42859	2.954	2.20782	1.90151	0.413818	0.323474	0.20636	0.0825974		86.62	212.949	213.333	156.82	157.016	102.137	102.221	60.4637	60.3703	33.4716	33.3855	18.0346	17.9754	9.22046	8.88317	4.58325	4.472	2.25366	2.30603	1.18866	1.17695	0.707093	0.744327	0.609193	0.674649	0.282778
86.34	393.444	385.502	218.338	215.727	114.501	114.191	59.2933	58.8375	29.3422	28.792	14.657	14.2968	7.67029	6.61341	3.45343	2.99471	2.22435	1.9219	0.415967	0.333672	0.202295	0.087698		87.62	212.963	213.333	156.857	157.018	102.148	102.229	60.4734	60.3827	33.4719	33.3959	18.0241	17.9818	9.20462	8.88682	4.58535	4.47395	2.26233	2.30708	1.18828	1.17748	0.697193	0.744595	0.631324	0.674779	0.274123
87.34	396.774	388.846	220.489	217.845	115.751	115.371	59.9369	59.4584	29.6764	29.1104	14.8114	14.458	7.74384	6.69453	3.49353	3.0354	2.23336	1.94229	0.434912	0.343866	0.217907	0.0927967		88.62	212.954	213.333	156.869	157.02	102.168	102.237	60.4841	60.3943	33.474	33.4056	18.015	17.9878	9.22395	8.89027	4.58601	4.47579	2.26453	2.30808	1.2001	1.17798	0.688379	0.744848	0.634815	0.674902	0.263527
88.34	400.066	392.169	222.68	219.956	116.989	116.548	60.5711	60.0788	29.9807	29.4287	14.9824	14.6192	7.81427	6.77561	3.53998	3.07608	2.25006	1.96266	0.452881	0.354056	0.233703	0.0978935		89.62	212.956	213.333	156.883	157.021	102.164	102.244	60.4957	60.4052	33.4755	33.4148	18.009	17.9935	9.21795	8.89353	4.58098	4.47754	2.25623	2.30902	1.19987	1.17846	0.685584	0.745088	0.628065	0.675018	0.257167
89.34	403.379	395.471	224.864	222.061	118.269	117.724	61.215	60.6986	30.2741	29.7467	15.133	14.7802	7.86835	6.85665	3.58533	3.11674	2.25635	1.98303	0.46167	0.364243	0.2547	0.102988		90.62	212.972	213.333	156.895	157.023	102.178	102.25	60.5063	60.4153	33.4659	33.4235	18.0153	17.9988	9.225	8.89661	4.6033	4.47918	2.24731	2.30991	1.19274	1.17891	0.68993	0.745315	0.640541	0.675129	0.255263
90.34	406.637	398.754	227.021	224.16	119.496	118.898	61.8276	61.3177	30.603	30.0646	15.3054	14.9412	7.92584	6.93766	3.61371	3.15738	2.26317	2.00339	0.472546	0.374426	0.263025	0.108082		91.62	213.001	213.333	156.906	157.024	102.206	102.256	60.5446	60.4248	33.4943	33.4316	18.0142	18.0039	9.22381	8.89952	4.60442	4.48074	2.24475	2.31075	1.19926	1.17933	0.698279	0.74553	0.641737	0.675233	0.255947
91.34	409.937	402.016	229.173	226.253	120.675	120.07	62.4389	61.9363	30.9161	30.3822	15.4656	15.1021	7.95898	7.01864	3.63867	3.19801	2.26288	2.02374	0.469605	0.384605	0.265259	0.113173		92.62	213.038	213.333	156.921	157.026	102.215	102.262	60.556	60.4337	33.5255	33.4393	18.0296	18.0086	9.25103	8.90228	4.62005	4.48222	2.25439	2.31155	1.21146	1.17974	0.681922	0.745734	0.666395	0.675332	0.234707
92.34	413.089	405.258	231.287	228.34	121.881	121.24	63.084	62.5543	31.2062	30.6996	15.6042	15.263	7.99445	7.09958	3.64935	3.23862	2.26373	2.04408	0.46521	0.39478	0.249939	0.118262		93.62	213.059	213.333	156.933	157.027	102.235	102.267	60.5919	60.442	33.5443	33.4465	18.0304	18.0131	9.2606	8.90488	4.64243	4.48361	2.26257	2.3123	1.21797	1.18012	0.697462	0.745926	0.669703	0.675425	0.233816
93.34	416.284	408.479	233.433	230.42	123.041	122.408	63.7203	63.1717	31.4979	31.0168	15.7473	15.4237	8.03076	7.18049	3.65039	3.27921	2.26973	2.06442	0.443958	0.404952	0.221961	0.12335		94.62	213.099	213.333	156.961	157.028	102.244	102.272	60.6024	60.4497	33.5515	33.4532	18.042	18.0174	9.26243	8.90734	4.63267	4.48493	2.25354	2.31302	1.22676	1.18048	0.697462	0.746108	0.668849	0.675514	0.253713
94.34	419.477	411.681	235.467	232.494	124.224	123.574	64.3452	63.7885	31.8125	31.3338	15.8785	15.5844	8.08032	7.26136	3.66901	3.31979	2.28558	2.08474	0.443237	0.415119	0.196472	0.128435		95.62	213.131	213.333	156.991	157.029	102.274	102.276	60.6329	60.457	33.5603	33.4596	18.0542	18.0214	9.26448	8.90967	4.61323	4.48618	2.26172	2.31369	1.22885	1.18082	0.686121	0.746281	0.670643	0.675598	0.256021
95.34	422.624	414.863	237.594	234.562	125.399	124.739	64.9317	64.4047	32.1203	31.6506	16.0117	15.745	8.13812	7.34219	3.68494	3.36036	2.29473	2.10506	0.430554	0.425283	0.177088	0.133519		96.62	213.142	213.333	157.008	157.03	102.297	102.28	60.655	60.4638	33.5629	33.4656	18.0448	18.0252	9.22859	8.91186	4.60518	4.48736	2.26514	2.31433	1.23031	1.18115	0.688318	0.746444	0.65575	0.675677	0.256508
96.34	425.744	418.025	239.689	236.624	126.592	125.902	65.5589	65.0204	32.4245	31.9672	16.1596	15.9055	8.18256	7.42299	3.7099	3.4009	2.29567	2.12538	0.430286	0.435443	0.162756	0.138601		97.62	213.153	213.333	157.009	157.03	102.308	102.284	60.655	60.4701	33.5621	33.4713	18.0357	18.0288	9.22771	8.91394	4.58721	4.48848	2.25549	2.31494	1.23051	1.18145	0.697669	0.746599	0.645765	0.675752	0.256557
97.34	428.829	421.167	241.76	238.68	127.74	127.062	66.2086	65.6354	32.7298	32.2836	16.3094	16.0659	8.24127	7.50375	3.72339	3.44143	2.29296	2.14568	0.430615	0.445599	0.160608	0.143681		98.62	213.154	213.333	157.001	157.031	102.293	102.288	60.647	60.4761	33.5658	33.4766	18.0366	18.0321	9.18118	8.91591	4.55984	4.48954	2.25476	2.31551	1.22136	1.18174	0.68645	0.746745	0.627296	0.675824	0.236647
98.34	431.886	424.289	243.856	240.729	128.987	128.221	66.8417	66.2499	33.0367	32.5998	16.4862	16.2262	8.2937	7.58448	3.73395	3.48194	2.3042	2.16598	0.428894	0.455752	0.197998	0.148759		99.62	213.164	213.333	157.008	157.032	102.29	102.291	60.6272	60.4817	33.564	33.4816	18.0464	18.0353	9.17778	8.91776	4.54644	4.49054	2.25452	2.31605	1.19187	1.18202	0.667579	0.746884	0.604933	0.675891	0.243801
99.34	434.985	427.392	246.024	242.772	130.193	129.379	67.4808	66.8638	33.3564	32.9157	16.6369	16.3865	8.35498	7.66518	3.75	3.52244	2.31204	2.18627	0.430029	0.465901	0.206494	0.153835		100.62	213.175	213.333	157.018	157.032	102.29	102.294	60.6255	60.4869	33.5646	33.4863	18.0463	18.0383	9.18504	8.91952	4.55601	4.49148	2.25354	2.31657	1.18123	1.18228	0.656934	0.747015	0.594019	0.675955	0.243703
100.34	438.035	430.475	248.123	244.809	131.323	130.534	68.116	67.477	33.6608	33.2315	16.7776	16.5467	8.41974	7.74584	3.77057	3.56292	2.31644	2.20655	0.437219	0.476046	0.206347	0.15891		101.62	213.192	213.333	157.037	157.033	102.323	102.297	60.6345	60.4917	33.5743	33.4907	18.0625	18.0412	9.20037	8.92117	4.58013	4.49238	2.26514	2.31705	1.16349	1.18252	0.639197	0.747139	0.587049	0.676015	0.25082
101.34	441.019	433.539	250.133	246.84	132.508	131.687	68.6973	68.0897	33.9509	33.5471	16.9233	16.7068	8.48901	7.82646	3.7793	3.60339	2.32742	2.22682	0.43241	0.486187	0.207592	0.163982		102.62	213.214	213.333	157.051	157.033	102.325	102.299	60.6525	60.4963	33.6118	33.4949	18.0834	18.0438	9.19412	8.92274	4.58303	4.49322	2.27417	2.31751	1.16832	1.18275	0.665516	0.747256	0.589881	0.676072	0.272597
102.34	444.01	436.583	252.214	248.865	133.697	132.839	69.2679	68.7018	34.2635	33.8624	17.0713	16.8668	8.55621	7.90705	3.81146	3.64384	2.35084	2.24709	0.417041	0.496324	0.199133	0.169053		103.62	213.214	213.333	157.074	157.033	102.345	102.302	60.6664	60.5005	33.6259	33.4988	18.0837	18.0464	9.21179	8.92422	4.5918	4.49402	2.28479	2.31794	1.15991	1.18297	0.676636	0.747367	0.59961	0.676126	0.272952
103.34	446.959	439.608	254.244	250.884	134.837	133.989	69.9533	69.3133	34.5893	34.1775	17.2445	17.0267	8.60788	7.9876	3.85052	3.68427	2.35109	2.26735	0.432849	0.506458	0.187781	0.174122		104.62	213.225	213.333	157.092	157.034	102.376	102.304	60.6736	60.5045	33.6162	33.5025	18.104	18.0487	9.22454	8.92563	4.59453	4.49478	2.28479	2.31836	1.14976	1.18318	0.676978	0.747473	0.619825	0.676177	0.274441
104.34	449.884	442.614	256.3	252.897	136.015	135.137	70.6021	69.9243	34.9181	34.4925	17.417	17.1866	8.66714	8.06812	3.91211	3.72469	2.36522	2.2876	0.436414	0.516588	0.183801	0.179189		105.62	213.218	213.333	157.088	157.034	102.383	102.306	60.6868	60.5082	33.6155	33.506	18.0679	18.051	9.18411	8.92695	4.56167	4.4955	2.28479	2.31874	1.14653	1.18338	0.685474	0.747572	0.610694	0.676226	0.257155
105.34	452.83	445.601	258.343	254.904	137.232	136.283	71.2509	70.5346	35.2058	34.8072	17.5776	17.3463	8.71463	8.14861	3.95355	3.76509	2.37087	2.30784	0.45133	0.526714	0.175854	0.184254		106.62	213.226	213.333	157.08	157.034	102.38	102.308	60.667	60.5117	33.5966	33.5092	18.0549	18.0531	9.17859	8.9282	4.5459	4.49618	2.24622	2.31911	1.12067	1.18357	0.659485	0.747667	0.614442	0.676272	0.236269
106.34	455.735	448.568	260.374	256.904	138.424	137.427	71.8705	71.1444	35.4964	35.1217	17.7277	17.506	8.77026	8.22905	3.99023	3.80547	2.37805	2.32807	0.449585	0.536836	0.191345	0.189317		107.62	213.234	213.333	157.095	157.035	102.387	102.309	60.6661	60.515	33.5868	33.5123	18.0536	18.0551	9.17595	8.92938	4.51421	4.49682	2.24463	2.31946	1.13053	1.18374	0.641395	0.747756	0.629896	0.676315	0.244717
107.34	458.624	451.517	262.394	258.899	139.615	138.569	72.4503	71.7535	35.8409	35.436	17.8892	17.6656	8.83475	8.30947	4.03021	3.84584	2.38776	2.3483	0.46112	0.546955	0.197448	0.194378		108.62	213.262	213.333	157.12	157.035	102.404	102.311	60.6736	60.518	33.5833	33.5152	18.0731	18.057	9.18245	8.9305	4.52168	4.49742	2.24561	2.31979	1.12087	1.18391	0.640406	0.74784	0.638356	0.676356	0.234475
108.34	461.515	454.447	264.455	260.887	140.755	139.71	73.0851	72.3621	36.172	35.7501	18.0583	17.8252	8.8801	8.38985	4.06592	3.88619	2.41333	2.36852	0.464783	0.55707	0.217651	0.199438		109.62	213.282	213.333	157.144	157.035	102.415	102.312	60.7058	60.5209	33.613	33.5179	18.0922	18.0588	9.19334	8.93156	4.52329	4.498	2.25549	2.3201	1.14027	1.18407	0.630018	0.74792	0.649622	0.676395	0.224233
109.34	464.35	457.358	266.443	262.869	141.933	140.848	73.701	72.9701	36.4673	36.064	18.2316	17.9846	8.94492	8.47019	4.09961	3.92653	2.43127	2.38873	0.481445	0.567181	0.221191	0.204495		110.62	213.274	213.333	157.143	157.035	102.411	102.314	60.7021	60.5235	33.6127	33.5205	18.0945	18.0605	9.19678	8.93256	4.50452	4.49854	2.2627	2.3204	1.12848	1.18422	0.643616	0.747996	0.646058	0.676432	0.196596
110.34	467.179	460.25	268.457	264.846	143.098	141.985	74.3066	73.5776	36.7524	36.3777	18.3869	18.144	9.00681	8.5505	4.1405	3.96685	2.44414	2.40894	0.483106	0.577288	0.222803	0.209551		111.62	213.301	213.333	157.158	157.036	102.414	102.315	60.6923	60.526	33.6028	33.5229	18.1202	18.0621	9.20886	8.9335	4.50781	4.49905	2.25281	2.32068	1.10193	1.18436	0.626832	0.748068	0.666261	0.676467	0.211794
111.34	469.943	463.124	270.44	266.816	144.262	143.12	74.8883	74.1844	37.0545	36.6912	18.5312	18.3033	9.04636	8.63077	4.15491	4.00715	2.4394	2.42913	0.494983	0.587392	0.217139	0.214605		112.62	213.321	213.333	157.176	157.036	102.417	102.316	60.7129	60.5284	33.6127	33.5252	18.1253	18.0636	9.20659	8.9344	4.52349	4.49954	2.26257	2.32094	1.11814	1.1845	0.662696	0.748135	0.663893	0.6765	0.214992
112.34	472.724	465.979	272.397	268.78	145.422	144.254	75.5228	74.7906	37.3735	37.0045	18.6822	18.4625	9.08609	8.71101	4.19562	4.04744	2.42986	2.44932	0.492871	0.597491	0.213037	0.219657		113.62	213.322	213.333	157.176	157.036	102.425	102.317	60.7134	60.5306	33.6321	33.5273	18.1355	18.065	9.20459	8.93524	4.52393	4.5	2.26392	2.32119	1.10095	1.18462	0.666749	0.7482	0.668824	0.676531	0.221682
113.34	475.487	468.816	274.357	270.739	146.523	145.385	76.1692	75.3963	37.6839	37.3176	18.8471	18.6216	9.14395	8.79121	4.23395	4.08771	2.43015	2.4695	0.491724	0.607587	0.216113	0.224707		114.62	213.342	213.333	157.189	157.036	102.439	102.318	60.7236	60.5326	33.6521	33.5293	18.1372	18.0663	9.19722	8.93604	4.52583	4.50043	2.27429	2.32143	1.10952	1.18474	0.676294	0.74826	0.683155	0.67656	0.224099
114.34	478.242	471.634	276.366	272.691	147.696	146.515	76.7912	76.0014	37.9868	37.6305	18.9944	18.7806	9.19949	8.87138	4.27301	4.12797	2.43296	2.48968	0.509302	0.61768	0.217212	0.229756		115.62	213.364	213.333	157.209	157.036	102.449	102.319	60.7367	60.5345	33.6724	33.5312	18.1456	18.0676	9.16904	8.93679	4.51621	4.50084	2.27502	2.32165	1.11201	1.18486	0.687452	0.748318	0.684351	0.676588	0.215138
115.34	480.877	474.434	278.287	274.637	148.861	147.642	77.3857	76.6059	38.2666	37.9431	19.1412	18.9396	9.24002	8.95152	4.31055	4.16821	2.42458	2.50984	0.516821	0.627768	0.218213	0.234802		116.62	213.374	213.333	157.218	157.036	102.449	102.32	60.7556	60.5363	33.684	33.533	18.1435	18.0688	9.15593	8.9375	4.51348	4.50123	2.26599	2.32187	1.11008	1.18496	0.684669	0.748372	0.683668	0.676615	0.225124
116.34	483.505	477.216	280.221	276.578	150.039	148.768	77.9929	77.2098	38.576	38.2556	19.2941	19.0985	9.28415	9.03162	4.33447	4.20843	2.42745	2.53	0.519385	0.637853	0.213025	0.239847		117.62	213.383	213.333	157.226	157.036	102.469	102.321	60.7742	60.538	33.6956	33.5347	18.1522	18.0699	9.12627	8.93818	4.51323	4.5016	2.27405	2.32207	1.11887	1.18507	0.695167	0.748424	0.681715	0.67664	0.225002
117.34	486.217	479.979	282.156	278.512	151.105	149.892	78.586	77.8131	38.8975	38.5679	19.4365	19.2573	9.33075	9.11168	4.35413	4.24864	2.45387	2.55015	0.523242	0.647934	0.216528	0.244889		118.62	213.378	213.333	157.215	157.036	102.473	102.322	60.783	60.5395	33.6838	33.5362	18.1352	18.071	9.10054	8.93881	4.49727	4.50195	2.28284	2.32226	1.12515	1.18516	0.693384	0.748473	0.669239	0.676664	0.217018
118.34	488.857	482.725	284.077	280.441	152.257	151.015	79.1596	78.4159	39.2237	38.8799	19.5917	19.416	9.3855	9.19171	4.37799	4.28883	2.46868	2.57029	0.527051	0.658011	0.207544	0.24993		119.62	213.384	213.333	157.217	157.037	102.47	102.322	60.7659	60.541	33.6747	33.5377	18.1339	18.072	9.10281	8.93942	4.49417	4.50228	2.2738	2.32244	1.10955	1.18525	0.686085	0.748519	0.673072	0.676686	0.214553
119.34	491.429	485.452	286.059	282.363	153.419	152.135	79.7733	79.018	39.5363	39.1917	19.7404	19.5746	9.43942	9.2717	4.3996	4.32901	2.47446	2.59043	0.526575	0.668085	0.188586	0.254969		120.62	213.385	213.333	157.213	157.037	102.471	102.323	60.7842	60.5424	33.683	33.5391	18.1355	18.0729	9.10762	8.93998	4.47774	4.50259	2.28394	2.32261	1.11636	1.18534	0.674097	0.748563	0.666309	0.676707	0.214577
120.34	494.073	488.162	288.018	284.28	154.606	153.254	80.4182	79.6196	39.853	39.5034	19.9006	19.7332	9.50595	9.35166	4.42535	4.36917	2.50522	2.61056	0.525842	0.678154	0.193774	0.260007		121.62	213.402	213.333	157.218	157.037	102.468	102.323	60.7841	60.5436	33.6642	33.5404	18.1249	18.0738	9.10523	8.94052	4.46558	4.50288	2.27502	2.32277	1.11792	1.18542	0.665895	0.748604	0.654054	0.676728	0.213015
121.34	496.665	490.854	289.919	286.191	155.673	154.371	81.0041	80.2206	40.1602	39.8148	20.0627	19.8917	9.57834	9.43159	4.45459	4.40931	2.53776	2.63068	0.530664	0.68822	0.201648	0.265042		122.62	213.422	213.333	157.215	157.037	102.476	102.324	60.7832	60.5448	33.6635	33.5417	18.1329	18.0747	9.11506	8.94103	4.46223	4.50316	2.29224	2.32292	1.09945	1.1855	0.655359	0.748643	0.654163	0.676747	0.210976
122.34	499.269	493.528	291.889	288.095	156.862	155.486	81.6018	80.8211	40.4703	40.1261	20.2417	20.0501	9.64804	9.51148	4.48468	4.44944	2.56411	2.65079	0.539099	0.698283	0.196789	0.270076		123.62	213.431	213.333	157.234	157.037	102.487	102.324	60.7904	60.546	33.6517	33.5428	18.1334	18.0755	9.12241	8.94151	4.47019	4.50342	2.30273	2.32306	1.08925	1.18557	0.654553	0.74868	0.659389	0.676765	0.210928
123.34	501.83	496.185	293.779	289.994	158.009	156.599	82.2253	81.4209	40.7534	40.4371	20.4087	20.2084	9.72119	9.59133	4.5293	4.48955	2.58027	2.67089	0.558459	0.708341	0.207372	0.275107		124.62	213.452	213.333	157.236	157.037	102.487	102.325	60.8116	60.547	33.6528	33.5439	18.1362	18.0762	9.11526	8.94197	4.46426	4.50367	2.302	2.3232	1.11681	1.18564	0.664539	0.748715	0.642005	0.676782	0.184829
124.34	504.327	498.824	295.63	291.887	159.145	157.71	82.8048	82.0202	41.059	40.7479	20.5746	20.3666	9.78766	9.67115	4.55621	4.52964	2.60514	2.69099	0.567651	0.718396	0.20769	0.280137		125.62	213.491	213.333	157.259	157.037	102.503	102.325	60.8054	60.548	33.6527	33.5449	18.1424	18.0769	9.1115	8.94239	4.45952	4.50391	2.30542	2.32333	1.10172	1.18571	0.660071	0.748749	0.637098	0.676798	0.171474
125.34	506.816	501.445	297.516	293.774	160.239	158.82	83.3891	82.6189	41.3632	41.0585	20.7289	20.5248	9.83649	9.75094	4.59076	4.56972	2.608	2.71108	0.548681	0.728447	0.200085	0.285165		126.62	213.54	213.333	157.284	157.037	102.53	102.326	60.8145	60.5489	33.6627	33.5459	18.1511	18.0776	9.1167	8.9428	4.48523	4.50413	2.31262	2.32345	1.11224	1.18577	0.677186	0.74878	0.662049	0.676813	0.160586
126.34	509.289	504.049	299.403	295.656	161.301	159.928	83.9813	83.217	41.6604	41.3689	20.8597	20.6828	9.888	9.83069	4.60754	4.60979	2.61292	2.73116	0.546203	0.738494	0.187438	0.290191		127.62	213.561	213.333	157.299	157.037	102.533	102.326	60.8322	60.5498	33.682	33.5468	18.1592	18.0782	9.13159	8.94318	4.49744	4.50434	2.35059	2.32357	1.1095	1.18583	0.696412	0.74881	0.657228	0.676828	0.150882
127.34	511.7	506.636	301.259	297.531	162.498	161.034	84.6096	83.8145	41.9535	41.6791	20.993	20.8408	9.94455	9.91041	4.62903	4.64983	2.61853	2.75123	0.545959	0.748538	0.201049	0.295215		128.62	213.572	213.333	157.309	157.037	102.545	102.326	60.8309	60.5506	33.6919	33.5477	18.1616	18.0788	9.11282	8.94355	4.49112	4.50454	2.35388	2.32368	1.12999	1.18589	0.697498	0.748838	0.658852	0.676841	0.143813
128.34	514.156	509.206	303.089	299.401	163.597	162.138	85.2211	84.4114	42.2658	41.9891	21.1412	20.9987	9.99805	9.99009	4.65393	4.68987	2.64341	2.7713	0.548852	0.758578	0.205065	0.300238		129.62	213.593	213.333	157.313	157.037	102.539	102.327	60.8247	60.5513	33.7046	33.5485	18.1538	18.0794	9.11433	8.94389	4.4836	4.50473	2.36572	2.32378	1.13162	1.18594	0.69729	0.748865	0.672169	0.676854	0.134255
129.34	516.596	511.758	304.905	301.264	164.687	163.24	85.8325	85.0078	42.5818	42.2989	21.2926	21.1566	10.0497	10.0697	4.66919	4.72988	2.66399	2.79136	0.5854	0.768614	0.21383	0.305258		130.62	213.587	213.333	157.296	157.037	102.547	102.327	60.8052	60.552	33.6864	33.5492	18.1531	18.0799	9.11631	8.94421	4.47324	4.50491	2.35413	2.32388	1.12166	1.18599	0.676709	0.74889	0.641139	0.676867	0.134329
130.34	518.983	514.294	306.801	303.122	165.79	164.341	86.4039	85.6036	42.8886	42.6085	21.4479	21.3143	10.1057	10.1493	4.68958	4.76988	2.68065	2.81141	0.624646	0.778646	0.221398	0.310277		131.62	213.592	213.333	157.275	157.037	102.562	102.327	60.8052	60.5527	33.6946	33.55	18.1512	18.0804	9.12034	8.94452	4.4791	4.50508	2.34338	2.32397	1.11384	1.18604	0.647413	0.748914	0.625514	0.676878	0.150198
131.34	521.343	516.812	308.637	304.975	166.926	165.44	86.9871	86.1988	43.1913	42.9179	21.6199	21.472	10.1644	10.2289	4.70911	4.80986	2.68964	2.83145	0.682189	0.788675	0.234313	0.315294		132.62	213.593	213.333	157.295	157.037	102.582	102.327	60.8123	60.5533	33.7052	33.5506	18.159	18.0809	9.10947	8.94481	4.4791	4.50524	2.36292	2.32406	1.13264	1.18608	0.637648	0.748936	0.613795	0.676889	0.18218
132.34	523.716	519.314	310.435	306.821	168.021	166.537	87.5475	86.7935	43.5012	43.2271	21.7867	21.6296	10.2333	10.3085	4.75793	4.84983	2.70748	2.85149	0.715307	0.7987	0.249157	0.320309		133.62	213.623	213.333	157.299	157.037	102.585	102.328	60.8137	60.5539	33.7124	33.5513	18.161	18.0813	9.10225	8.94508	4.4814	4.50539	2.35388	2.32414	1.15139	1.18612	0.647608	0.748958	0.607594	0.6769	0.173928
133.34	526.076	521.798	312.231	308.661	169.114	167.632	88.1608	87.3875	43.8221	43.5361	21.9441	21.7871	10.2749	10.388	4.8009	4.88978	2.72137	2.87152	0.732788	0.808721	0.237732	0.325322		134.62	213.644	213.333	157.287	157.037	102.593	102.328	60.8142	60.5544	33.7141	33.5519	18.17	18.0817	9.10081	8.94534	4.47813	4.50553	2.33435	2.32422	1.17293	1.18616	0.628859	0.748978	0.633693	0.67691	0.18218
134.34	528.372	524.267	314.051	310.496	170.282	168.725	88.7763	87.981	44.1361	43.8449	22.0853	21.9445	10.3415	10.4674	4.83472	4.92972	2.737	2.89154	0.748413	0.818738	0.244079	0.330334		135.62	213.671	213.333	157.312	157.037	102.619	102.328	60.8149	60.5549	33.7345	33.5524	18.1671	18.0821	9.09632	8.94559	4.48511	4.50567	2.36365	2.32429	1.18506	1.1862	0.639283	0.748997	0.651369	0.676919	0.218631
135.34	530.649	526.718	315.903	312.325	171.354	169.817	89.3483	88.5739	44.4198	44.1535	22.2181	22.1019	10.4189	10.5469	4.87903	4.96964	2.75787	2.91155	0.740601	0.828752	0.256408	0.335343		136.62	213.673	213.333	157.323	157.037	102.625	102.328	60.8318	60.5554	33.7533	33.553	18.1609	18.0825	9.10191	8.94582	4.49082	4.5058	2.38171	2.32436	1.21003	1.18624	0.674756	0.749015	0.669703	0.676928	0.212332
136.34	532.942	529.153	317.682	314.149	172.441	170.907	89.9817	89.1662	44.6968	44.4618	22.3648	22.2592	10.4727	10.6263	4.92004	5.00954	2.76594	2.93155	0.73064	0.838762	0.258948	0.340351		137.62	213.676	213.333	157.318	157.037	102.618	102.328	60.8123	60.5558	33.7345	33.5534	18.153	18.0829	9.08582	8.94604	4.47547	4.50592	2.37268	2.32443	1.19751	1.18627	0.676759	0.749033	0.664796	0.676936	0.195314
137.34	535.149	531.571	319.418	315.966	173.576	171.995	90.5867	89.758	44.9856	44.77	22.5027	22.4163	10.529	10.7057	4.9538	5.04943	2.76764	2.95155	0.743896	0.848768	0.261657	0.345357		138.62	213.683	213.333	157.322	157.037	102.613	102.329	60.8042	60.5562	33.7255	33.5539	18.1717	18.0832	9.09282	8.94624	4.4533	4.50603	2.36548	2.32449	1.18223	1.1863	0.670508	0.749049	0.656935	0.676944	0.215237
138.34	537.438	533.973	321.217	317.778	174.656	173.081	91.116	90.3492	45.2747	45.078	22.6583	22.5735	10.5779	10.785	4.97864	5.0893	2.78717	2.97154	0.763428	0.85877	0.275879	0.350361		139.62	213.693	213.333	157.341	157.037	102.614	102.329	60.8142	60.5566	33.7455	33.5544	18.1932	18.0835	9.08335	8.94644	4.45152	4.50614	2.35596	2.32455	1.18074	1.18633	0.680493	0.749064	0.676539	0.676952	0.233938
139.34	539.678	536.359	322.983	319.584	175.705	174.166	91.6606	90.9398	45.5728	45.3857	22.8209	22.7305	10.626	10.8643	5.01855	5.12916	2.7993	2.99152	0.785229	0.868769	0.273523	0.355363		140.62	213.711	213.333	157.357	157.037	102.632	102.329	60.8337	60.557	33.7338	33.5548	18.2118	18.0838	9.07046	8.94662	4.44876	4.50624	2.3739	2.32461	1.18297	1.18636	0.679554	0.749079	0.696083	0.676959	0.260757
140.34	541.883	538.729	324.791	321.384	176.809	175.248	92.276	91.5298	45.8622	45.6933	22.9716	22.8874	10.6744	10.9436	5.047	5.169	2.7986	3.0115	0.800098	0.878764	0.282995	0.360363		141.62	213.731	213.333	157.376	157.037	102.64	102.329	60.8434	60.5573	33.7311	33.5552	18.241	18.0841	9.06052	8.9468	4.46738	4.50634	2.3916	2.32466	1.19392	1.18639	0.687574	0.749093	0.704738	0.676965	0.249929
141.34	544.121	541.082	326.572	323.179	177.911	176.329	92.8763	92.1193	46.1555	46.0006	23.1147	23.0443	10.723	11.0228	5.07745	5.20882	2.79108	3.03146	0.803101	0.888756	0.26947	0.365361		142.62	213.753	213.333	157.4	157.037	102.665	102.329	60.8622	60.5576	33.7212	33.5555	18.2606	18.0844	9.06321	8.94696	4.48972	4.50643	2.40466	2.32471	1.21083	1.18641	0.6974	0.749106	0.705287	0.676972	0.239859
142.34	546.258	543.419	328.232	324.968	178.95	177.409	93.4572	92.7082	46.4428	46.3078	23.2461	23.2011	10.7711	11.102	5.08722	5.24863	2.78612	3.05142	0.799451	0.898743	0.262964	0.370358		143.62	213.785	213.333	157.403	157.037	102.686	102.329	60.8647	60.5579	33.723	33.5559	18.2525	18.0846	9.04287	8.94712	4.49148	4.50652	2.40576	2.32476	1.21245	1.18644	0.699146	0.749118	0.727028	0.676978	0.241897
143.34	548.452	545.741	329.995	326.751	180.069	178.486	94.0422	93.2965	46.7457	46.6147	23.396	23.3578	10.8195	11.1812	5.12378	5.28842	2.78627	3.07138	0.790332	0.908727	0.262366	0.375353		144.62	213.768	213.333	157.398	157.037	102.666	102.329	60.8755	60.5582	33.7435	33.5562	18.2279	18.0848	9.0124	8.94726	4.47969	4.5066	2.42627	2.32481	1.2095	1.18646	0.694361	0.74913	0.699268	0.676983	0.23777
144.34	550.569	548.046	331.711	328.529	181.115	179.562	94.6324	93.8842	47.0468	46.9215	23.5385	23.5144	10.8752	11.2603	5.17004	5.3282	2.79589	3.09132	0.794995	0.918707	0.256555	0.380346		145.62	213.776	213.333	157.38	157.037	102.64	102.329	60.838	60.5584	33.7069	33.5565	18.2148	18.0851	8.98662	8.9474	4.46575	4.50668	2.40491	2.32485	1.16129	1.18648	0.677161	0.749141	0.673841	0.676989	0.253017
145.34	552.711	550.336	333.439	330.301	182.167	180.635	95.2307	94.4714	47.3214	47.228	23.6797	23.671	10.9255	11.3394	5.19751	5.36796	2.80931	3.11126	0.7823	0.928684	0.246546	0.385337		146.62	213.793	213.333	157.358	157.037	102.609	102.329	60.8176	60.5587	33.6954	33.5568	18.1934	18.0853	8.98584	8.94753	4.4541	4.50675	2.3949	2.32489	1.14001	1.1865	0.668457	0.749151	0.664186	0.676994	0.254396
146.34	554.83	552.61	335.219	332.068	183.245	181.707	95.7998	95.058	47.5912	47.5344	23.8119	23.8275	10.9639	11.4184	5.21271	5.4077	2.83275	3.13118	0.791211	0.938657	0.256799	0.390326		147.62	213.822	213.333	157.366	157.037	102.617	102.329	60.8138	60.5589	33.6838	33.5571	18.1835	18.0855	8.97581	8.94766	4.44285	4.50682	2.38513	2.32493	1.12068	1.18652	0.664868	0.749161	0.672511	0.676999	0.253469
147.34	556.95	554.868	336.915	333.828	184.285	182.778	96.3639	95.644	47.8984	47.8405	23.9657	23.9839	11.0178	11.4975	5.25012	5.44743	2.85855	3.15111	0.805395	0.948626	0.259533	0.395314		148.62	213.817	213.333	157.352	157.037	102.592	102.33	60.7935	60.5591	33.674	33.5573	18.1843	18.0857	8.94988	8.94778	4.42864	4.50688	2.38257	2.32496	1.11796	1.18654	0.673621	0.749171	0.657118	0.677003	0.234584
148.34	559.043	557.111	338.66	335.584	185.302	183.846	96.9456	96.2294	48.2425	48.1465	24.1385	24.1402	11.0848	11.5764	5.29449	5.48714	2.88217	3.17102	0.829809	0.958591	0.268445	0.400299		149.62	213.843	213.333	157.369	157.037	102.57	102.33	60.7767	60.5593	33.6632	33.5575	18.1942	18.0858	8.94683	8.94789	4.41546	4.50695	2.3645	2.325	1.10007	1.18656	0.648902	0.74918	0.655592	0.677008	0.216213
149.34	561.148	559.338	340.368	337.333	186.391	184.913	97.5378	96.8143	48.5484	48.4522	24.3212	24.2964	11.1398	11.6554	5.33472	5.52684	2.9153	3.19093	0.841113	0.968553	0.280432	0.405283		150.62	213.872	213.333	157.372	157.037	102.576	102.33	60.7556	60.5595	33.6644	33.5578	18.2129	18.086	8.94932	8.94799	4.42173	4.50701	2.35779	2.32503	1.09047	1.18658	0.657239	0.749188	0.657313	0.677012	0.19396
150.34	563.188	561.55	342.069	339.077	187.462	185.978	98.1507	97.3986	48.8406	48.7577	24.5027	24.4525	11.2034	11.7343	5.35315	5.56652	2.9303	3.21082	0.844666	0.97851	0.283142	0.410265		151.62	213.894	213.333	157.386	157.037	102.597	102.33	60.7821	60.5597	33.6901	33.558	18.2233	18.0862	8.9647	8.94809	4.44163	4.50706	2.35327	2.32506	1.10939	1.18659	0.665174	0.749196	0.662807	0.677016	0.203482
151.34	565.205	563.746	343.749	340.815	188.564	187.041	98.7135	97.9824	49.1216	49.0631	24.6702	24.6086	11.2914	11.8132	5.38348	5.60619	2.93783	3.23072	0.859595	0.988465	0.289746	0.415245		152.62	213.926	213.333	157.405	157.037	102.597	102.33	60.7937	60.5598	33.723	33.5582	18.2449	18.0863	8.95625	8.94819	4.44282	4.50711	2.35583	2.32509	1.12081	1.18661	0.668787	0.749203	0.66161	0.677019	0.213418
152.34	567.258	565.928	345.469	342.548	189.625	188.103	99.2717	98.5655	49.4283	49.3682	24.8514	24.7646	11.3615	11.8921	5.41809	5.64584	2.96077	3.2506	0.861682	0.998415	0.293738	0.420223		153.62	213.943	213.333	157.442	157.037	102.607	102.33	60.7947	60.56	33.7357	33.5584	18.2414	18.0865	8.94329	8.94827	4.44256	4.50716	2.34436	2.32512	1.12076	1.18662	0.69535	0.749211	0.687269	0.677023	0.222622
153.34	569.2	568.094	347.117	344.275	190.653	189.162	99.8547	99.1481	49.7435	49.6731	24.9957	24.9205	11.4114	11.9709	5.43011	5.68547	2.96525	3.27047	0.876855	1.00836	0.303638	0.4252		154.62	213.962	213.333	157.461	157.037	102.632	102.33	60.8134	60.5601	33.7318	33.5585	18.2729	18.0866	8.94212	8.94836	4.47984	4.50721	2.35229	2.32514	1.13807	1.18663	0.716077	0.749217	0.688319	0.677026	0.241568
154.34	571.219	570.245	348.759	345.997	191.723	190.22	100.415	99.7302	50.0369	49.9778	25.1384	25.0764	11.4648	12.0497	5.44946	5.72509	2.99747	3.29034	0.891626	1.01831	0.302356	0.430175		155.62	213.992	213.333	157.483	157.037	102.647	102.33	60.8239	60.5603	33.7532	33.5587	18.3017	18.0867	8.96321	8.94844	4.48299	4.50725	2.38342	2.32517	1.15011	1.18665	0.746912	0.749224	0.699818	0.677029	0.254434
155.34	573.254	572.381	350.487	347.713	192.839	191.276	100.966	100.312	50.3179	50.2824	25.2877	25.2321	11.5129	12.1284	5.47534	5.76469	3.02439	3.3102	0.913538	1.02824	0.298938	0.435147		156.62	213.997	213.333	157.502	157.037	102.661	102.33	60.8345	60.5604	33.7727	33.5589	18.297	18.0868	8.95855	8.94851	4.45696	4.5073	2.38452	2.32519	1.16721	1.18666	0.755836	0.74923	0.69795	0.677032	0.255031
156.34	575.195	574.502	352.125	349.424	193.822	192.331	101.558	100.893	50.5805	50.5867	25.4068	25.3878	11.5503	12.2071	5.49933	5.80428	3.04606	3.33006	0.897242	1.03818	0.283924	0.440118		157.62	213.989	213.333	157.506	157.037	102.644	102.33	60.837	60.5605	33.7654	33.559	18.2762	18.0869	8.95237	8.94858	4.43101	4.50734	2.36548	2.32521	1.15761	1.18667	0.74635	0.749236	0.700159	0.677035	0.219228
157.34	577.063	576.609	353.748	351.129	194.845	193.384	102.124	101.473	50.8833	50.8908	25.519	25.5434	11.6021	12.2858	5.50354	5.84385	3.0472	3.3499	0.91477	1.04811	0.291577	0.445087		158.62	213.967	213.333	157.502	157.037	102.634	102.33	60.8159	60.5606	33.7462	33.5592	18.2673	18.087	8.91428	8.94865	4.38206	4.50737	2.35437	2.32524	1.11787	1.18668	0.715283	0.749241	0.674463	0.677038	0.17815
158.34	578.958	578.7	355.407	352.829	195.894	194.434	102.733	102.053	51.2075	51.1947	25.6831	25.6989	11.6692	12.3644	5.54175	5.8834	3.07712	3.36974	0.943384	1.05804	0.319323	0.450055		159.62	213.965	213.333	157.492	157.037	102.63	102.33	60.797	60.5607	33.7256	33.5593	18.2711	18.0871	8.89802	8.94871	4.34822	4.50741	2.33447	2.32526	1.09805	1.18669	0.677027	0.749246	0.657887	0.67704	0.175514
159.34	580.965	580.777	357.064	354.523	196.944	195.484	103.302	102.632	51.5141	51.4984	25.8275	25.8543	11.7391	12.4431	5.59247	5.92294	3.10175	3.38957	0.942627	1.06797	0.323548	0.45502		160.62	213.984	213.333	157.518	157.037	102.648	102.33	60.7946	60.5608	33.7247	33.5594	18.2235	18.0872	8.88667	8.94877	4.33528	4.50744	2.3147	2.32527	1.06796	1.1867	0.656824	0.749251	0.644886	0.677042	0.174477
160.34	582.871	582.84	358.68	356.211	197.957	196.531	103.83	103.21	51.7936	51.8019	25.9569	26.0097	11.7969	12.5216	5.63348	5.96246	3.09038	3.40939	0.930432	1.07789	0.326014	0.459984		161.62	214.013	213.333	157.531	157.037	102.65	102.33	60.8134	60.5609	33.7336	33.5595	18.2222	18.0873	8.86843	8.94883	4.33596	4.50748	2.31421	2.32529	1.07787	1.18671	0.665028	0.749256	0.644568	0.677045	0.175673
161.34	584.733	584.888	360.292	357.895	199.026	197.577	104.424	103.788	52.0715	52.1053	26.091	26.165	11.8517	12.6002	5.65576	6.00197	3.08577	3.42921	0.926013	1.0878	0.327246	0.464946		162.62	214.033	213.333	157.547	157.037	102.656	102.33	60.8054	60.561	33.7329	33.5596	18.2302	18.0874	8.85508	8.94888	4.32139	4.50751	2.32495	2.32531	1.07875	1.18672	0.666883	0.74926	0.651698	0.677047	0.191518
162.34	586.611	586.921	361.94	359.572	200.071	198.621	105.001	104.366	52.3566	52.4084	26.2211	26.3202	11.9065	12.6787	5.70184	6.04146	3.09933	3.44901	0.926611	1.09772	0.327893	0.469906		163.62	214.054	213.333	157.548	157.037	102.67	102.33	60.8108	60.5611	33.7517	33.5597	18.2553	18.0875	8.83723	8.94893	4.33394	4.50753	2.33105	2.32532	1.08895	1.18673	0.673426	0.749264	0.653797	0.677049	0.21415
163.34	588.458	588.941	363.495	361.245	201.119	199.663	105.544	104.943	52.6458	52.7113	26.3542	26.4753	11.9491	12.7572	5.74817	6.08094	3.11865	3.46882	0.914429	1.10763	0.315003	0.474864		164.62	214.082	213.333	157.555	157.037	102.667	102.33	60.814	60.5611	33.7649	33.5598	18.2342	18.0876	8.8252	8.94898	4.34412	4.50756	2.33618	2.32534	1.10797	1.18673	0.706604	0.749268	0.670594	0.677051	0.223696
164.34	590.277	590.945	365.124	362.912	202.105	200.703	106.108	105.519	52.9154	53.014	26.4854	26.6303	11.9819	12.8356	5.7644	6.1204	3.1264	3.48861	0.890869	1.11753	0.283509	0.47982		165.62	214.093	213.333	157.56	157.037	102.669	102.33	60.8231	60.5612	33.7704	33.5599	18.2628	18.0876	8.80547	8.94903	4.35271	4.50759	2.32202	2.32535	1.11692	1.18674	0.704078	0.749272	0.674879	0.677053	0.234157
165.34	592.073	592.936	366.74	364.573	203.116	201.742	106.63	106.095	53.1953	53.3165	26.6154	26.7853	12.018	12.914	5.75714	6.15984	3.10815	3.50839	0.8797	1.12744	0.259339	0.484775		166.62	214.115	213.333	157.557	157.037	102.679	102.33	60.8105	60.5613	33.7614	33.56	18.2742	18.0877	8.79666	8.94907	4.3544	4.50761	2.32104	2.32537	1.13622	1.18675	0.702503	0.749275	0.673743	0.677054	0.244521
166.34	593.904	594.913	368.327	366.229	204.15	202.779	107.188	106.67	53.494	53.6188	26.757	26.9402	12.0723	12.9924	5.7644	6.19927	3.12086	3.52817	0.88634	1.13733	0.239416	0.489728		167.62	214.133	213.333	157.564	157.037	102.696	102.33	60.816	60.5613	33.772	33.5601	18.2928	18.0878	8.80232	8.94911	4.37337	4.50763	2.32642	2.32538	1.13314	1.18675	0.727259	0.749278	0.700062	0.677056	0.263223
167.34	595.729	596.876	369.894	367.88	205.183	203.814	107.726	107.245	53.7967	53.9209	26.9087	27.095	12.1248	13.0707	5.78479	6.23868	3.12814	3.54794	0.906836	1.14723	0.241711	0.494679		168.62	214.182	213.333	157.565	157.037	102.706	102.33	60.8326	60.5614	33.7832	33.5602	18.3116	18.0878	8.83245	8.94915	4.37432	4.50766	2.32629	2.32539	1.14841	1.18676	0.736182	0.749282	0.710524	0.677057	0.282864
168.34	597.53	598.824	371.488	369.525	206.208	204.848	108.339	107.819	54.0782	54.2228	27.0631	27.2497	12.1769	13.149	5.81421	6.27808	3.13906	3.5677	0.913733	1.15712	0.229016	0.499628		169.62	214.194	213.333	157.582	157.037	102.721	102.33	60.8647	60.5614	33.7935	33.5602	18.3054	18.0879	8.8167	8.94918	4.37822	4.50768	2.3363	2.3254	1.17789	1.18677	0.76493	0.749285	0.717054	0.677059	0.288173
169.34	599.311	600.759	373.043	371.165	207.211	205.88	108.919	108.392	54.353	54.5246	27.2255	27.4043	12.2373	13.2273	5.82391	6.31746	3.12623	3.58746	0.929919	1.16701	0.240026	0.504575		170.62	214.205	213.333	157.582	157.037	102.71	102.33	60.856	60.5615	33.7943	33.5603	18.3063	18.0879	8.79902	8.94922	4.37666	4.5077	2.33362	2.32541	1.16964	1.18677	0.773523	0.749287	0.716419	0.67706	0.285561
170.34	601.05	602.68	374.612	372.799	208.242	206.91	109.456	108.965	54.6555	54.8261	27.3746	27.5589	12.2994	13.3055	5.86847	6.35682	3.13599	3.6072	0.945068	1.17689	0.257141	0.50952		171.62	214.216	213.333	157.571	157.037	102.706	102.33	60.856	60.5615	33.7849	33.5604	18.2876	18.088	8.78313	8.94925	4.36211	4.50771	2.33435	2.32542	1.15507	1.18678	0.764197	0.74929	0.712171	0.677062	0.258876
171.34	602.843	604.588	376.227	374.428	209.244	207.938	110.03	109.538	54.9471	55.1274	27.5246	27.7134	12.3589	13.3837	5.90393	6.39617	3.14478	3.62694	0.942017	1.18677	0.250427	0.514464		172.62	214.225	213.333	157.559	157.037	102.692	102.33	60.8459	60.5616	33.7665	33.5604	18.2772	18.088	8.75068	8.94928	4.33967	4.50773	2.31506	2.32543	1.13894	1.18678	0.764429	0.749293	0.720631	0.677063	0.237648
172.34	604.537	606.481	377.791	376.052	210.238	208.965	110.586	110.11	55.2419	55.4285	27.6219	27.8678	12.3924	13.4619	5.92816	6.43551	3.13127	3.64668	0.930737	1.19665	0.230677	0.519406		173.62	214.215	213.333	157.571	157.037	102.675	102.33	60.8442	60.5616	33.756	33.5605	18.2576	18.0881	8.72212	8.94931	4.32088	4.50775	2.31238	2.32544	1.12753	1.18679	0.754602	0.749295	0.703724	0.677064	0.227943
173.34	606.223	608.361	379.312	377.671	211.282	209.989	111.166	110.681	55.5119	55.7294	27.7369	28.0221	12.422	13.54	5.93433	6.47482	3.12864	3.6664	0.927759	1.20652	0.192065	0.524346		174.62	214.224	213.333	157.577	157.037	102.683	102.33	60.8345	60.5616	33.7444	33.5605	18.2666	18.0881	8.69888	8.94934	4.29043	4.50776	2.28369	2.32545	1.09813	1.18679	0.717152	0.749297	0.680335	0.677065	0.217299
174.34	607.948	610.228	380.806	379.284	212.348	211.013	111.69	111.252	55.8051	56.0301	27.8931	28.1764	12.4526	13.6181	5.94946	6.51413	3.14396	3.68612	0.931848	1.21639	0.166431	0.529284		175.62	214.226	213.333	157.577	157.037	102.664	102.33	60.8337	60.5617	33.7345	33.5606	18.2585	18.0882	8.69871	8.94936	4.26902	4.50778	2.28394	2.32546	1.07954	1.1868	0.705884	0.749299	0.662256	0.677066	0.197682
175.34	609.627	612.082	382.407	380.892	213.342	212.034	112.238	111.822	56.0994	56.3306	28.0615	28.3305	12.5149	13.6962	5.97864	6.55341	3.15918	3.70583	0.937012	1.22626	0.150024	0.53422		176.62	214.261	213.333	157.597	157.037	102.667	102.33	60.8265	60.5617	33.7338	33.5606	18.2529	18.0882	8.72263	8.94939	4.26365	4.50779	2.27502	2.32547	1.07252	1.1868	0.68617	0.749301	0.665858	0.677067	0.212636
176.34	611.286	613.922	383.978	382.494	214.331	213.054	112.775	112.391	56.3954	56.6309	28.2154	28.4846	12.5661	13.7742	6.00079	6.59268	3.17241	3.72553	0.946973	1.23612	0.136072	0.539155		177.62	214.274	213.333	157.637	157.037	102.678	102.33	60.8534	60.5617	33.7532	33.5607	18.2634	18.0882	8.73635	8.94941	4.26406	4.5078	2.29358	2.32547	1.07805	1.1868	0.676563	0.749303	0.683936	0.677068	0.232253
177.34	612.943	615.748	385.487	384.092	215.331	214.072	113.353	112.96	56.6627	56.931	28.3564	28.6386	12.6271	13.8522	6.03302	6.63194	3.18593	3.74522	0.956714	1.24598	0.134192	0.544088		178.62	214.286	213.333	157.659	157.037	102.7	102.33	60.8835	60.5618	33.7837	33.5607	18.2945	18.0883	8.73723	8.94943	4.27642	4.50782	2.30408	2.32548	1.09855	1.18681	0.687537	0.749305	0.703505	0.677069	0.236416
178.34	614.619	617.562	387.017	385.684	216.347	215.088	113.95	113.529	56.9262	57.2309	28.5036	28.7926	12.6946	13.9302	6.07837	6.67118	3.20801	3.76491	0.960266	1.25583	0.128235	0.549018		179.62	214.285	213.333	157.669	157.037	102.712	102.33	60.9041	60.5618	33.8041	33.5607	18.2687	18.0883	8.71089	8.94945	4.27083	4.50783	2.31335	2.32549	1.08822	1.18681	0.686243	0.749307	0.718739	0.67707	0.226357
179.34	616.289	619.363	388.577	387.27	217.341	216.103	114.512	114.097	57.1978	57.5306	28.6514	28.9464	12.7574	14.0081	6.12903	6.7104	3.21602	3.78459	0.960437	1.26568	0.144202	0.553948		180.62	214.298	213.333	157.681	157.037	102.723	102.33	60.8958	60.5618	33.8037	33.5608	18.2761	18.0883	8.70007	8.94947	4.2688	4.50784	2.30432	2.32549	1.08929	1.18681	0.683533	0.749308	0.718812	0.67707	0.247622
180.34	617.865	621.15	390.104	388.852	218.33	217.115	115.093	114.664	57.5075	57.8302	28.8097	29.1002	12.8224	14.086	6.17029	6.74961	3.22667	3.80426	0.963879	1.27553	0.170129	0.558875		181.62	214.298	213.333	157.697	157.037	102.722	102.33	60.906	60.5618	33.7969	33.5608	18.287	18.0883	8.69978	8.94949	4.26033	4.50785	2.32422	2.3255	1.08944	1.18682	0.704065	0.74931	0.712513	0.677071	0.236122
181.34	619.536	622.925	391.6	390.428	219.38	218.127	115.64	115.231	57.8286	58.1295	28.9609	29.2539	12.8712	14.1639	6.20276	6.7888	3.24315	3.82393	0.96687	1.28537	0.15304	0.5638		182.62	214.315	213.333	157.702	157.037	102.741	102.33	60.8958	60.5619	33.7861	33.5609	18.2869	18.0884	8.67898	8.94951	4.26626	4.50786	2.31409	2.32551	1.07958	1.18682	0.714588	0.749311	0.716834	0.677072	0.226821
182.34	621.164	624.687	393.072	391.999	220.401	219.136	116.169	115.797	58.1319	58.4286	29.1289	29.4075	12.9273	14.2417	6.21808	6.82798	3.24216	3.84358	0.983911	1.29521	0.159533	0.568724		183.62	214.324	213.333	157.722	157.037	102.758	102.33	60.8853	60.5619	33.8032	33.5609	18.2845	18.0884	8.68494	8.94952	4.26416	4.50787	2.33386	2.32551	1.09003	1.18682	0.725159	0.749313	0.716126	0.677073	0.234438
183.34	622.779	626.436	394.571	393.565	221.416	220.144	116.757	116.363	58.3901	58.7275	29.29	29.561	12.9914	14.3195	6.25012	6.86714	3.26146	3.86323	1.00319	1.30505	0.168298	0.573646		184.62	214.333	213.333	157.721	157.037	102.755	102.33	60.8748	60.5619	33.7925	33.5609	18.2787	18.0884	8.68186	8.94954	4.2396	4.50788	2.33386	2.32552	1.07631	1.18682	0.740613	0.749314	0.702356	0.677073	0.217275
184.34	624.359	628.172	396.064	395.126	222.373	221.15	117.3	116.928	58.6414	59.0262	29.4369	29.7145	13.0389	14.3972	6.28314	6.90629	3.27661	3.88288	1.01556	1.31488	0.188049	0.578566		185.62	214.362	213.333	157.728	157.037	102.769	102.33	60.8657	60.5619	33.7638	33.5609	18.2842	18.0884	8.67617	8.94955	4.23489	4.50789	2.32471	2.32552	1.06993	1.18683	0.736073	0.749315	0.693152	0.677074	0.244765
185.34	625.974	629.896	397.608	396.681	223.386	222.154	117.861	117.492	58.9531	59.3247	29.5847	29.8679	13.1059	14.475	6.3186	6.94542	3.29576	3.90251	1.02565	1.32471	0.187585	0.583484		186.62	214.402	213.333	157.757	157.037	102.79	102.33	60.8824	60.5619	33.7539	33.561	18.3152	18.0885	8.67659	8.94957	4.24629	4.50789	2.34338	2.32553	1.07913	1.18683	0.746241	0.749316	0.713795	0.677074	0.26609
186.34	627.508	631.607	399.078	398.232	224.417	223.157	118.446	118.056	59.2654	59.623	29.7306	30.0212	13.1735	14.5526	6.35223	6.98453	3.31667	3.92214	1.03922	1.33454	0.186657	0.588401		187.62	214.415	213.333	157.767	157.037	102.805	102.33	60.9058	60.5619	33.7765	33.561	18.3073	18.0885	8.65068	8.94958	4.23101	4.5079	2.37634	2.32553	1.10093	1.18683	0.755713	0.749318	0.701735	0.677075	0.277125
187.34	629.084	633.306	400.522	399.777	225.407	224.158	119.021	118.62	59.5564	59.9212	29.881	30.1744	13.2545	14.6303	6.40833	7.02363	3.3504	3.94176	1.0705	1.34436	0.19635	0.593315		188.62	214.442	213.333	157.772	157.037	102.821	102.33	60.8967	60.562	33.7659	33.561	18.3153	18.0885	8.64885	8.94959	4.24761	4.50791	2.36658	2.32553	1.09946	1.18683	0.745948	0.749319	0.706251	0.677075	0.284083
188.34	630.603	634.992	401.973	401.317	226.374	225.157	119.595	119.183	59.8402	60.2191	30.0076	30.3276	13.31	14.7079	6.4433	7.06271	3.37191	3.96137	1.07944	1.35418	0.201733	0.598228		189.62	214.443	213.333	157.783	157.037	102.849	102.33	60.9048	60.562	33.7747	33.561	18.3233	18.0885	8.63897	8.9496	4.24846	4.50792	2.38354	2.32554	1.1063	1.18684	0.747535	0.74932	0.715651	0.677076	0.293727
189.34	632.143	636.666	403.423	402.851	227.369	226.154	120.15	119.745	60.1306	60.5168	30.139	30.4806	13.3556	14.7855	6.48505	7.10178	3.39634	3.98097	1.07729	1.36399	0.206348	0.603139		190.62	214.473	213.333	157.801	157.037	102.87	102.33	60.9136	60.562	33.7925	33.561	18.3256	18.0885	8.63525	8.94961	4.26709	4.50792	2.38416	2.32554	1.11774	1.18684	0.737	0.749321	0.724427	0.677076	0.304873
190.34	633.673	638.328	404.846	404.381	228.332	227.15	120.69	120.307	60.4055	60.8143	30.2828	30.6336	13.4196	14.8631	6.49933	7.14083	3.41077	4.00057	1.09998	1.3738	0.210083	0.608048		191.62	214.478	213.333	157.79	157.037	102.873	102.33	60.9242	60.562	33.8136	33.5611	18.318	18.0886	8.6312	8.94963	4.27988	4.50793	2.38586	2.32554	1.1374	1.18684	0.734937	0.749321	0.73208	0.677077	0.288258
191.34	635.182	639.977	406.331	405.906	229.278	228.144	121.195	120.868	60.6769	61.1117	30.4225	30.7865	13.4625	14.9406	6.54456	7.17987	3.41753	4.02016	1.1006	1.38361	0.181849	0.612956		192.62	214.466	213.333	157.79	157.037	102.865	102.33	60.9146	60.562	33.8055	33.5611	18.3058	18.0886	8.61094	8.94964	4.26951	4.50793	2.36646	2.32555	1.12465	1.18684	0.724988	0.749322	0.730921	0.677077	0.276234
192.34	636.648	641.615	407.741	407.425	230.274	229.137	121.742	121.429	60.942	61.4088	30.56	30.9394	13.4964	15.0181	6.54816	7.21889	3.40986	4.03974	1.09484	1.39341	0.167761	0.617861		193.62	214.467	213.333	157.78	157.037	102.863	102.33	60.9236	60.562	33.7939	33.5611	18.2975	18.0886	8.60125	8.94964	4.25054	4.50794	2.36389	2.32555	1.11851	1.18684	0.712745	0.749323	0.711743	0.677078	0.257228
193.34	638.107	643.24	409.146	408.94	231.247	230.128	122.313	121.989	61.2205	61.7057	30.6974	31.0921	13.5443	15.0955	6.59247	7.25789	3.41534	4.05932	1.11243	1.40321	0.165588	0.622765		194.62	214.478	213.333	157.771	157.037	102.865	102.33	60.9227	60.562	33.7852	33.5611	18.2976	18.0886	8.58294	8.94965	4.2415	4.50794	2.35315	2.32555	1.10734	1.18684	0.694983	0.749324	0.703992	0.677078	0.248134
194.34	639.557	644.854	410.605	410.449	232.225	231.117	122.834	122.548	61.5003	62.0024	30.8351	31.2448	13.5945	15.1729	6.61395	7.29688	3.42712	4.07889	1.11292	1.41301	0.164917	0.627667		195.62	214.501	213.333	157.781	157.037	102.879	102.33	60.9261	60.562	33.7673	33.5611	18.3122	18.0886	8.55779	8.94966	4.25457	4.50795	2.34595	2.32556	1.10068	1.18685	0.686988	0.749324	0.696241	0.677078	0.253932
195.34	641.054	646.456	411.986	411.953	233.226	232.104	123.374	123.107	61.7784	62.299	30.9719	31.3974	13.6459	15.2503	6.62823	7.33585	3.42617	4.09844	1.12217	1.4228	0.168774	0.632567		196.62	214.514	213.333	157.804	157.037	102.892	102.33	60.9342	60.5621	33.7621	33.5611	18.2957	18.0886	8.54663	8.94967	4.23767	4.50795	2.35254	2.32556	1.10712	1.18685	0.702454	0.749325	0.689759	0.677079	0.245668
196.34	642.516	648.046	413.409	413.452	234.166	233.09	123.908	123.666	62.0669	62.5953	31.1309	31.5499	13.6968	15.3277	6.65399	7.37481	3.44272	4.118	1.13906	1.43259	0.175402	0.637466		197.62	214.55	213.333	157.826	157.037	102.917	102.33	60.9431	60.5621	33.7628	33.5612	18.3129	18.0886	8.53491	8.94968	4.25379	4.50796	2.35315	2.32556	1.09839	1.18685	0.71399	0.749326	0.692384	0.677079	0.272341
197.34	643.962	649.624	414.845	414.946	235.113	234.074	124.457	124.224	62.3441	62.8914	31.2831	31.7024	13.7373	15.405	6.68683	7.41375	3.47449	4.13754	1.15118	1.44238	0.169861	0.642362		198.62	214.571	213.333	157.852	157.037	102.939	102.33	60.9717	60.5621	33.7739	33.5612	18.3242	18.0886	8.5544	8.94968	4.2668	4.50796	2.37122	2.32556	1.11563	1.18685	0.724756	0.749326	0.706348	0.677079	0.285622
198.34	645.383	651.19	416.281	416.436	236.084	235.056	125.023	124.781	62.6231	63.1874	31.4297	31.8547	13.7857	15.4823	6.70636	7.45268	3.48906	4.15708	1.15956	1.45216	0.167261	0.647257		199.62	214.601	213.333	157.887	157.037	102.968	102.33	60.9965	60.5621	33.7927	33.5612	18.3431	18.0886	8.56336	8.94969	4.26441	4.50797	2.37268	2.32557	1.1189	1.18685	0.744386	0.749327	0.713868	0.67708	0.303591
199.34	646.823	652.745	417.722	417.92	237.04	236.037	125.611	125.338	62.8917	63.4831	31.5694	32.007	13.8508	15.5595	6.74213	7.49159	3.49989	4.17661	1.15087	1.46193	0.163061	0.65215		200.62	214.63	213.333	157.932	157.037	102.986	102.33	61.0333	60.5621	33.8025	33.5612	18.3724	18.0887	8.57224	8.9497	4.29014	4.50797	2.38354	2.32557	1.12922	1.18685	0.765088	0.749328	0.739284	0.67708	0.32305
200.34	648.213	654.289	419.136	419.399	238.016	237.016	126.106	125.894	63.1809	63.7787	31.7047	32.1592	13.8917	15.6367	6.77759	7.53049	3.49989	4.19613	1.14104	1.47171	0.162939	0.657041		201.62	214.669	213.333	157.978	157.037	103.007	102.33	61.0635	60.5621	33.8228	33.5612	18.3929	18.0887	8.59373	8.9497	4.31162	4.50797	2.41296	2.32557	1.16731	1.18685	0.803174	0.749328	0.76089	0.67708	0.344533
201.34	649.584	655.821	420.502	420.873	238.971	237.993	126.614	126.45	63.4674	64.074	31.8397	32.3114	13.947	15.7139	6.80896	7.56937	3.52168	4.21565	1.14421	1.48148	0.159582	0.66193		202.62	214.692	213.333	158.011	157.037	103.041	102.33	61.0938	60.5621	33.8423	33.5612	18.4057	18.0887	8.60662	8.94971	4.32451	4.50798	2.44067	2.32557	1.16721	1.18685	0.814673	0.749329	0.776442	0.67708	0.337062
202.34	651.018	657.341	421.967	422.342	239.931	238.969	127.144	127.005	63.764	64.3692	31.9824	32.4634	14.0086	15.7911	6.84009	7.60823	3.54136	4.23515	1.15536	1.49125	0.182361	0.666818		203.62	214.693	213.333	158.031	157.037	103.044	102.33	61.1051	60.5621	33.8535	33.5612	18.3971	18.0887	8.59246	8.94971	4.31011	4.50798	2.45349	2.32557	1.18699	1.18685	0.822242	0.749329	0.772412	0.677081	0.316066
203.34	652.321	658.851	423.344	423.806	240.854	239.943	127.708	127.559	64.039	64.6641	32.1228	32.6154	14.0682	15.8682	6.86743	7.64708	3.55312	4.25465	1.14628	1.50101	0.189526	0.671704		204.62	214.695	213.333	158.031	157.037	103.036	102.33	61.1041	60.5621	33.842	33.5612	18.389	18.0887	8.58154	8.94972	4.28967	4.50798	2.44373	2.32557	1.17731	1.18685	0.822205	0.749329	0.751405	0.677081	0.297059
204.34	653.66	660.349	424.717	425.265	241.815	240.915	128.214	128.113	64.3172	64.9589	32.2649	32.7673	14.1159	15.9453	6.87732	7.68591	3.56344	4.27415	1.15482	1.51077	0.215649	0.676588		205.62	214.693	213.333	158.032	157.037	103.034	102.33	61.1058	60.5621	33.8439	33.5612	18.3867	18.0887	8.58005	8.94972	4.28025	4.50799	2.43323	2.32558	1.16798	1.18686	0.813855	0.74933	0.751062	0.677081	0.276844
205.34	655.078	661.836	426.082	426.719	242.794	241.886	128.738	128.667	64.5994	65.2534	32.4184	32.9191	14.1574	16.0223	6.91901	7.72473	3.59418	4.29363	1.1665	1.52053	0.21936	0.68147		206.62	214.696	213.333	158.034	157.037	103.027	102.33	61.1041	60.5621	33.8528	33.5612	18.3865	18.0887	8.57178	8.94973	4.25415	4.50799	2.42249	2.32558	1.15558	1.18686	0.802429	0.74933	0.733216	0.677081	0.267152
206.34	656.426	663.312	427.464	428.169	243.747	242.855	129.31	129.22	64.8695	65.5478	32.5465	33.0708	14.1976	16.0993	6.93683	7.76353	3.60315	4.31311	1.18799	1.53028	0.235413	0.68635		207.62	214.676	213.333	158.022	157.037	103.018	102.33	61.0968	60.5621	33.8334	33.5613	18.3759	18.0887	8.55181	8.94973	4.24114	4.50799	2.38403	2.32558	1.13529	1.18686	0.79264	0.749331	0.721936	0.677081	0.264735
207.34	657.763	664.777	428.835	429.613	244.719	243.822	129.817	129.772	65.1597	65.842	32.6699	33.2225	14.2361	16.1763	6.96362	7.80232	3.60917	4.33258	1.19607	1.54003	0.24834	0.691229		208.62	214.693	213.333	158.036	157.037	103.015	102.33	61.0864	60.5621	33.8407	33.5613	18.3973	18.0887	8.53977	8.94974	4.22007	4.50799	2.38342	2.32558	1.11873	1.18686	0.772656	0.749331	0.719507	0.677081	0.296681
208.34	659.073	666.23	430.171	431.052	245.643	244.788	130.373	130.324	65.4348	66.1359	32.7928	33.3741	14.2738	16.2533	6.99408	7.84109	3.61957	4.35204	1.20197	1.54977	0.241089	0.696106		209.62	214.732	213.333	158.053	157.037	103.041	102.33	61.0955	60.5621	33.8441	33.5613	18.4161	18.0887	8.52781	8.94974	4.23692	4.508	2.36487	2.32558	1.12971	1.18686	0.784131	0.749331	0.725489	0.677082	0.325124
209.34	660.363	667.674	431.521	432.487	246.566	245.752	130.9	130.875	65.716	66.4297	32.9224	33.5256	14.3289	16.3302	7.01434	7.87985	3.62656	4.3715	1.20541	1.55951	0.246692	0.700981		210.62	214.745	213.333	158.062	157.037	103.054	102.33	61.115	60.5621	33.8728	33.5613	18.3997	18.0887	8.522	8.94974	4.23989	4.508	2.38367	2.32558	1.13774	1.18686	0.795704	0.749332	0.733008	0.677082	0.328688
210.34	661.685	669.106	432.875	433.916	247.509	246.714	131.455	131.426	65.9881	66.7233	33.0697	33.677	14.3981	16.407	7.03735	7.91859	3.64	4.39095	1.21772	1.56925	0.24624	0.705854		211.62	214.737	213.333	158.062	157.037	103.065	102.33	61.0959	60.5621	33.8538	33.5613	18.3989	18.0887	8.49329	8.94975	4.23071	4.508	2.38342	2.32558	1.12775	1.18686	0.785828	0.749332	0.705262	0.677082	0.319764
211.34	663.023	670.527	434.256	435.341	248.415	247.675	131.996	131.976	66.2934	67.0167	33.2051	33.8284	14.4677	16.4839	7.06323	7.95731	3.66642	4.41039	1.24301	1.57899	0.247241	0.710726		212.62	214.752	213.333	158.059	157.037	103.072	102.33	61.0968	60.5621	33.8431	33.5613	18.4063	18.0887	8.47876	8.94975	4.22766	4.508	2.38696	2.32558	1.11859	1.18686	0.77594	0.749332	0.698915	0.677082	0.317201
212.34	664.325	671.938	435.593	436.761	249.358	248.634	132.573	132.525	66.6101	67.3098	33.3423	33.9797	14.5459	16.5607	7.10858	7.99602	3.70471	4.42982	1.26447	1.58872	0.253784	0.715595		213.62	214.786	213.333	158.069	157.037	103.075	102.33	61.0952	60.5621	33.853	33.5613	18.4068	18.0887	8.47788	8.94975	4.22788	4.508	2.39441	2.32559	1.10829	1.18686	0.773694	0.749332	0.710901	0.677082	0.316762
213.34	665.635	673.339	436.965	438.176	250.312	249.591	133.102	133.075	66.9002	67.6028	33.4822	34.1308	14.6261	16.6375	7.15924	8.03472	3.72842	4.44925	1.27347	1.59844	0.257275	0.720463		214.62	214.787	213.333	158.071	157.037	103.057	102.33	61.0951	60.5621	33.8457	33.5613	18.4071	18.0887	8.47232	8.94976	4.20144	4.508	2.40393	2.32559	1.10802	1.18686	0.785511	0.749333	0.712806	0.677082	0.299208
214.34	666.905	674.728	438.339	439.586	251.266	250.547	133.623	133.623	67.1806	67.8956	33.6261	34.282	14.6955	16.7142	7.19855	8.0734	3.74392	4.46867	1.28647	1.60817	0.264538	0.725329		215.62	214.788	213.333	158.083	157.037	103.039	102.33	61.0952	60.5621	33.8442	33.5613	18.3964	18.0887	8.45261	8.94976	4.18369	4.50801	2.38696	2.32559	1.1064	1.18686	0.774365	0.749333	0.713404	0.677082	0.2896
215.34	668.204	676.108	439.671	440.992	252.205	251.501	134.173	134.171	67.4684	68.1882	33.7697	34.433	14.7502	16.7909	7.23956	8.11206	3.77523	4.48808	1.29441	1.61789	0.263379	0.730193		216.62	214.793	213.333	158.097	157.037	103.035	102.33	61.0872	60.5621	33.8262	33.5613	18.4055	18.0888	8.43049	8.94976	4.18867	4.50801	2.36682	2.32559	1.1	1.18686	0.793848	0.749333	0.710255	0.677083	0.305763
216.34	669.465	677.477	440.968	442.392	253.153	252.453	134.733	134.718	67.7142	68.4806	33.8925	34.584	14.788	16.8676	7.26782	8.15071	3.78247	4.50748	1.28369	1.6276	0.248108	0.735056		217.62	214.805	213.333	158.102	157.037	103.045	102.33	61.1053	60.5621	33.8237	33.5613	18.416	18.0888	8.40982	8.94976	4.19265	4.50801	2.35339	2.32559	1.08867	1.18686	0.792164	0.749333	0.722388	0.677083	0.317945
217.34	670.682	678.835	442.24	443.788	254.076	253.404	135.252	135.265	67.9475	68.7728	34.019	34.7349	14.836	16.9443	7.28314	8.18934	3.78019	4.52688	1.28585	1.63732	0.242602	0.739917		218.62	214.804	213.333	158.092	157.037	103.044	102.33	61.1069	60.5621	33.8228	33.5613	18.4167	18.0888	8.3905	8.94977	4.19116	4.50801	2.33362	2.32559	1.08752	1.18686	0.80249	0.749334	0.722779	0.677083	0.316285
218.34	671.945	680.184	443.549	445.179	254.992	254.353	135.783	135.812	68.2107	69.0648	34.1467	34.8857	14.8842	17.0209	7.30792	8.22795	3.80457	4.54627	1.29266	1.64702	0.254028	0.744775		219.62	214.793	213.333	158.099	157.037	103.045	102.33	61.0962	60.5621	33.8225	33.5613	18.4062	18.0888	8.3698	8.94977	4.18023	4.50801	2.3147	2.32559	1.06687	1.18686	0.791846	0.749334	0.722486	0.677083	0.3063
219.34	673.139	681.522	444.867	446.565	255.867	255.3	136.318	136.357	68.4678	69.3566	34.2852	35.0364	14.9419	17.0974	7.33734	8.26656	3.837	4.56565	1.30131	1.65673	0.259351	0.749633		220.62	214.804	213.333	158.092	157.037	103.054	102.33	61.0944	60.5621	33.8315	33.5613	18.4168	18.0888	8.34021	8.94977	4.17017	4.50801	2.31311	2.32559	1.06696	1.18686	0.801697	0.749334	0.740785	0.677083	0.298036
220.34	674.385	682.85	446.191	447.946	256.781	256.246	136.822	136.903	68.7192	69.6483	34.4297	35.1871	14.9869	17.174	7.36835	8.30514	3.82456	4.58502	1.30203	1.66643	0.254809	0.754488		221.62	214.806	213.333	158.085	157.037	103.056	102.33	61.0961	60.5622	33.8431	33.5613	18.4086	18.0888	8.32014	8.94977	4.14461	4.50801	2.31494	2.32559	1.07491	1.18686	0.781946	0.749334	0.725941	0.677083	0.278724
221.34	675.619	684.168	447.472	449.323	257.726	257.19	137.307	137.447	68.9995	69.9397	34.5551	35.3376	15.0324	17.2505	7.39868	8.34371	3.82003	4.60439	1.30826	1.67613	0.244824	0.759341		222.62	214.803	213.333	158.095	157.037	103.053	102.33	61.0826	60.5622	33.8225	33.5613	18.4068	18.0888	8.30562	8.94977	4.14815	4.50802	2.30408	2.32559	1.06594	1.18686	0.763208	0.749334	0.728565	0.677083	0.26609
222.34	676.821	685.476	448.784	450.695	258.652	258.133	137.797	137.991	69.3014	70.2309	34.701	35.4881	15.0754	17.327	7.42456	8.38227	3.83527	4.62375	1.32776	1.68582	0.247436	0.764193		223.62	214.796	213.333	158.108	157.037	103.038	102.33	61.0835	60.5622	33.8241	33.5613	18.3991	18.0888	8.27556	8.94978	4.13506	4.50802	2.29517	2.32559	1.07389	1.18686	0.749061	0.749334	0.707288	0.677083	0.230555
223.34	678.068	686.774	450.072	452.062	259.572	259.074	138.365	138.535	69.5804	70.5219	34.8668	35.6385	15.1302	17.4034	7.46362	8.42081	3.85126	4.6431	1.33453	1.69551	0.230957	0.769043		224.62	214.813	213.333	158.101	157.037	103.044	102.33	61.0649	60.5622	33.8048	33.5613	18.3777	18.0888	8.24107	8.94978	4.13084	4.50802	2.27588	2.32559	1.06532	1.18686	0.733777	0.749335	0.691492	0.677083	0.208485
224.34	679.256	688.062	451.359	453.424	260.464	260.013	138.894	139.078	69.8271	70.8128	35.0154	35.7889	15.1812	17.4798	7.49487	8.45933	3.84882	4.66244	1.33484	1.7052	0.231201	0.773891		225.62	214.835	213.333	158.111	157.037	103.025	102.33	61.0526	60.5622	33.7939	33.5613	18.3766	18.0888	8.23084	8.94978	4.11157	4.50802	2.26428	2.32559	1.06549	1.18687	0.713562	0.749335	0.7016	0.677083	0.18805
225.34	680.406	689.341	452.643	454.782	261.417	260.951	139.453	139.621	70.096	71.1034	35.1716	35.9392	15.2444	17.5562	7.51886	8.49784	3.86487	4.68178	1.34003	1.71489	0.225524	0.778738		226.62	214.863	213.333	158.126	157.037	103.041	102.33	61.0551	60.5622	33.7736	33.5613	18.3677	18.0888	8.21841	8.94978	4.11868	4.50802	2.26416	2.3256	1.06713	1.18687	0.703846	0.749335	0.707923	0.677083	0.174574
226.34	681.567	690.609	453.938	456.135	262.31	261.887	139.968	140.162	70.3721	71.3939	35.3097	36.0894	15.3027	17.6325	7.54907	8.53633	3.89858	4.70111	1.34464	1.72457	0.235913	0.783582		227.62	214.866	213.333	158.132	157.037	103.053	102.33	61.0649	60.5622	33.772	33.5613	18.3573	18.0888	8.21074	8.94978	4.10991	4.50802	2.2561	2.3256	1.07505	1.18687	0.711767	0.749335	0.692945	0.677083	0.175684
227.34	682.731	691.868	455.218	457.483	263.247	262.821	140.522	140.704	70.6547	71.6841	35.442	36.2395	15.361	17.7089	7.56427	8.57481	3.90845	4.72043	1.34784	1.73424	0.258178	0.788425		228.62	214.884	213.333	158.133	157.037	103.054	102.33	61.0747	60.5622	33.7729	33.5613	18.3376	18.0888	8.18201	8.94978	4.10083	4.50802	2.23572	2.3256	1.05646	1.18687	0.70282	0.749335	0.683044	0.677083	0.166567
228.34	683.901	693.118	456.529	458.827	264.22	263.754	141.045	141.245	70.9575	71.9742	35.5801	36.3895	15.4261	17.7851	7.59344	8.61327	3.9332	4.73975	1.35977	1.74392	0.269641	0.793266		229.62	214.893	213.333	158.129	157.037	103.063	102.33	61.0756	60.5622	33.7648	33.5613	18.3368	18.0888	8.18752	8.94978	4.09915	4.50802	2.23486	2.3256	1.05736	1.18687	0.705799	0.749335	0.679482	0.677084	0.166639
229.34	685.064	694.358	457.792	460.166	265.11	264.685	141.557	141.785	71.2184	72.264	35.6796	36.5395	15.4761	17.8614	7.61395	8.65172	3.95521	4.75906	1.34581	1.75358	0.279577	0.798106		230.62	214.907	213.333	158.122	157.037	103.064	102.33	61.0774	60.5622	33.7731	33.5613	18.328	18.0888	8.17876	8.94979	4.09856	4.50802	2.24292	2.3256	1.05808	1.18687	0.701147	0.749335	0.681471	0.677084	0.157862
230.34	686.206	695.588	459.058	461.5	266.013	265.615	142.081	142.325	71.4749	72.5537	35.7972	36.6893	15.5247	17.9376	7.61847	8.69015	3.96705	4.77836	1.33922	1.76325	0.285803	0.802943		231.62	214.924	213.333	158.128	157.037	103.062	102.33	61.0944	60.5622	33.7739	33.5613	18.3448	18.0888	8.1679	8.94979	4.11895	4.50802	2.24377	2.3256	1.04929	1.18687	0.702978	0.749335	0.679274	0.677084	0.165676
231.34	687.336	696.809	460.307	462.829	266.932	266.543	142.623	142.864	71.7951	72.8432	35.9473	36.8391	15.5755	18.0138	7.63434	8.72857	3.96798	4.79765	1.36838	1.77291	0.298352	0.807779		232.62	214.945	213.333	158.156	157.037	103.073	102.33	61.0959	60.5622	33.7747	33.5613	18.3563	18.0888	8.17832	8.94979	4.11973	4.50802	2.25195	2.3256	1.04768	1.18687	0.703077	0.749335	0.668604	0.677084	0.186817
232.34	688.494	698.021	461.547	464.154	267.799	267.469	143.116	143.403	72.0717	73.1325	36.1003	36.9889	15.6291	18.0899	7.66809	8.76697	3.97378	4.81693	1.36179	1.78257	0.305737	0.812613		233.62	214.946	213.333	158.166	157.037	103.103	102.33	61.1239	60.5622	33.7935	33.5613	18.3555	18.0888	8.16777	8.94979	4.12786	4.50802	2.27332	2.3256	1.03855	1.18687	0.714697	0.749336	0.668776	0.677084	0.204861
233.34	689.62	699.224	462.842	465.475	268.684	268.394	143.695	143.941	72.3504	73.4215	36.2386	37.1385	15.6689	18.166	7.68878	8.80535	3.96802	4.83621	1.36542	1.79223	0.302795	0.817445		234.62	214.958	213.333	158.156	157.037	103.107	102.33	61.1245	60.5622	33.8022	33.5613	18.3579	18.0888	8.13291	8.94979	4.11509	4.50802	2.27319	2.3256	1.04481	1.18687	0.723402	0.749336	0.675745	0.677084	0.209217
234.34	690.724	700.417	464.05	466.791	269.571	269.317	144.151	144.479	72.6177	73.7104	36.3606	37.2881	15.7119	18.2421	7.72534	8.84372	3.96569	4.85548	1.37422	1.80188	0.297998	0.822275		235.62	214.965	213.333	158.179	157.037	103.096	102.33	61.1351	60.5622	33.8036	33.5613	18.3565	18.0888	8.12048	8.94979	4.1106	4.50802	2.2561	2.3256	1.02911	1.18687	0.715149	0.749336	0.680359	0.677084	0.227358
235.34	691.831	701.601	465.244	468.102	270.458	270.238	144.66	145.016	72.8914	73.9991	36.4767	37.4376	15.7551	18.3181	7.74713	8.88208	3.95785	4.87475	1.36698	1.81152	0.289136	0.827104		236.62	214.959	213.333	158.176	157.037	103.108	102.33	61.1334	60.5622	33.8137	33.5613	18.3571	18.0888	8.1126	8.94979	4.09526	4.50803	2.25452	2.3256	1.00583	1.18687	0.712011	0.749336	0.657545	0.677084	0.229517
236.34	692.896	702.776	466.489	469.408	271.362	271.158	145.258	145.552	73.1364	74.2876	36.6193	37.587	15.799	18.3941	7.77399	8.92041	3.95587	4.894	1.38055	1.82117	0.277465	0.831931		237.62	214.949	213.333	158.176	157.037	103.075	102.33	61.136	60.5622	33.8154	33.5613	18.3521	18.0888	8.07007	8.94979	4.06104	4.50803	2.23792	2.3256	0.994751	1.18687	0.712524	0.749336	0.644165	0.677084	0.194946
237.34	693.994	703.942	467.728	470.71	272.24	272.076	145.815	146.088	73.3936	74.5759	36.789	37.7364	15.848	18.4701	7.80872	8.95874	3.97258	4.91325	1.39528	1.83081	0.270837	0.836756		238.62	214.947	213.333	158.171	157.037	103.053	102.33	61.1003	60.5622	33.7781	33.5613	18.3507	18.0888	8.05596	8.94979	4.02959	4.50803	2.21863	2.3256	0.95072	1.18687	0.705114	0.749336	0.630751	0.677084	0.14535
238.34	694.955	705.099	468.846	472.008	272.581	272.993	145.417	146.624	72.9349	74.864	36.3549	37.8856	15.1813	18.5461	7.82648	8.99705	3.69051	4.93249	0.308818	1.84045	-0.623942	0.841579		239.62	214.677	213.333	157.409	157.037	102.432	102.33	61.0782	60.5622	33.7574	33.5613	18.4031	18.0888	6.97036	8.94979	3.14541	4.50803	2.21851	2.3256	0.768034	1.18687	0.532072	0.749336	-0.346257	0.677084	0.388784
239.34	698.344	706.247	472.304	473.301	279.477	273.908	150.682	147.159	78.4788	75.152	42.0826	38.0348	20.8144	18.622	7.95984	9.03534	8.24867	4.95173	3.3142	2.41759	5.41118	0.846401		240.62	205.424	201.526	156.325	150.158	101.032	96.8127	61.2921	60.5622	35.4493	33.5614	17.9398	16.3911	9.22809	8.50577	5.11042	4.28786	2.83313	2.3256	2.65884	1.18687	2.90127	0.749336	2.46086	0.274329	-0.0521564
240.34	695.218	695.511	469.222	465.989	269.471	269.527	143.728	144.581	70.5233	74.8402	32.3848	38.0667	11.7192	19.1949	7.69031	9.63989	-0.287619	4.83132	0.226828	2.41672	-3.96804	1.20963		241.62	190.221	190.776	144.349	142.148	93.7573	91.6483	58.9105	56.7608	30.5961	31.0003	16.6374	15.5167	6.65558	8.05204	3.05341	4.05913	1.44446	2.1461	-0.870482	1.07067	-1.52771	0.533315	-0.425474	0.259695	-0.228329
241.34	697.08	695.192	471.283	465.792	274.707	269.42	147.06	144.526	74.3238	74.8124	37.566	38.0527	16.3029	19.1879	7.8598	9.63638	4.2489	4.82956	1.51069	2.41584	0.502572	1.20919		242.62	176.67	180.599	135.581	134.565	88.3521	86.7594	55.9706	53.7329	30.7147	29.3466	15.9665	14.689	6.62093	7.6225	3.16646	3.8426	1.99146	2.03162	0.819424	1.01356	0.488003	0.504866	0.364738	0.245842	-0.098587
242.34	696.258	694.873	470.539	465.596	274.033	269.314	146.581	144.471	73.835	74.7846	37.0021	38.0387	15.7705	19.1809	7.82263	9.63287	3.73327	4.82781	1.30908	2.41496	0.180547	1.20875		243.62	164.536	170.965	126.858	127.387	83.1841	82.1313	52.7751	50.8666	29.0334	27.7811	15.0755	13.9054	6.25113	7.21589	2.92605	3.63761	1.77405	1.92324	0.706654	0.95949	0.393787	0.477934	0.258463	0.232727	-0.093853
243.34	695.803	694.553	470.261	465.399	273.808	269.207	146.45	144.416	73.6953	74.7568	36.9708	38.0247	15.7326	19.1739	7.80902	9.62936	3.67145	4.82605	1.32239	2.41408	0.151368	1.20831		244.62	153.54	161.845	118.946	120.591	78.2663	77.75	49.8585	48.1531	27.4406	26.2991	14.3093	13.1636	5.77928	6.83096	2.7147	3.44357	1.6543	1.82065	0.657911	0.908307	0.352125	0.452439	0.299831	0.220313	-0.103584
244.34	695.445	694.234	470.039	465.202	273.633	269.101	146.343	144.362	73.6144	74.7291	36.9436	38.0108	15.6384	19.1669	7.76349	9.62586	3.67166	4.8243	1.31241	2.4132	0.161877	1.20787		245.62	143.527	153.211	111.558	114.158	73.7361	73.6025	47.0906	45.5844	25.9446	24.8962	13.6207	12.4614	5.42124	6.46656	2.52085	3.25987	1.57092	1.72353	0.600416	0.859853	0.292677	0.428303	0.269314	0.20856	-0.115669
245.34	695.091	693.916	469.779	465.006	273.492	268.995	146.234	144.307	73.5739	74.7013	36.9487	37.9968	15.6195	19.1599	7.79089	9.62235	3.6501	4.82254	1.35845	2.41233	0.162085	1.20743		246.62	134.43	145.038	104.829	108.069	69.5468	69.6762	44.5341	43.1527	24.5881	23.5682	12.8998	11.7967	5.07779	6.12161	2.37906	3.08598	1.43176	1.63159	0.569202	0.813985	0.232166	0.405456	0.288979	0.197435	-0.09935
246.34	694.759	693.597	469.483	464.809	273.31	268.888	146.164	144.252	73.5275	74.6735	36.9407	37.9829	15.5721	19.1529	7.729	9.61885	3.63475	4.82079	1.35682	2.41145	0.158716	1.20699		247.62	126.004	137.301	98.5376	102.304	65.5672	65.9594	42.1083	40.8508	23.3114	22.3109	12.2066	11.1674	4.68801	5.79505	2.16885	2.92136	1.35645	1.54455	0.487171	0.770563	0.308826	0.383827	0.256386	0.186903	-0.156357
247.34	694.383	693.279	469.168	464.613	273.153	268.782	146.075	144.197	73.5021	74.6458	36.8427	37.9689	15.5922	19.1459	7.74823	9.61534	3.59362	4.81904	1.33558	2.41057	0.195337	1.20656		248.62	118.368	129.977	92.6676	96.8465	61.8623	62.4408	39.771	38.6716	22.0194	21.1208	11.6213	10.5717	4.37351	5.48592	2.03245	2.76552	1.25354	1.46216	0.453444	0.729458	0.286573	0.363352	0.23904	0.176932	-0.15925
248.34	694.001	692.96	468.936	464.417	272.984	268.676	145.937	144.142	73.4518	74.6181	36.7739	37.955	15.5851	19.1389	7.77533	9.61184	3.62936	4.81728	1.33036	2.4097	0.166883	1.20612		249.62	111.236	123.043	87.2963	91.6803	58.3906	59.1099	37.6542	36.6087	20.8556	19.9941	10.9847	10.0077	4.00239	5.19328	1.8697	2.61799	1.20117	1.38416	0.412745	0.690545	0.23086	0.343969	0.238697	0.167494	-0.119041
249.34	693.592	692.642	468.62	464.221	272.817	268.57	145.806	144.088	73.3284	74.5904	36.7007	37.941	15.4921	19.1319	7.73401	9.60834	3.56645	4.81553	1.28529	2.40882	0.100123	1.20568		250.62	104.678	116.48	82.2501	86.7896	55.1932	55.9567	35.5977	34.6558	19.7698	18.9275	10.4366	9.47387	3.71443	4.91624	1.66121	2.47834	1.07629	1.31032	0.36355	0.653709	0.220728	0.32562	0.254932	0.158559	-0.116598
250.34	693.13	692.324	468.335	464.025	272.618	268.464	145.687	144.033	73.3042	74.5626	36.6965	37.9271	15.4292	19.1249	7.73492	9.60484	3.53884	4.81378	1.26548	2.40795	0.0824709	1.20524		251.62	98.5971	110.266	77.5842	82.1599	52.1504	52.9717	33.6676	32.8071	18.7161	17.9178	9.95199	8.96849	3.50078	4.65399	1.55547	2.34613	0.992554	1.24042	0.391029	0.618837	0.211708	0.30825	0.295179	0.150101	-0.0818214
251.34	692.771	692.007	468.073	463.829	272.463	268.358	145.617	143.978	73.2357	74.5349	36.6776	37.9131	15.3991	19.1179	7.703	9.60134	3.5084	4.81203	1.27902	2.40707	0.0946528	1.2048		252.62	92.9906	104.384	73.2538	77.7771	49.3317	50.146	31.9124	31.0571	17.7817	16.962	9.45803	8.49007	3.27361	4.40572	1.48516	2.22098	0.984741	1.17425	0.3657	0.585825	0.237526	0.291807	0.310987	0.142094	-0.04636
252.34	692.463	691.689	467.811	463.633	272.298	268.252	145.563	143.924	73.1809	74.5073	36.6896	37.8992	15.4412	19.1109	7.71887	9.59785	3.51548	4.81028	1.32388	2.4062	0.116503	1.20437		253.62	87.7445	98.8158	69.1424	73.6281	46.6237	47.471	30.2614	29.4003	16.8888	16.0572	8.98965	8.03717	2.98272	4.1707	1.24028	2.1025	0.947998	1.11161	0.34226	0.554575	0.269751	0.27624	0.318434	0.134514	-0.0489254
253.34	692.082	691.372	467.568	463.437	272.101	268.146	145.45	143.869	73.1608	74.4796	36.6609	37.8853	15.4113	19.104	7.72522	9.59435	3.53709	4.80853	1.28976	2.40532	0.127673	1.20393		254.62	82.8158	93.5445	65.2736	69.7005	44.0338	44.9387	28.5892	27.832	15.9637	15.2006	8.41878	7.60844	2.70437	3.94822	1.1144	1.99034	0.801758	1.05232	0.289845	0.524991	0.186695	0.261505	0.22776	0.127338	-0.101854
254.34	691.646	691.055	467.271	463.242	271.93	268.04	145.324	143.814	73.0734	74.4519	36.6292	37.8714	15.382	19.097	7.68787	9.59086	3.53771	4.80678	1.30317	2.40445	0.113428	1.20349		255.62	78.3003	88.5545	61.7124	65.9823	41.6668	42.5414	27.0535	26.3473	15.0897	14.3898	8.10594	7.20257	2.46492	3.7376	1.05147	1.88417	0.752075	0.99618	0.209497	0.496986	0.119898	0.247555	0.196095	0.120545	-0.0821743
255.34	691.305	690.738	466.978	463.046	271.737	267.934	145.232	143.76	72.9981	74.4243	36.5881	37.8575	15.3557	19.09	7.64777	9.58736	3.52212	4.80503	1.35154	2.40358	0.111278	1.20305		256.62	74.1538	83.8306	58.3371	62.4625	39.4787	40.2721	25.6732	24.9418	14.3345	13.6221	7.70198	6.81835	2.29947	3.53822	0.983425	1.78366	0.739258	0.94304	0.218555	0.470474	0.154346	0.234349	0.184303	0.114115	-0.0671844
256.34	690.945	690.421	466.718	462.851	271.557	267.828	145.164	143.705	72.9686	74.3966	36.5754	37.8436	15.3323	19.083	7.67334	9.58387	3.50772	4.80329	1.36497	2.4027	0.117443	1.20262		257.62	70.1728	79.3587	55.2113	59.1305	37.4077	38.1238	24.4138	23.6113	13.6013	12.8955	7.31315	6.45463	2.10029	3.34948	0.873732	1.68851	0.774902	0.892734	0.181238	0.445377	0.13534	0.221848	0.182362	0.108028	-0.0874863
257.34	690.6	690.104	466.464	462.656	271.424	267.722	145.071	143.651	72.9398	74.369	36.5772	37.8297	15.2885	19.0761	7.68604	9.58038	3.48986	4.80154	1.36299	2.40183	0.114466	1.20218		258.62	66.5752	75.1253	52.3313	55.9762	35.4856	36.0901	23.1539	22.3518	12.9215	12.2076	6.98695	6.11031	1.93972	3.1708	0.823147	1.59844	0.759399	0.845111	0.153919	0.421619	0.171741	0.210013	0.244423	0.102265	-0.000961
258.34	690.249	689.788	466.217	462.46	271.265	267.616	144.951	143.596	72.8781	74.3414	36.5422	37.8158	15.2829	19.0691	7.68085	9.57689	3.46401	4.79979	1.32987	2.40096	0.109327	1.20174		259.62	63.0754	71.1178	49.5539	52.9902	33.5769	34.1649	22.0128	21.1594	12.3187	11.5564	6.64729	5.78436	1.78823	3.00166	0.770288	1.51317	0.703003	0.800029	0.194752	0.399128	0.231739	0.19881	0.285378	0.0968097	-0.0430164
259.34	689.847	689.472	465.972	462.265	271.107	267.511	144.838	143.542	72.8336	74.3137	36.4735	37.8019	15.2616	19.0621	7.64331	9.5734	3.45405	4.79805	1.31383	2.40008	0.104712	1.20131		260.62	59.78	67.3241	46.9158	50.1635	31.7903	32.3424	20.8451	20.0307	11.652	10.9399	6.3518	5.47579	1.58445	2.84153	0.621071	1.43245	0.645874	0.757352	0.206556	0.377836	0.219862	0.188205	0.243616	0.0916454	-0.117321
260.34	689.507	689.156	465.642	462.07	270.929	267.405	144.737	143.487	72.8232	74.2861	36.4109	37.788	15.2173	19.0552	7.63348	9.56992	3.47524	4.7963	1.2927	2.39921	0.0838743	1.20087		261.62	56.7058	63.7327	44.4482	47.4875	30.1266	30.6171	19.729	18.9622	11.0162	10.3563	5.96731	5.18369	1.38811	2.68995	0.503223	1.35604	0.565552	0.716951	0.140966	0.357681	0.14707	0.178165	0.210768	0.0867566	-0.142309
261.34	689.166	688.84	465.36	461.875	270.759	267.299	144.65	143.433	72.7997	74.2585	36.388	37.7741	15.1714	19.0482	7.59601	9.56643	3.47078	4.79456	1.27989	2.39834	0.0710196	1.20043		262.62	53.8918	60.3329	42.1438	44.9543	28.5809	28.9839	18.7153	17.9506	10.4336	9.80386	5.67186	4.90717	1.24509	2.54646	0.455177	1.2837	0.471436	0.678706	0.10536	0.338601	0.0952282	0.168661	0.224085	0.0821286	-0.126354
262.34	688.786	688.524	465.169	461.68	270.595	267.194	144.562	143.378	72.7604	74.231	36.3895	37.7602	15.1591	19.0413	7.59357	9.56295	3.48112	4.79282	1.27169	2.39747	0.0494866	1.2		263.62	51.144	57.1145	39.9985	42.5563	27.1017	27.4377	17.743	16.9931	9.89307	9.28088	5.42659	4.6454	1.07803	2.41062	0.388453	1.21522	0.432495	0.642501	0.0739021	0.320538	0.0750008	0.159664	0.219337	0.0777475	-0.143236
263.34	688.416	688.209	464.909	461.486	270.485	267.088	144.499	143.324	72.7082	74.2034	36.3739	37.7464	15.1411	19.0343	7.59949	9.55947	3.49467	4.79107	1.27755	2.3966	0.046679	1.19956		264.62	48.6711	54.0677	37.9435	40.2861	25.7357	25.9741	16.7964	16.0866	9.3833	8.7858	5.21946	4.39759	0.908644	2.28203	0.273756	1.1504	0.404907	0.608227	0.0277348	0.303439	0.0647221	0.151147	0.175465	0.0736001	-0.151024
264.34	688.048	687.893	464.631	461.291	270.364	266.983	144.433	143.27	72.6386	74.1758	36.3435	37.7325	15.1172	19.0274	7.61926	9.55598	3.48872	4.78933	1.2907	2.39573	0.0593629	1.19913		265.62	46.3132	51.1835	36.0586	38.1371	24.4143	24.5885	15.9163	15.2285	8.88416	8.31712	4.93015	4.163	0.796217	2.16029	0.19087	1.08903	0.363159	0.575781	0.0288334	0.287252	0.0675297	0.143084	0.16106	0.0696739	-0.122459
265.34	687.716	687.578	464.39	461.096	270.199	266.877	144.367	143.215	72.5772	74.1483	36.3252	37.7186	15.0798	19.0204	7.59705	9.5525	3.47395	4.78759	1.30535	2.39486	0.084204	1.19869		266.62	44.1134	48.4532	34.2368	36.1027	23.1773	23.2768	15.1353	14.4161	8.47375	7.87345	4.66854	3.94093	0.650806	2.04505	0.110523	1.03094	0.324707	0.545066	-0.00179	0.271929	0.0630245	0.135451	0.117933	0.0659572	-0.123205
266.34	687.386	687.263	464.163	460.902	270.043	266.772	144.282	143.161	72.5235	74.1207	36.2921	37.7048	15.0457	19.0135	7.59778	9.54903	3.47718	4.78585	1.32042	2.39398	0.0872562	1.19826		267.62	42.0146	45.8685	32.5577	34.1768	21.9368	22.0351	14.3824	13.6471	7.97351	7.45344	4.44174	3.7307	0.490528	1.93596	0.0410652	0.975941	0.263306	0.51599	-0.0345097	0.257423	0.0220089	0.128226	0.0976696	0.0624388	-0.149939
267.34	687.053	686.948	463.886	460.708	269.883	266.667	144.179	143.106	72.4595	74.0932	36.2426	37.6909	15.0252	19.0065	7.5929	9.54555	3.47388	4.78411	1.32281	2.39311	0.0913696	1.19782		268.62	40.0826	43.4216	30.9666	32.3537	20.8245	20.8597	13.6637	12.9191	7.49414	7.05584	4.22639	3.53169	0.384424	1.83269	-0.0132809	0.92388	0.174927	0.488465	-0.0424309	0.243691	0.0133553	0.121385	0.107155	0.059108	-0.172411
268.34	686.681	686.634	463.62	460.513	269.732	266.561	144.085	143.052	72.4107	74.0657	36.1943	37.6771	15.0102	18.9996	7.58282	9.54207	3.49249	4.78237	1.30206	2.39225	0.0681763	1.19739		269.62	38.1932	41.1053	29.4555	30.6278	19.812	19.7469	13.0126	12.2299	7.12158	6.67945	4.01769	3.34329	0.277565	1.73492	-0.0608139	0.874596	0.144165	0.462408	-0.051012	0.230691	0.0163708	0.11491	0.127527	0.0559549	-0.182383
269.34	686.279	686.319	463.331	460.319	269.57	266.456	143.985	142.998	72.3589	74.0382	36.1746	37.6633	15.0135	18.9926	7.54291	9.5386	3.48309	4.78063	1.27063	2.39138	0.0663447	1.19695		270.62	36.4937	38.9126	28.0177	28.994	18.8929	18.6936	12.3663	11.5775	6.80481	6.32314	3.84406	3.16495	0.203005	1.64238	-0.101805	0.827941	0.145752	0.437741	-0.0470581	0.218385	0.0276489	0.10878	0.149353	0.05297	-0.155455
270.34	685.933	686.005	463.121	460.125	269.425	266.351	143.911	142.944	72.3192	74.0107	36.1749	37.6494	15.0247	18.9857	7.54187	9.53512	3.47728	4.77889	1.25233	2.39051	0.0672235	1.19652		271.62	34.8724	36.8368	26.6673	27.4473	17.9173	17.6964	11.7765	10.9599	6.49268	5.98584	3.63792	2.99612	0.119703	1.55476	-0.157274	0.783775	0.14502	0.41439	-0.053442	0.206736	0.0221195	0.102978	0.166065	0.0501444	-0.141624
271.34	685.59	685.691	462.898	459.931	269.291	266.246	143.826	142.889	72.2865	73.9832	36.1716	37.6356	15.0451	18.9788	7.53387	9.53165	3.46903	4.77715	1.24398	2.38964	0.0794551	1.19608		272.62	33.3786	34.8718	25.3737	25.9831	17.0614	16.7524	11.1677	10.3753	6.12439	5.66652	3.46331	2.83629	0.0420914	1.47183	-0.203758	0.741965	0.11145	0.392285	-0.0726795	0.195707	-0.0149403	0.0974842	0.166407	0.0474694	-0.115063
272.34	685.239	685.377	462.627	459.737	269.152	266.141	143.753	142.835	72.2645	73.9557	36.1622	37.6218	15.0564	18.9718	7.53052	9.52818	3.46177	4.77541	1.25771	2.38877	0.125537	1.19565		273.62	31.9587	33.0116	24.2055	24.5971	16.2716	15.8587	10.6353	9.82181	5.83093	5.36425	3.30657	2.68499	-0.0145493	1.39331	-0.195213	0.702385	0.0845947	0.371358	-0.0632801	0.185267	0.0121593	0.092284	0.17544	0.0449372	-0.123363
273.34	684.892	685.064	462.4	459.543	268.984	266.036	143.667	142.781	72.2148	73.9282	36.1446	37.6079	15.0412	18.9649	7.52612	9.52471	3.46361	4.77368	1.2563	2.3879	0.139429	1.19521		274.62	30.641	31.2506	23.1057	23.285	15.495	15.0127	10.1442	9.29787	5.55347	5.07809	3.18557	2.54176	-0.0919914	1.31899	-0.221752	0.664917	0.0644531	0.351548	-0.0731449	0.175384	0.013525	0.0873611	0.167921	0.0425401	-0.126804
274.34	684.482	684.75	462.165	459.35	268.833	265.931	143.57	142.727	72.1639	73.9008	36.1247	37.5941	15.0235	18.958	7.50085	9.52124	3.46731	4.77194	1.25156	2.38703	0.133374	1.19478		275.62	29.2903	29.5835	22.0236	22.0428	14.7487	14.2119	9.65649	8.80188	5.30334	4.8072	3.04852	2.40617	-0.196899	1.24863	-0.28064	0.629447	0.0419922	0.332795	-0.0652466	0.166029	0.0126343	0.0827009	0.173523	0.0402708	-0.133116
275.34	684.173	684.437	461.925	459.156	268.679	265.826	143.477	142.673	72.0993	73.8733	36.116	37.5803	14.9827	18.951	7.48932	9.51777	3.44724	4.77021	1.24294	2.38617	0.110096	1.19434		276.62	28.0644	28.0054	20.9549	20.867	14.034	13.4538	9.19812	8.33235	5.02393	4.55077	2.87066	2.27781	-0.292505	1.18202	-0.353052	0.595869	0.0141602	0.315042	-0.0765877	0.157172	-0.00713	0.0782893	0.152979	0.0381225	-0.156933
276.34	683.834	684.124	461.651	458.963	268.518	265.721	143.397	142.618	72.059	73.8459	36.0983	37.5665	14.9487	18.9441	7.49622	9.51431	3.43191	4.76847	1.22837	2.3853	0.0893679	1.19391		277.62	26.9197	26.5115	20.0019	19.7538	13.3553	12.7361	8.71838	7.88787	4.75476	4.30801	2.74638	2.15631	-0.380053	1.11896	-0.380541	0.564083	-0.0241699	0.298237	-0.120398	0.148788	-0.0454464	0.074113	0.134754	0.0360889	-0.171104
277.34	683.468	683.811	461.388	458.769	268.352	265.616	143.351	142.564	72.0247	73.8185	36.072	37.5527	14.9099	18.9372	7.50452	9.51084	3.42643	4.76674	1.23666	2.38443	0.085803	1.19348		278.62	25.8593	25.0972	19.1609	18.7001	12.8047	12.0567	8.31689	7.46709	4.50439	4.0782	2.628	2.04128	-0.453833	1.05927	-0.402685	0.533992	-0.0250244	0.282327	-0.142284	0.140851	-0.0552483	0.0701594	0.101173	0.0341638	-0.191576
278.34	683.145	683.498	461.165	458.576	268.225	265.511	143.286	142.51	72.0111	73.791	36.0716	37.5389	14.9087	18.9303	7.53363	9.50738	3.43695	4.765	1.25104	2.38357	0.0895379	1.19304		279.62	24.8226	23.7584	18.2806	17.7025	12.1686	11.4135	7.96301	7.06876	4.29272	3.86065	2.47937	1.93239	-0.509766	1.00277	-0.448975	0.505507	-0.0570068	0.267267	-0.156616	0.133337	-0.0810547	0.0664168	0.0690918	0.0323413	-0.230835
279.34	682.837	683.185	460.967	458.383	268.098	265.406	143.215	142.456	71.9747	73.7636	36.0675	37.5251	14.908	18.9234	7.5639	9.50392	3.44812	4.76327	1.25635	2.3827	0.100586	1.19261		280.62	23.9068	22.4911	17.4575	16.7582	11.602	10.8047	7.54272	6.69168	4.08081	3.65471	2.35521	1.82931	-0.545311	0.949275	-0.473534	0.478541	-0.105835	0.253009	-0.174913	0.126224	-0.107653	0.0628738	0.0596561	0.0306161	-0.205944
280.34	682.475	682.873	460.718	458.189	267.965	265.301	143.118	142.402	71.9276	73.7362	36.0524	37.5114	14.8771	18.9165	7.55872	9.50045	3.43047	4.76154	1.24232	2.38183	0.074671	1.19218		281.62	23.0687	21.2913	16.7911	15.8642	11.0945	10.2283	7.25183	6.33472	3.90881	3.45975	2.2585	1.73172	-0.610693	0.898636	-0.489843	0.453013	-0.109375	0.239513	-0.165112	0.119491	-0.107372	0.0595199	0.0699234	0.0289829	-0.19182
281.34	682.113	682.561	460.445	457.996	267.813	265.197	143.036	142.348	71.8838	73.7089	36.0097	37.4976	14.8622	18.9096	7.52942	9.497	3.4134	4.75981	1.24224	2.38097	0.0783448	1.19174		282.62	22.2043	20.1555	16.0216	15.018	10.5612	9.68268	6.92542	5.9968	3.73291	3.27519	2.14923	1.63934	-0.673218	0.850699	-0.532959	0.428847	-0.135132	0.226736	-0.164246	0.113117	-0.0807495	0.0563448	0.0574341	0.0274368	-0.191589
282.34	681.782	682.249	460.211	457.803	267.683	265.092	142.946	142.294	71.822	73.6815	36.0061	37.4838	14.8512	18.9027	7.5144	9.49354	3.41039	4.75808	1.24739	2.3801	0.092859	1.19131		283.62	21.3389	19.0803	15.3667	14.2168	10.1105	9.16616	6.56848	5.6769	3.55505	3.10047	2.06497	1.55189	-0.732494	0.805319	-0.589794	0.405971	-0.14502	0.214641	-0.201075	0.107083	-0.0755863	0.0533391	0.0559826	0.0259732	-0.194309
283.34	681.44	681.937	459.989	457.611	267.525	264.987	142.858	142.24	71.7721	73.6541	35.9788	37.47	14.829	18.8957	7.50916	9.49008	3.41488	4.75635	1.23655	2.37924	0.0781987	1.19088		284.62	20.6088	18.0625	14.7619	13.4585	9.70652	8.6772	6.30432	5.37407	3.40222	2.93508	1.98803	1.46911	-0.761009	0.762359	-0.626976	0.384314	-0.156494	0.203191	-0.184557	0.10137	-0.0785999	0.0504938	0.0512333	0.0245877	-0.191418
284.34	681.109	681.625	459.733	457.418	267.364	264.883	142.77	142.186	71.7231	73.6268	35.9346	37.4563	14.8145	18.8888	7.4884	9.48662	3.39989	4.75462	1.22889	2.37837	0.0884032	1.19044		285.62	19.9001	17.099	14.1382	12.7405	9.24695	8.21432	6.04614	5.08739	3.28345	2.77851	1.92633	1.39074	-0.80957	0.721692	-0.659668	0.363813	-0.145874	0.192352	-0.175232	0.0959627	-0.0685425	0.0478002	0.0651245	0.0232761	-0.200623
285.34	680.808	681.314	459.491	457.225	267.22	264.778	142.692	142.132	71.6782	73.5994	35.9137	37.4425	14.8044	18.882	7.49365	9.48317	3.40547	4.75289	1.23601	2.37751	0.0828612	1.19001		286.62	19.221	16.1868	13.5818	12.0609	8.86523	7.77613	5.75452	4.81601	3.13147	2.63029	1.88654	1.31655	-0.81311	0.683193	-0.688232	0.344406	-0.185059	0.182091	-0.212341	0.0908436	-0.0752563	0.0452503	0.0630493	0.0220344	-0.192076
286.34	680.487	681.002	459.256	457.033	267.091	264.674	142.621	142.078	71.6289	73.5721	35.8868	37.4288	14.7962	18.8751	7.50458	9.47971	3.39816	4.75116	1.22391	2.37665	0.0876589	1.18958		287.62	18.5663	15.3234	13.1364	11.4175	8.48733	7.36131	5.50696	4.5591	2.97473	2.48998	1.84132	1.24632	-0.820652	0.646749	-0.687595	0.326034	-0.184082	0.172377	-0.210461	0.0859976	-0.0745964	0.0428365	0.0837784	0.020859	-0.156969
287.34	680.162	680.691	459.021	456.84	266.943	264.569	142.524	142.024	71.58	73.5448	35.8437	37.415	14.7704	18.8682	7.50464	9.47626	3.39795	4.74943	1.22052	2.37578	0.0855715	1.18915		288.62	17.9881	14.5059	12.5855	10.8084	8.18569	6.96863	5.31091	4.3159	2.82275	2.35715	1.76741	1.17984	-0.852148	0.612248	-0.688574	0.308642	-0.148193	0.163182	-0.20686	0.0814101	-0.0388908	0.0405514	0.0757809	0.0197463	-0.161547
288.34	679.803	680.38	458.775	456.648	266.77	264.465	142.416	141.97	71.5275	73.5175	35.8113	37.4013	14.7571	18.8613	7.48956	9.47281	3.40309	4.7477	1.21709	2.37492	0.0832276	1.18872		289.62	17.4567	13.7321	12.1668	10.2319	7.87461	6.59689	5.07471	4.08567	2.6626	2.23141	1.69768	1.1169	-0.885277	0.579588	-0.681908	0.292177	-0.156616	0.154477	-0.231859	0.0770674	-0.0566883	0.0383882	0.0600834	0.0186929	-0.163403
289.34	679.451	680.069	458.538	456.455	266.625	264.36	142.321	141.917	71.4611	73.4902	35.7761	37.3875	14.72	18.8544	7.47876	9.46936	3.41757	4.74598	1.20261	2.37406	0.0730104	1.18828		290.62	16.9589	12.9996	11.6641	9.68605	7.54836	6.24498	4.90576	3.86772	2.54419	2.11238	1.61922	1.05732	-0.920019	0.54867	-0.689917	0.276591	-0.136108	0.146237	-0.233837	0.0729562	-0.0474358	0.0363404	0.0445309	0.0176958	-0.183397
290.34	679.112	679.759	458.3	456.263	266.484	264.256	142.228	141.863	71.4158	73.4629	35.7489	37.3738	14.6969	18.8475	7.47339	9.46591	3.42985	4.74425	1.21707	2.37319	0.0679197	1.18785		291.62	16.4108	12.3061	11.2497	9.16936	7.249	5.91185	4.70129	3.6614	2.42163	1.9997	1.52031	1.00092	-0.976463	0.519402	-0.707176	0.261837	-0.167114	0.138436	-0.238819	0.0690644	-0.0479012	0.0344018	0.0458012	0.0167518	-0.229931
291.34	678.738	679.448	458.057	456.071	266.364	264.152	142.161	141.809	71.3758	73.4356	35.7435	37.3601	14.681	18.8406	7.47333	9.46247	3.43378	4.74253	1.21771	2.37233	0.0610352	1.18742		292.62	15.9501	11.6497	10.8953	8.68022	6.9646	5.59648	4.4939	3.46608	2.30322	1.89302	1.45825	0.947523	-1.01917	0.491695	-0.717896	0.247869	-0.186646	0.131051	-0.264771	0.0653802	-0.0478516	0.0325667	0.0343018	0.0158582	-0.232666
292.34	678.399	679.138	457.802	455.879	266.221	264.048	142.098	141.755	71.3394	73.4083	35.7216	37.3464	14.6621	18.8337	7.45911	9.45902	3.43392	4.7408	1.20774	2.37147	0.0534179	1.18699		293.62	15.514	11.0282	10.4943	8.21718	6.64143	5.29794	4.31396	3.28119	2.20166	1.79204	1.38132	0.896977	-1.08342	0.465465	-0.760546	0.234647	-0.186646	0.12406	-0.276464	0.0618925	-0.0390377	0.0308294	0.0316658	0.0150122	-0.238062
293.34	678.085	678.828	457.59	455.687	266.055	263.944	142.039	141.701	71.3127	73.3811	35.7154	37.3327	14.6621	18.8269	7.43958	9.45558	3.4332	4.73908	1.22018	2.37061	0.0499752	1.18656		294.62	15.0808	10.4399	10.1315	7.77884	6.36555	5.01532	4.13635	3.10615	2.05481	1.69644	1.33872	0.849129	-1.10112	0.440635	-0.786303	0.22213	-0.234009	0.117442	-0.302343	0.0585909	-0.0649166	0.0291848	0.0422859	0.0142114	-0.250389
294.34	677.746	678.518	457.4	455.495	265.905	263.839	141.968	141.648	71.2856	73.3538	35.7058	37.3189	14.6688	18.82	7.4538	9.45213	3.42114	4.73735	1.20795	2.36974	0.0454104	1.18613		295.62	14.7196	9.88302	9.75608	7.36388	6.13787	4.74778	3.97766	2.94046	1.95264	1.60595	1.27969	0.803832	-1.11006	0.41713	-0.806835	0.21028	-0.216187	0.111177	-0.303125	0.0554654	-0.0765629	0.027628	0.0646496	0.0134533	-0.250586
295.34	677.407	678.208	457.161	455.304	265.733	263.735	141.873	141.594	71.2357	73.3266	35.6885	37.3052	14.6591	18.8131	7.4245	9.44869	3.40372	4.73563	1.19161	2.36888	0.0356934	1.1857		296.62	14.294	9.35581	9.40986	6.97106	5.9304	4.49452	3.8075	2.7836	1.86182	1.52028	1.20232	0.760952	-1.14663	0.394878	-0.833763	0.199063	-0.235107	0.105247	-0.314991	0.0525066	-0.0999031	0.0261542	0.0481205	0.0127356	-0.288769
296.34	677.099	677.899	456.923	455.112	265.584	263.631	141.793	141.54	71.2131	73.2993	35.6797	37.2915	14.6471	18.8062	7.42529	9.44525	3.3994	4.73391	1.18367	2.36802	0.0436642	1.18527		297.62	13.9191	8.85673	9.12612	6.59919	5.70674	4.25476	3.65833	2.63511	1.76477	1.43918	1.13773	0.72036	-1.17986	0.373814	-0.83745	0.188444	-0.264404	0.0996323	-0.32218	0.0497057	-0.125769	0.024759	0.026722	0.0120563	-0.28231
297.34	676.782	677.589	456.698	454.921	265.45	263.527	141.727	141.487	71.1871	73.2721	35.6806	37.2778	14.6407	18.7994	7.42456	9.44181	3.42061	4.73219	1.19072	2.36716	0.0525267	1.18484		298.62	13.5613	8.38427	8.84932	6.24716	5.499	4.02779	3.52588	2.49454	1.70007	1.36241	1.07964	0.681932	-1.20596	0.353873	-0.87368	0.178391	-0.27771	0.0943174	-0.336109	0.0470542	-0.121021	0.0234382	-0.000708	0.0114131	-0.278759
298.34	676.45	677.28	456.471	454.729	265.336	263.423	141.656	141.433	71.1379	73.2449	35.6758	37.2641	14.6357	18.7925	7.42529	9.43837	3.40978	4.73047	1.20076	2.3663	0.0540404	1.1844		299.62	13.2259	7.93702	8.57036	5.91391	5.3124	3.81293	3.38611	2.36147	1.63245	1.28973	1.03621	0.645555	-1.21201	0.334996	-0.870581	0.168875	-0.305054	0.0892861	-0.352001	0.0445441	-0.117382	0.0221879	-0.0272446	0.0108043	-0.262743
299.34	676.081	676.971	456.244	454.538	265.217	263.319	141.58	141.379	71.0859	73.2177	35.6368	37.2505	14.5991	18.7856	7.42352	9.43493	3.39478	4.72875	1.17688	2.36544	0.0504766	1.18397		300.62	12.9302	7.51362	8.33501	5.59843	5.10769	3.60953	3.28296	2.2355	1.56226	1.22093	0.990248	0.611118	-1.2584	0.317125	-0.906347	0.159867	-0.308594	0.0845232	-0.354504	0.0421679	-0.119762	0.0210043	-0.0318241	0.010228	-0.251696
300.34	675.729	676.662	455.999	454.346	265.074	263.216	141.483	141.326	71.0316	73.1905	35.6038	37.2368	14.5803	18.7788	7.39966	9.4315	3.37155	4.72703	1.18552	2.36458	0.0475583	1.18354		301.62	12.6921	7.11281	8.11323	5.29979	4.95847	3.41698	3.17517	2.11625	1.52478	1.1558	0.975086	0.578518	-1.26638	0.300208	-0.915306	0.151339	-0.324951	0.0800143	-0.369982	0.0399185	-0.151476	0.0198839	-0.0233517	0.00968	-0.235363
301.34	675.423	676.354	455.777	454.155	264.937	263.112	141.412	141.272	70.9672	73.1633	35.565	37.2231	14.5757	18.7719	7.39856	9.42806	3.36229	4.72531	1.19929	2.36372	0.0522096	1.18311		302.62	12.4302	6.73338	7.86775	5.01707	4.81553	3.2347	3.09277	2.00336	1.47144	1.09415	0.940052	0.547658	-1.298	0.284194	-0.915672	0.143266	-0.308472	0.075746	-0.34923	0.037789	-0.1411	0.0188232	-0.023962	0.00917	-0.258678
302.34	675.111	676.045	455.541	453.964	264.786	263.008	141.325	141.218	70.9127	73.1362	35.5406	37.2094	14.5602	18.7651	7.37903	9.42463	3.34938	4.72359	1.18907	2.36286	0.0564332	1.18268		303.62	12.2054	6.37419	7.64692	4.74944	4.68198	3.06215	2.96521	1.89649	1.40271	1.03578	0.934803	0.518443	-1.30422	0.269034	-0.912132	0.135623	-0.32666	0.0717054	-0.362658	0.0357732	-0.145494	0.0178191	-0.0107784	0.00868	-0.243298
[truncated: 339 more rows]
[truncated: 3 more columns]

## Sheet: Figure 2F
PfRH5 vs R5.034																								RH5-34EM vs R5.034
[truncated: 704 more rows]
