# Supplementary material for: Rational structure-guided design of a blood stage malaria vaccine immunogen presenting a single epitope from PfRH5
Source: EMBO Mol Med. 2024 Sep 2;16(10):2539–59. doi: 10.1038/s44321-024-00123-0 (PMC11473951; doi:10.1038/s44321-024-00123-0)
Supplement: Supplementary file 8 — Source data Fig. 4 [file 44321_2024_123_MOESM8_ESM.xlsx]

## Sheet: Figure 4B
RH5-34EM				PfRH5
-2	27	55	70	-2	27	55	70
1	1	104.989	112.248	1	1421.83	24968.5	174189
1	9.80867	54.73	111.745	1	2571.5	24021.5	91804.6
1	1	35.809	56.4157	1	978.745	29832.7	136188
1	16.1593	46.7693	141.677	1	1355.58	36059.6	241465
1	1	45.5033	82.765	1	1292.49	8719.19	63222.9
1	1	17.7067	6.88733	1	553.745	19964.6	99533.3

## Sheet: Figure 4C
RH5-34EM				PfRH5
-2	27	55	70	-2	27	55	70
1	5461.32	104116	76640	1	1	1	8.295
1	5732.99	49991	100102	1	1	1	809.734
1	717.045	44874.4	81812.5	1	1	1	32.532
1	4057.83	28431.6	56117.1	1	1	1	202.081
1	4673.12	112657	210975	1	2.72	1.65867	1030.62
1	3846.11	56212.5	51226.5	1	2.55567	1	69.318

## Sheet: Figure 4D
mg/ml IgG	GIA																			mg/ml IgG	GIA
	RH5-34EM gp 1			RH5-34EM gp 2			RH5-34EM gp 3			RH5-34EM gp 4			RH5-34EM gp 5			RH5-34EM gp 6					PfRH5 gp 1			PfRH5 gp 2			PfRH5 gp 3			PfRH5 gp 4			PfRH5 gp 5			PfRH5 gp 6
2.979	50.2307	48.693	54.2286																	2.7715	84.0989	87.4306	86.522
1.4895	44.3875	41.6197	45.9252																	1.3858	62.8975	65.3205	66.5321
0.74475	27.1656	28.0882	34.8539																	0.69288	39.2731	41.999	44.7249
0.3724	19.1697	22.8601	21.0149																	0.3464	29.8839	28.3695	30.7925
0.1862	11.4813	12.4039	16.0943																	0.1732	22.9177	22.6148	24.1292
0.0931	0.717581	2.25525	9.02101																	0.0866	12.317	18.0717	21.1005
0.0465	1.33265	-0.512558	7.79088																	0.0433	6.86522	15.6487	18.0717
0.0232734	1.64018	-4.51051	5.3306																	0.0216523	-0.403836	4.74508	11.1055
2.824				43.7724	45.0026	50.5382														2.9345				64.7148	65.0177	70.4695
1.412				26.243	29.3183	37.0067														1.4673				46.2393	50.4796	46.2393
0.706				21.0149	21.9375	32.3936														0.73363				29.2781	34.1242	38.6673
0.353				9.02101	13.019	21.9375														0.3668				22.0091	18.9803	28.3695
0.1765				1.33265	5.63813	11.4813														0.1834				16.5573	18.6774	22.9177
0.0883				-0.205023	0.410046	9.32855														0.0917				14.1343	15.3458	17.4659
0.0441				2.56279	6.86827	5.63813														0.0459				7.47097	12.317	27.4609
0.0220625				-6.97078	-2.05023	7.17581														0.0229258				-5.24987	1.7163	6.86522
2.89							44.6578	42.5899	51.7479											2.935							75.5093	77.3299	79.9306
1.445							27.8188	29.0005	35.2043											1.4675							54.9632	56.0035	59.9046
0.7225							20.4333	13.934	21.9104											0.73375							38.3182	40.1387	43.5197
0.3613							12.7523	8.32102	15.4111											0.3669							27.655	29.9957	35.9775
0.1806							5.36681	5.36681	7.43476											0.1834							22.1933	25.8344	29.2154
0.0903							0.344658	1.82176	9.50271											0.0917							12.5704	17.2518	23.4937
0.0452							3.29887	-1.42787	7.13934											0.0459							8.40919	12.0503	17.5119
0.0225781							3.29887	-1.72329	9.50271											0.0229297							0.866927	6.58864	10.7499
2.95										59.4607	57.474	62.8666								2.77										63.5457	67.1868	70.8279
1.475										50.0946	49.8108	53.7843								1.385										45.0802	48.4612	54.9632
0.7375										39.877	37.6064	43.2829								0.6925										33.6368	38.5782	42.2193
0.3688										25.6859	26.2535	33.6329								0.3463										28.9554	29.7356	34.1569
0.1844										18.0227	19.158	22.8477								0.1731										21.153	24.2739	28.6953
0.0922										8.65658	9.50804	15.4683								0.0866										11.7902	17.2518	21.9332
0.0461										6.386	5.53453	9.79186								0.0433										6.32857	10.4898	17.2518
0.0230469										7.80511	5.25071	8.65658								0.0216406										3.46771	4.50802	18.2922
2.8565													59.4607	61.7313	66.2725					2.911													96.1849	95.6463	96.1849
1.4283													49.527	53.2167	56.3387					1.4555													76.7953	77.0646	80.2962
0.71413													43.5667	46.1211	48.1079					0.72775													58.2136	59.2908	61.9838
0.3571													34.4844	37.0388	43.5667					0.3639													45.018	43.1329	49.8654
0.1785													22.5639	29.6594	32.7815					0.1819													30.7451	31.0144	37.2083
0.0893													15.1845	19.4418	25.1183					0.091													29.3986	26.167	31.0144
0.0446													8.65658	10.0757	15.1845					0.0455													18.8959	19.9731	28.3214
0.0223164													4.11542	3.26395	11.4948					0.0227422													13.5099	15.1257	21.5889
3.4065																18.0499	16.9615	18.8662		3.0215																44.4794	47.1724	48.7882
1.703																8.52608	7.70975	9.88662		1.5108																27.5135	31.0144	40.7092
0.8516																2.26757	-3.71882	-2.08617		0.75538																15.1257	19.9731	25.0898
0.426																0.362812	-0.453515	2.53968		0.3777																13.2406	16.4722	20.2424
0.213																-2.35828	-1.81406	0.362812		0.1888																5.43088	9.20108	19.4345
0.1065																0.362812	-1.81406	0.907029		0.0944																1.66068	4.08438	11.3555
0.0532																1.72336	-1.81406	0.907029		0.0472																1.39138	2.46858	8.39318
0.0266133																-1.26984	-1.81406	0.634921		0.0236055																-1.03232	0.852783	7.04668

## Sheet: Figure 4E
RH5-34EM						PfRH5
673.367	1167.45	1382.08	401.566	203.235		35.377	5.08748	1243.66	198.034	125.022	603.318

## Sheet: Figure 4F
mg/ml IgG	GIA																			mg/ml IgG	GIA
	RH5-34EM gp 1			RH5-34EM gp 2			RH5-34EM gp 3			RH5-34EM gp 4			RH5-34EM gp 5			RH5-34EM gp 6					PfRH5 gp 1			PfRH5 gp 2			PfRH5 gp 3			PfRH5 gp 4			PfRH5 gp 5			PfRH5 gp 6
0.151801	50.2307	48.693	54.2286																	240.676	84.0989	87.4306	86.522
0.0759003	44.3875	41.6197	45.9252																	120.342	62.8975	65.3205	66.5321
0.0379502	27.1656	28.0882	34.8539																	60.1694	39.2731	41.999	44.7249
0.0189763	19.1697	22.8601	21.0149																	30.0812	29.8839	28.3695	30.7925
0.00948817	11.4813	12.4039	16.0943																	15.0406	22.9177	22.6148	24.1292
0.00474409	0.717581	2.25525	9.02101																	7.5203	12.317	18.0717	21.1005
0.0023695	1.33265	-0.512558	7.79088																	3.76015	6.86522	15.6487	18.0717
0.00118594	1.64018	-4.51051	5.3306																	1.88028	-0.403836	4.74508	11.1055
0.0798592				43.7724	45.0026	50.5382														127.715				64.7148	65.0177	70.4695
0.0399296				26.243	29.3183	37.0067														63.8596				46.2393	50.4796	46.2393
0.0199648				21.0149	21.9375	32.3936														31.9289				29.2781	34.1242	38.6673
0.00998239				9.02101	13.019	21.9375														15.9638				22.0091	18.9803	28.3695
0.0049912				1.33265	5.63813	11.4813														7.98191				16.5573	18.6774	22.9177
0.00249701				-0.205023	0.410046	9.32855														3.99095				14.1343	15.3458	17.4659
0.00124709				2.56279	6.86827	5.63813														1.99765				7.47097	12.317	27.4609
0.0006239				-6.97078	-2.05023	7.17581														0.997772				-5.24987	1.7163	6.86522
0.0555425							44.6578	42.5899	51.7479											183.718							75.5093	77.3299	79.9306
0.0277713							27.8188	29.0005	35.2043											91.8589							54.9632	56.0035	59.9046
0.0138856							20.4333	13.934	21.9104											45.9295							38.3182	40.1387	43.5197
0.00694378							12.7523	8.32102	15.4111											22.9663							27.655	29.9957	35.9775
0.00347093							5.36681	5.36681	7.43476											11.48							22.1933	25.8344	29.2154
0.00173546							0.344658	1.82176	9.50271											5.74001							12.5704	17.2518	23.4937
0.00086869							3.29887	-1.42787	7.13934											2.87314							8.40919	12.0503	17.5119
0.00043393							3.29887	-1.72329	9.50271											1.4353							0.866927	6.58864	10.7499
0.0675504										59.4607	57.474	62.8666								257.635										63.5457	67.1868	70.8279
0.0337752										50.0946	49.8108	53.7843								128.818										45.0802	48.4612	54.9632
0.0168876										39.877	37.6064	43.2829								64.4089										33.6368	38.5782	42.2193
0.00844495										25.6859	26.2535	33.6329								32.2091										28.9554	29.7356	34.1569
0.00422247										18.0227	19.158	22.8477								16.0999										21.153	24.2739	28.6953
0.00211124										8.65658	9.50804	15.4683								8.05459										11.7902	17.2518	21.9332
0.00105562										6.386	5.53453	9.79186								4.0273										6.32857	10.4898	17.2518
0.00052774										7.80511	5.25071	8.65658								2.01278										3.46771	4.50802	18.2922
0.0448717													59.4607	61.7313	66.2725					124.367													96.1849	95.6463	96.1849
0.0224366													49.527	53.2167	56.3387					62.1834													76.7953	77.0646	80.2962
0.011218													43.5667	46.1211	48.1079					31.0917													58.2136	59.2908	61.9838
0.00560955													34.4844	37.0388	43.5667					15.5469													45.018	43.1329	49.8654
0.00280399													22.5639	29.6594	32.7815					7.77132													30.7451	31.0144	37.2083
0.00140278													15.1845	19.4418	25.1183					3.8878													29.3986	26.167	31.0144
0.00070061													8.65658	10.0757	15.1845					1.9439													18.8959	19.9731	28.3214
0.00035056													4.11542	3.26395	11.4948					0.971615													13.5099	15.1257	21.5889
0.0355569																18.0499	16.9615	18.8662		179.12																44.4794	47.1724	48.7882
0.0177759																8.52608	7.70975	9.88662		89.5629																27.5135	31.0144	40.7092
0.00888898																2.26757	-3.71882	-2.08617		44.7802																15.1257	19.9731	25.0898
0.00444658																0.362812	-0.453515	2.53968		22.3907																13.2406	16.4722	20.2424
0.00222329																-2.35828	-1.81406	0.362812		11.1924																5.43088	9.20108	19.4345
0.00111164																0.362812	-1.81406	0.907029		5.5962																1.66068	4.08438	11.3555
0.0005553																1.72336	-1.81406	0.907029		2.7981																1.39138	2.46858	8.39318
0.00027779																-1.26984	-1.81406	0.634921		1.39937																-1.03232	0.852783	7.04668

## Sheet: Figure 4G
RH5-34EM						PfRH5
0.0343127	0.033014	0.026562	0.00919523	0.00319255		1.25454	0.270236	40.7392	9.02277	7.2809	21.8544
