# Supplementary material for: Rational structure-guided design of a blood stage malaria vaccine immunogen presenting a single epitope from PfRH5
Source: EMBO Mol Med. 2024 Sep 2;16(10):2539–59. doi: 10.1038/s44321-024-00123-0 (PMC11473951; doi:10.1038/s44321-024-00123-0)
Supplement: Supplementary file 9 — Source data Fig. 5 [file 44321_2024_123_MOESM9_ESM.xlsx]

## Sheet: Figure 5A
EEE	ERR	REE	RRR	ERE	RER	EER	RRE
76640	12915.1	57956.4	8.295	10988	5332.11	79073.5	1.051
100102	28955.2	39500.1	809.734	69778.4	1784.3	47267.4	1.316
81812.5	1005.63	67407	32.532	31830.2	14306.4	33330.5	2.023
56117.1	6275.35	25491.2	202.081	56080.2	758.901	70886.2	6.002
210975	3671.09	82352.3	1030.62	44012.4	6361.32	27637	1.794
51226.5	12042.9	61917	69.318	78728.4	10486.9	97873.7	2.006

## Sheet: Figure 5B
EEE	RRR	ERR	RER	RRE	EER	ERE	REE
112.248	174189	77310.4	268164	39380.6	1031.7	398.042	1329.69
111.745	91804.6	117911	124525	11248.7	265.308	314.986	1154.4
56.4157	136188	58202.5	220871	68790.5	83.92	1909.39	2870.74
141.677	241465	82910.4	195931	52480.4	517.495	1039.68	820.171
82.765	63222.9	137338	81243.7	9056.7	44.394	430.057	856.259
6.88733	99533.3	106580	122984	13166.6	467.616	1108.49	1790.45

## Sheet: Figure 5C left
Anti-RH5.1 (µg/ml)	EEE			EEE			ERR			ERR			REE			REE			RRR			RRR			ERE			ERE			RER			RER			EEE			ERR			REE			REE			RRR
0.151801	50.2307	48.693	54.2286
0.0759003	44.3875	41.6197	45.9252
0.0379502	27.1656	28.0882	34.8539
0.0189763	19.1697	22.8601	21.0149
0.00948817	11.4813	12.4039	16.0943
0.00474409	0.717581	2.25525	9.02101
0.0023695	1.33265	-0.512558	7.79088
0.00118594	1.64018	-4.51051	5.3306
0.0798592				43.7724	45.0026	50.5382
0.0399296				26.243	29.3183	37.0067
0.0199648				21.0149	21.9375	32.3936
0.00998239				9.02101	13.019	21.9375
0.0049912				1.33265	5.63813	11.4813
0.00249701				-0.205023	0.410046	9.32855
0.00124709				2.56279	6.86827	5.63813
0.0006239				-6.97078	-2.05023	7.17581
98.8679							87.8675	86.7476	87.3075
49.434							71.0686	69.3887	76.9482
24.717							57.3495	57.0695	61.5492
12.3585							54.8297	49.51	57.9095
6.18102							48.1101	50.35	49.51
3.08874							37.7508	43.3504	43.6304
1.54614							33.8311	31.5912	32.9911
0.772406							21.5119	19.832	27.1115
148.491										97.1069	95.147	99.6267
74.2483										83.3878	87.5875	87.8675
37.1231										67.1489	65.749	73.8684
18.5594										52.8698	56.2296	60.7093
9.27971										44.7503	47.8301	48.3901
4.64251										38.5908	38.5908	49.51
2.32125										32.7112	42.2305	42.5105
1.16009										25.9916	31.0313	34.671
2.12722													47.7047	48.2726	51.1122
1.06365													36.0625	34.0748	40.6058
0.531808													17.8893	18.1732	25.84
0.265912													7.38287	9.93848	15.6176
0.132917													0	2.27165	9.37056
0.0664973													0	-5.67913	10.2224
0.0332099													-3.69143	-2.27165	6.24704
0.0166189													-1.13583	-1.9877	3.97539
2.12054																35.4946	48.2726	50.2603
1.06027																24.4203	31.8031	38.0502
0.530135																15.3336	22.4326	30.0994
0.265048																-0.851869	10.7903	20.1609
0.132524																-7.38287	4.82726	4.5433
0.0663001																-6.24704	-0.283956	8.80265
0.0331501																2.55561	-0.851869	9.08661
0.0165667																-6.81496	-0.851869	5.11122
240.676																			84.0989	87.4306	86.522
120.342																			62.8975	65.3205	66.5321
60.1694																			39.2731	41.999	44.7249
30.0812																			29.8839	28.3695	30.7925
15.0406																			22.9177	22.6148	24.1292
7.5203																			12.317	18.0717	21.1005
3.76015																			6.86522	15.6487	18.0717
1.88028																			-0.403836	4.74508	11.1055
127.715																						64.7148	65.0177	70.4695
63.8596																						46.2393	50.4796	46.2393
31.9289																						29.2781	34.1242	38.6673
15.9638																						22.0091	18.9803	28.3695
7.98191																						16.5573	18.6774	22.9177
3.99095																						14.1343	15.3458	17.4659
1.99765																						7.47097	12.317	27.4609
0.997772																						-5.24987	1.7163	6.86522
0.811762																									46.9379	44.7921	47.2061
0.405896																									30.8449	32.4542	36.2092
0.202942																									20.3844	19.3116	27.0899
0.101459																									8.04649	5.09611	15.8248
0.0507443																									5.09611	5.63254	12.8744
0.0253721																									-1.6093	4.82789	12.8744
0.0126861																									0.268216	5.63254	12.8744
0.00634189																									4.55968	3.75503	17.4341
0.581924																												33.2588	36.7456	43.4511
0.290962																												19.3116	23.8713	31.3813
0.145481																												7.77827	12.8744	23.0666
0.0727458																												-0.268216	6.16898	10.4604
0.0363729																												-1.87751	5.63254	7.77827
0.0181864																												2.95038	5.36433	11.8015
0.00909322																												5.63254	1.87751	12.338
0.00454628																												4.02325	7.51006	17.1658
330.382																															40.5545	35.1974	40.2726
165.191																															32.0959	23.9192	32.3778
82.5955																															24.765	25.047	20.2538
41.3007																															15.7425	16.3064	4.18233
20.6445																															7.56579	6.71992	4.18233
10.3223																															1.64474	2.4906	-0.892857
5.16114																															3.05451	7.84774	-1.45677
2.58111																															-3.71241	-0.0469925	0.798872
178.892																																		13.7688	18.562	24.2011
89.4491																																		3.33647	7.56579	16.8703
44.7233																																		6.43797	1.64474	14.0508
22.3623																																		-0.892857	0.798872	9.53947
11.1811																																		-12.735	-3.99436	4.46429
5.59057																																		-6.25	-6.81391	3.61842
2.79529																																		-12.453	-9.06955	0.798872
1.39759																																		-6.81391	-8.78759	6.15602
0.0555425																																					44.6578	42.5899	51.7479
0.0277713																																					27.8188	29.0005	35.2043
0.0138856																																					20.4333	13.934	21.9104
0.00694378																																					12.7523	8.32102	15.4111
0.00347093																																					5.36681	5.36681	7.43476
0.00173546																																					0.344658	1.82176	9.50271
0.00086869																																					3.29887	-1.42787	7.13934
0.00043393																																					3.29887	-1.72329	9.50271
93.3586																																								41.1128	43.7715	51.7479
46.6793																																								25.7509	30.773	36.386
23.3396																																								17.1837	21.0241	30.4776
11.6715																																								9.20729	13.934	22.2058
5.83409																																								4.48055	5.36681	13.3432
2.91868																																								4.18513	2.11718	10.0936
1.4577																																								0.344658	3.29887	7.43476
0.729364																																								1.52634	2.11718	8.0256
5.82907																																											50	52.4568	58.4622
2.91453																																											30.0728	34.7134	40.1729
1.45727																																											18.8808	18.3348	30.8917
0.728633																																											6.32393	11.2375	18.0619
0.364317																																											4.14013	3.86715	12.3294
0.182255																																											-1.31938	-0.77343	8.78071
0.0911277																																											-5.95996	-3.23021	10.1456
0.0455396																																											-0.77343	-1.59236	9.87261
2.52985																																														52.7298	59.2812	61.465
1.26492																																														32.5296	34.9864	42.0837
0.632462																																														13.1483	17.5159	25.1592
0.316273																																														1.41037	6.59691	16.151
0.158095																																														-3.23021	0.591447	10.6915
0.0790474																																														-7.87079	-1.04641	6.05096
0.0395652																																														-1.86533	-2.13831	7.14286
0.0197644																																														-1.59236	-3.23021	7.14286
183.718																																																	75.5093
91.8589																																																	54.9632
45.9295																																																	38.3182
22.9663																																																	27.655
11.48																																																	22.1933
5.74001																																																	12.5704
2.87314																																																	8.40919
1.4353																																																	0.866927
257.635
128.818
64.4089
32.2091
16.0999
8.05459
4.0273
2.01278
4.09789
2.04894
1.02447
0.512203
0.256167
0.128083
0.0639765
0.0320147
2.14505
1.07252
0.536262
0.268148
0.134039
0.0670197
0.0335445
0.0167582
277.48
138.74
69.37
34.6871
17.3393
8.67388
4.33694
2.16781
148.419
74.2093
37.1047
18.5523
9.2785
4.63925
2.31963
1.15952
0.0675504
0.0337752
0.0168876
0.00844495
0.00422247
0.00211124
0.00105562
0.00052774
0.0448717
0.0224366
0.011218
0.00560955
0.00280399
0.00140278
0.00070061
0.00035056
130.808
65.4038
32.7019
16.3521
8.17376
4.08688
2.04572
1.02193
176.313
88.1592
44.0784
22.0369
11.0184
5.50922
2.75461
1.37744
1.62704
0.813548
0.406763
0.20336
0.101707
0.0508264
0.0254403
0.0127113
2.51148
1.25574
0.627869
0.313956
0.156935
0.0785109
0.0392555
0.0196209
124.367
62.1834
31.0917
15.5469
7.77132
3.8878
1.9439
0.971615
179.12
89.5629
44.7802
22.3907
11.1924
5.5962
2.7981
1.39937
0.926917
0.463475
0.231731
0.115877
0.0579219
0.028961
0.0144805
0.00724154
1.39264
0.696344
0.348162
0.174086
0.0870184
0.0435092
0.0217546
0.01088
193.601
96.8004
48.4002
24.2018
12.0976
6.04878
3.02439
1.51251
237.546
118.777
59.3869
29.6965
14.8482
7.42411
3.70779
1.85583
0.0355569
0.0177759
0.00888898
0.00444658
0.00222329
0.00111164
0.0005553
0.00027779
111.768
55.8931
27.9429
13.9823
6.99116
3.49196
1.74598
0.873188
4.51475
2.25738
1.12869
0.564344
0.282172
0.141086
0.070543
0.0352715
1.23938
0.619688
0.309844
0.154922
0.077461
0.0387305
0.0193653
0.00968263
134.401
67.2003
33.6001
16.8001
8.40004
4.20002
2.10001
1.05
48.9943
24.4971
12.2486
6.12428
3.06214
1.53107
0.765535
0.382768
0.542174
0.271087
0.135544
0.0677718
0.033886
0.0169429
0.00847147
0.00423573
1.18248
0.591242
0.295621
0.147811
0.0739059
0.0369526
0.0184763
0.00923816
333.71
166.855
83.4275
41.7138
20.857
10.4284
5.21422
2.60711
325.709
162.855
81.4273
40.7136
20.357
10.1784
5.0892
2.5446
0.164497
0.0822487
0.0411243
0.0205622
0.0102811
0.00514054
0.00257027
0.00128514
2.32495
1.16247
0.581237
0.290619
0.145309
0.0726546
0.0363273
0.0181637
41.1256
20.5628
10.2814
5.1407
2.57037
1.28517
0.642587
0.321294
67.4413
33.7206
16.8603
8.43016
4.21509
2.10754
1.05377
0.526885
[truncated: 2 more columns]

## Sheet: Figure 5C right
EEE						ERR						REE						RRR						ERE						RER						EER						RRE
0.0343127	0.033014	0.026562	0.00919523	0.00319255		1.25454	0.270236	40.7392	9.02277	7.2809	21.8544	0.793451	0.869324	2.24689	1.00625	0.322329	0.206546	27.1962	22.9803	20.358	32.1208	5.21503	77.3432	0.329086	0.358895	0.534397	0.439506	0.0933836	0.15131	151.639		9.15945	38.4031	16.3827	13.9864	0.141395	0.253999	0.0801702	0.0793303	0.0167329	0.19258	7.10325	8.30569	35.2736	23.7368	6.30666	9.59239

## Sheet: Figure 5D left
mg/ml IgG	EEE			EEE			ERR			ERR			REE			REE			RRR			RRR			ERE			ERE			RER			RER			EEE			ERR			REE			REE			RRR
2.979	50.2307	48.693	54.2286
1.4895	44.3875	41.6197	45.9252
0.74475	27.1656	28.0882	34.8539
0.3724	19.1697	22.8601	21.0149
0.1862	11.4813	12.4039	16.0943
0.0931	0.717581	2.25525	9.02101
0.0465	1.33265	-0.512558	7.79088
0.0232734	1.64018	-4.51051	5.3306
2.824				43.7724	45.0026	50.5382
1.412				26.243	29.3183	37.0067
0.706				21.0149	21.9375	32.3936
0.353				9.02101	13.019	21.9375
0.1765				1.33265	5.63813	11.4813
0.0883				-0.205023	0.410046	9.32855
0.0441				2.56279	6.86827	5.63813
0.0220625				-6.97078	-2.05023	7.17581
2.788							87.8675	86.7476	87.3075
1.394							71.0686	69.3887	76.9482
0.697							57.3495	57.0695	61.5492
0.3485							54.8297	49.51	57.9095
0.1743							48.1101	50.35	49.51
0.0871							37.7508	43.3504	43.6304
0.0436							33.8311	31.5912	32.9911
0.0217812							21.5119	19.832	27.1115
2.7955										97.1069	95.147	99.6267
1.3978										83.3878	87.5875	87.8675
0.69888										67.1489	65.749	73.8684
0.3494										52.8698	56.2296	60.7093
0.1747										44.7503	47.8301	48.3901
0.0874										38.5908	38.5908	49.51
0.0437										32.7112	42.2305	42.5105
0.0218398										25.9916	31.0313	34.671
2.7415													47.7047	48.2726	51.1122
1.3708													36.0625	34.0748	40.6058
0.68538													17.8893	18.1732	25.84
0.3427													7.38287	9.93848	15.6176
0.1713													0	2.27165	9.37056
0.0857													0	-5.67913	10.2224
0.0428													-3.69143	-2.27165	6.24704
0.021418													-1.13583	-1.9877	3.97539
2.789																35.4946	48.2726	50.2603
1.3945																24.4203	31.8031	38.0502
0.69725																15.3336	22.4326	30.0994
0.3486																-0.851869	10.7903	20.1609
0.1743																-7.38287	4.82726	4.5433
0.0872																-6.24704	-0.283956	8.80265
0.0436																2.55561	-0.851869	9.08661
0.0217891																-6.81496	-0.851869	5.11122
2.7715																			84.0989	87.4306	86.522
1.3858																			62.8975	65.3205	66.5321
0.69288																			39.2731	41.999	44.7249
0.3464																			29.8839	28.3695	30.7925
0.1732																			22.9177	22.6148	24.1292
0.0866																			12.317	18.0717	21.1005
0.0433																			6.86522	15.6487	18.0717
0.0216523																			-0.403836	4.74508	11.1055
2.9345																						64.7148	65.0177	70.4695
1.4673																						46.2393	50.4796	46.2393
0.73363																						29.2781	34.1242	38.6673
0.3668																						22.0091	18.9803	28.3695
0.1834																						16.5573	18.6774	22.9177
0.0917																						14.1343	15.3458	17.4659
0.0459																						7.47097	12.317	27.4609
0.0229258																						-5.24987	1.7163	6.86522
2.7835																									46.9379	44.7921	47.2061
1.3918																									30.8449	32.4542	36.2092
0.69588																									20.3844	19.3116	27.0899
0.3479																									8.04649	5.09611	15.8248
0.174																									5.09611	5.63254	12.8744
0.087																									-1.6093	4.82789	12.8744
0.0435																									0.268216	5.63254	12.8744
0.0217461																									4.55968	3.75503	17.4341
2.771																												33.2588	36.7456	43.4511
1.3855																												19.3116	23.8713	31.3813
0.69275																												7.77827	12.8744	23.0666
0.3464																												-0.268216	6.16898	10.4604
0.1732																												-1.87751	5.63254	7.77827
0.0866																												2.95038	5.36433	11.8015
0.0433																												5.63254	1.87751	12.338
0.0216484																												4.02325	7.51006	17.1658
2.855																															40.5545	35.1974	40.2726
1.4275																															32.0959	23.9192	32.3778
0.71375																															24.765	25.047	20.2538
0.3569																															15.7425	16.3064	4.18233
0.1784																															7.56579	6.71992	4.18233
0.0892																															1.64474	2.4906	-0.892857
0.0446																															3.05451	7.84774	-1.45677
0.0223047																															-3.71241	-0.0469925	0.798872
2.8415																																		13.7688	18.562	24.2011
1.4208																																		3.33647	7.56579	16.8703
0.71038																																		6.43797	1.64474	14.0508
0.3552																																		-0.892857	0.798872	9.53947
0.1776																																		-12.735	-3.99436	4.46429
0.0888																																		-6.25	-6.81391	3.61842
0.0444																																		-12.453	-9.06955	0.798872
0.0221992																																		-6.81391	-8.78759	6.15602
2.89																																					44.6578	42.5899	51.7479
1.445																																					27.8188	29.0005	35.2043
0.7225																																					20.4333	13.934	21.9104
0.3613																																					12.7523	8.32102	15.4111
0.1806																																					5.36681	5.36681	7.43476
0.0903																																					0.344658	1.82176	9.50271
0.0452																																					3.29887	-1.42787	7.13934
0.0225781																																					3.29887	-1.72329	9.50271
2.85																																								41.1128	43.7715	51.7479
1.425																																								25.7509	30.773	36.386
0.7125																																								17.1837	21.0241	30.4776
0.3563																																								9.20729	13.934	22.2058
0.1781																																								4.48055	5.36681	13.3432
0.0891																																								4.18513	2.11718	10.0936
0.0445																																								0.344658	3.29887	7.43476
0.0222656																																								1.52634	2.11718	8.0256
3																																											50	52.4568	58.4622
1.5																																											30.0728	34.7134	40.1729
0.75																																											18.8808	18.3348	30.8917
0.375																																											6.32393	11.2375	18.0619
0.1875																																											4.14013	3.86715	12.3294
0.0938																																											-1.31938	-0.77343	8.78071
0.0469																																											-5.95996	-3.23021	10.1456
0.0234375																																											-0.77343	-1.59236	9.87261
3.05																																														52.7298	59.2812	61.465
1.525																																														32.5296	34.9864	42.0837
0.7625																																														13.1483	17.5159	25.1592
0.3813																																														1.41037	6.59691	16.151
0.1906																																														-3.23021	0.591447	10.6915
0.0953																																														-7.87079	-1.04641	6.05096
0.0477																																														-1.86533	-2.13831	7.14286
0.0238281																																														-1.59236	-3.23021	7.14286
2.935																																																	75.5093
1.4675																																																	54.9632
0.73375																																																	38.3182
0.3669																																																	27.655
0.1834																																																	22.1933
0.0917																																																	12.5704
0.0459																																																	8.40919
0.0229297																																																	0.866927
2.77
1.385
0.6925
0.3463
0.1731
0.0866
0.0433
0.0216406
3.145
1.5725
0.78625
0.3931
0.1966
0.0983
0.0491
0.0245703
3.095
1.5475
0.77375
0.3869
0.1934
0.0967
0.0484
0.0241797
3.295
1.6475
0.82375
0.4119
0.2059
0.103
0.0515
0.0257422
3.18
1.59
0.795
0.3975
0.1988
0.0994
0.0497
0.0248438
2.95
1.475
0.7375
0.3688
0.1844
0.0922
0.0461
0.0230469
2.8565
1.4283
0.71413
0.3571
0.1785
0.0893
0.0446
0.0223164
2.871
1.4355
0.71775
0.3589
0.1794
0.0897
0.0449
0.0224297
3.0275
1.5138
0.75688
0.3784
0.1892
0.0946
0.0473
0.0236523
2.9995
1.4998
0.74988
0.3749
0.1875
0.0937
0.0469
0.0234336
2.879
1.4395
0.71975
0.3599
0.1799
0.09
0.045
0.0224922
2.911
1.4555
0.72775
0.3639
0.1819
0.091
0.0455
0.0227422
3.0215
1.5108
0.75538
0.3777
0.1888
0.0944
0.0472
0.0236055
2.7845
1.3923
0.69613
0.3481
0.174
0.087
0.0435
0.0217539
2.8295
1.4148
0.70738
0.3537
0.1768
0.0884
0.0442
0.0221055
2.919
1.4595
0.72975
0.3649
0.1824
0.0912
0.0456
0.0228047
2.7805
1.3903
0.69513
0.3476
0.1738
0.0869
0.0434
0.0217227
3.4065
1.703
0.8516
0.426
0.213
0.1065
0.0532
0.0266133
3.0855
1.543
0.7714
0.386
0.193
0.0964
0.0482
0.0241055
6.388
3.194
1.597
0.7985
0.39925
0.199625
0.0998125
0.0499062
5.447
2.7235
1.36175
0.680875
0.340438
0.170219
0.0851094
0.0425547
5.58
2.79
1.395
0.6975
0.34875
0.174375
0.0871875
0.0435938
5.8895
2.94475
1.47237
0.736187
0.368094
0.184047
0.0920234
0.0460117
7.9595
3.97975
1.98988
0.994938
0.49747
0.248734
0.124367
0.0621836
4.623
2.3115
1.15575
0.577875
0.28894
0.144469
0.0722344
0.0361172
7.7225
3.86125
1.93063
0.965313
0.48266
0.241328
0.120664
0.060332
7.154
3.577
1.7885
0.89425
0.44713
0.223562
0.111781
0.0558906
3.2275
1.61375
0.806875
0.403438
0.20172
0.100859
0.0504297
0.0252148
5.8925
2.94625
1.47313
0.736563
0.36828
0.184141
0.0920703
0.0460352
5.843
2.9215
1.46075
0.730375
0.36519
0.182594
0.0912969
0.0456484
6.2955
3.14775
1.57387
0.786938
0.39347
0.196734
0.0983672
0.0491836
[truncated: 2 more columns]

## Sheet: Figure 5D right
EEE						ERR						REE						RRR						ERE						RER						EER						RRE
673.367	1167.45	1382.08	401.566	203.235		35.377	5.08748	1243.66	198.034	125.022	603.318	1022.58	1143.36	1156.39	1213.14	594.223	236.771	313.177	528.018	325.231	345.351	122.066	1304.67	1128.42	1708.98	410.133	634.145	280.528	307.424	1310.39		108.766	822.82	247.009	163.713	200.062	1116.31	1176.96	310.147	328.305	488.086	294.91	998.41	816.279	521.364	896.031	895.43
